# Supplementary material for: Chemical Patterns of Proteasome Inhibitors: Lessons Learned from Two Decades of Drug Design
Source: Int J Mol Sci. 2019 Oct 25;20(21):5326. doi: 10.3390/ijms20215326 (PMC6862029; doi:10.3390/ijms20215326)
Supplement: Supplementary file 1 [file ijms-20-05326-s001.zip]

Archive with 5 entries (4 files):
- ijms-625244-SI-to conversion/
- ijms-625244-SI-to conversion/Figure S1.docx
- ijms-625244-SI-to conversion/Table S1_Dataset_Descriptors_Outliers.xlsx
- ijms-625244-SI-to conversion/Table S2_Common_Scaffolds.xlsx
- ijms-625244-SI-to conversion/Table S3_Descriptive_Statistics.xlsx
