# Supplementary material for: Chemical Patterns of Proteasome Inhibitors: Lessons Learned from Two Decades of Drug Design
Source: Int J Mol Sci. 2019 Oct 25;20(21):5326. doi: 10.3390/ijms20215326 (PMC6862029; doi:10.3390/ijms20215326)
Supplement: Supplementary file 1 [file ijms-20-05326-s001.zip › ijms-625244-SI-to conversion/Table S1_Dataset_Descriptors_Outliers.xlsx]

## Sheet: Legend
	Table S1. Proteasome inhibitors data.
	ID and descriptors	Bioactivites, activity class and physicochemical descriptors.
	References	Original references from which each bioactivity value was collected.
	SMILES_RDKit	RDKit-compatible SMILES for all compounds
	Outliers (discrete variables)	Outliers for each discrete variable, according to the lower and upper limits of Q1 − 1.5 IQR and Q3 + 1.5 IQR, where IQR = Q3-Q1.
	Outliers (continuous variables)	Outliers for each continuous variable, according to the lower and upper limits of Q1 − 1.5 IQR and Q3 + 1.5 IQR, where IQR = Q3-Q1.

## Sheet: ID and descriptors
SMILES	Database ID	Generic name and/or original publication ID	CHEMBL ID	IC50 (nM)	IC50 class	a_count	a_hyd	HBA	HBD	b_ar	b_double	b_single	b_triple	b_rotN	b_1rotN	Rings	Chiral	MW	logP(o/w)	logS	TPSA	MR	Lip_druglike	Lip_violation	Mutagenic	Reactive			List of abbreviations
CC(C)C[C@H](NC(=O)[C@H](Cc1ccc2ccccc2c1)NC(=O)[C@H](CC(C)C)NC(=O)c3cnccn3)B(O)O	1	13d	CHEMBL3347481	0.08	A	78	26	7	5	17	3	60	0	16	13	3	3	547.464	3.21253	-5.79607	153.54	15.8201	1	1	1	1
CC(C)C[C@H](NC(=O)[C@H](Cc1ccccc1)NC(=O)[C@H](Cc2ccc3ccccc3c2)NC(=O)c4cnccn4)B5O[C@@H]6[C@H]7CC[C@H](C7(C)C)[C@]6(C)O5	2	12b	CHEMBL3347627	0.22	A	103	39	7	3	23	3	83	0	16	13	7	7	715.703	6.46953	-9.31852	131.54	20.9435	0	2	1	1			a_count	Number of atoms
CC(C)C[C@H](NC(=O)[C@H](Cc1ccc(O)cc1)NC(=O)[C@H](Cc2ccccc2)NC(=O)c3cnccn3)B4O[C@@H]5[C@H]6CC[C@H](C6(C)C)[C@]5(C)O4	3	12c	CHEMBL3347641	0.34	A	98	35	8	4	18	3	82	0	16	13	6	7	681.642	4.90253	-7.07869	151.77	19.4682	0	2	1	1			a_hyd	Number of hydrophobic atoms
CC(C)C[C@H](NC(=O)[C@H](Cc1ccc2ccccc2c1)NC(=O)[C@H](CC(C)C)NC(=O)c3cnccn3)B4O[C@@H]5[C@H]6CC[C@H](C6(C)C)[C@]5(C)O4	4	12d	CHEMBL3347480	0.38	A	102	36	7	3	17	3	87	0	16	13	6	7	681.686	6.34853	-9.04857	131.54	19.8031	0	2	1	1			HBA	Number of hydrogen bond acceptor atoms
CC(C)C[C@H](NC(=O)[C@H](Cc1ccc(O)cc1)NC(=O)[C@H](Cc2ccccc2)NC(=O)c3cnccn3)B(O)O	5	13c	CHEMBL3347642	0.39	A	74	25	8	6	18	3	55	0	16	13	3	3	547.42	1.76653	-3.82619	173.77	15.4736	0	3	1	1			HBD	Number of hydrogen bond donor atoms
CC(C)C[C@H](NC(=O)[C@H](Cc1ccccc1)NC(=O)[C@H](Cc2ccccc2)NC(=O)c3cnccn3)B4O[C@@H]5[C@H]6CC[C@H](C6(C)C)[C@]5(C)O4	6	12a	CHEMBL3347625	0.4	A	97	35	7	3	18	3	81	0	16	13	6	7	665.643	5.21053	-7.44064	131.54	19.3278	1	1	1	1			b_ar	Number of aromatic bonds
CC(C)C[C@H](NC(=O)[C@H](Cc1ccccc1)NC(=O)[C@H](Cc2ccc3ccccc3c2)NC(=O)c4cnccn4)B(O)O	7	13b	CHEMBL3347640	0.42	A	79	29	7	5	23	3	56	0	16	13	4	3	581.481	3.33353	-6.06602	153.54	16.9593	1	1	1	1			b_single	Number of single bonds
CC(C)C[C@H](NC(=O)[C@H](Cc1ccccc1)NC(=O)[C@H](Cc2ccccc2)NC(=O)c3cnccn3)B(O)O	8	13a	CHEMBL3347626	0.55	A	73	25	7	5	18	3	54	0	16	13	3	3	531.421	2.07453	-4.18814	153.54	15.3396	1	1	1	1			b_double	Number of double bonds
O=C([C@]1([C@](C)([C@@](C(N1)=O)([H])CCCCCC)O)[C@@H]([C@@]2([H])C=CCCC2)O)SC[C@H](C(OC)=O)NC(C)=O	9	Cinnabaramide G		0.6	A	75	22	6	4	0	5	71	0	15	12	2	6	512.668	1.938	-5.78466	142.03	13.5837	1	1	0	0			b_triple	Number of triple bonds
Clc1ccccc1CNC([C@H](CCc2ccccc2)NC([C@@H](CC(NCC(C)(C)C)=O)NC(N3CCC(CC3)C(Nc4cnccn4)=O)=O)=O)=O	10	30		0.6	A	98	32	7	5	18	5	78	0	21	15	4	2	719.287	2.89653	-5.46409	174.52	19.7957	0	2	0	0			b_rotN	Number of rotatable bonds
Clc1ccccc1CNC([C@H](CCc2ccccc2)NC([C@@H](CC(NCC(C)(C)C)=O)NC(N3CCC(CC3)C(Nc4cccnc4)=O)=O)=O)=O	11	39		0.7	A	99	34	6	5	18	5	79	0	21	15	4	2	718.299	3.528	-6.41097	161.63	19.9677	0	2	0	0			b_1rotN	Number of rotatable single bonds
CC(C)C[C@H](NC(=O)[C@H](Cc1ccccc1)NC(=O)c2cccc3CCCCc23)B4OC5C[C@@H]6C[C@@H](C6(C)C)[C@]5(C)O4	12	34	CHEMBL3793848	0.76	A	89	33	4	2	12	2	80	0	11	9	6	6	570.582	7.443	-9.6783	76.66	16.9632	0	2	1	1			Rings	Number of rings
Clc1ccccc1CNC([C@H](CCc2ccccc2)NC([C@@H](CC(NCC(C)(C)C)=O)NC(N3CCC(CC3)C(Nc4nccs4)=O)=O)=O)=O	13	42		0.9	A	96	32	6	5	17	5	77	0	21	15	4	2	724.327	3.742	-7.14048	161.63	19.8548	0	2	0	0			Chiral	Number if chiral centers
O=C1[C@]2([C@]([C@@](C(N2)=O)([H])CCCCCC)(O1)C)[C@@H]([C@]3([H])C=CCCC3)O	14	Cinnabaramide A		1	A	53	17	3	2	0	3	52	0	7	7	3	5	335.444	2.501	-4.57692	75.63	9.19095	1	0	1	1			MW	Molecular weight
Clc1ccccc1CNC([C@H](CCc2ccccc2)NC([C@@H](CC(NCC(C)(C)C)=O)NC(N3CCC(CC3)C(Nc4ccccn4)=O)=O)=O)=O	15	40		1	A	99	33	6	5	18	5	79	0	21	15	4	2	718.299	3.934	-6.72223	161.63	19.9671	0	2	0	0			logP (o/w)	Log of the octanol/water partition coefficient
Clc1ccccc1CNC([C@H](CCc2ccccc2)NC([C@@H](CC(NCC(C)(C)C)=O)NC(N3CCC(CC3)C(NCc4nccs4)=O)=O)=O)=O	16	43		1	A	99	34	6	5	17	5	80	0	22	16	4	2	738.354	3.543	-6.3146	161.63	20.3285	0	2	0	0			logS	Water solubility
CC(C)C[C@H](NC(=O)[C@H](Cc1ccccc1)NC(=O)[C@H](Cc2ccccc2)NC(=O)[C@H](Cc3ccccc3)N=[N+]=[N-])C(=O)[C@@]4(C)CO4	17	N3PhePhePheLeu-EK; 3	CHEMBL578478	1	A	88	32	6	3	18	6	67	0	19	17	4	4	637.761	5.42	-8.42817	147.61	18.122	0	2	1	1			TPSA	Topological Polar Surface Area
CC(C)C[C@@H](NC(=O)CC(NC(=O)[C@H]1CCCc2ccccc12)c3cccc(F)c3)B(O)O	18	C	CHEMBL3786398	1.02	A	65	24	4	4	12	2	53	0	11	9	3	3	454.35	4.184	-5.81533	98.66	13.0851	1	0	1	1			MR	Molecular refractivity
Clc1ccccc1CNC([C@H](CCc2ccccc2)NC([C@@H](CC(NCC(C)(C)C)=O)NC(N3CCC(CC3)NC(c4cnccn4)=O)=O)=O)=O	19	29		1.1	A	98	33	7	5	18	5	78	0	21	15	4	2	719.287	2.76253	-5.49331	174.52	19.7957	0	2	0	0			lip_druglike	Lipinski druglike test
CC(C)C[C@H](NC(=O)[C@H](CO)NC(=O)[C@H](CCC(=O)OC(C)(C)C)NS(=O)(=O)c1ccccc1)\C=C\S(=O)(=O)C	20	22f	CHEMBL204992	1.1	A	81	23	8	4	6	4	71	0	19	15	1	3	603.758	1.572	-4.78211	185.04	15.3435	0	2	0	1			lip_violation	Number of violations of Lipinski’s Rule of Five
CC(C)C[C@H](NC(=O)[C@H](Cc1ccccc1)NC(=O)[C@H]2CCCc3ccccc23)B4OC5C[C@@H]6C[C@@H](C6(C)C)[C@]5(C)O4	21	16	CHEMBL3794168	1.12	A	89	33	4	2	12	2	80	0	11	9	6	7	570.582	7.13	-8.9524	76.66	16.9614	0	2	1	1			Mutagenic	Presence of potential toxic groups
CC(C)C[C@H](NC(=O)[C@H](CC(C)C)NC(=O)c1cccc2CCCCc12)B3OC4C[C@@H]5C[C@@H](C5(C)C)[C@]4(C)O3	22	32	CHEMBL3793581	1.15	A	88	30	4	2	6	2	84	0	11	9	5	6	536.565	7.322	-9.40835	76.66	15.8159	0	2	1	1			Reactive	Presence of reactive groups
Cc1ccc(C[C@H](NC(=O)[C@H](Cc2ccccc2)NC(=O)C3CCc4ccccc4C3)B5OC6C[C@@H]7C[C@@H](C7(C)C)[C@]6(C)O5)cc1	23	31	CHEMBL3793238	1.16	A	93	37	4	2	18	2	79	0	11	9	7	7	618.626	7.195	-9.06297	76.66	18.5414	0	2	1	1
CC(C)C[C@H](NC(=O)[C@H](Cc1ccc2ccccc2c1)NC(=O)c3cccc4CCCCc34)B5OC6C[C@@H]7C[C@@H](C7(C)C)[C@]6(C)O5	24	37	CHEMBL3794310	1.16	A	95	37	4	2	17	2	82	0	11	9	7	6	620.642	8.702	-11.5562	76.66	18.5756	0	2	1	1
O=C([C@H](Cc1ccccc1)NC([C@@H]2c3ccccc3CCC2)=O)N[C@@H](B(O)O)C(C)C	25	49		1.2	A	62	22	4	4	12	2	50	0	10	8	3	3	422.333	3.552	-4.87123	98.66	12.5351	1	0	1	1
CC(C)(C)CNC(=O)C[C@H](NC(=O)C(=O)c1c[nH]c2ccccc12)C(=O)N[C@@H](Cc3ccncc3)C(=O)NCc4ccccc4Cl	26	16	CHEMBL3218837	1.2	A	83	30	6	5	22	5	59	0	18	13	4	2	645.16	3.571	-6.55783	162.15	17.8145	0	2	0	0
Clc1ccccc1CNC([C@H](CCc2ccccc2)NC([C@@H](CC(NCC(C)(C)C)=O)NC(N3CCC(CC3)NC(c4ccc(F)cc4)=O)=O)=O)=O	27	35		1.2	A	100	36	5	5	18	5	80	0	21	15	4	2	735.301	5.224	-8.15165	148.74	20.2287	0	3	0	0
CC(C)C[C@H](NC(=O)[C@H](Cc1ccccc1)NC(=O)[C@H]2CCCc3ccccc23)B(O)O	28	39	CHEMBL499361	1.2	A	65	23	4	4	12	2	53	0	11	9	3	3	436.36	3.994	-5.6999	98.66	13.0005	1	0	1	1
CC1(C)[C@@H]2CC3OB(O[C@@]3(C)[C@H]1C2)[C@H](Cc4ccc(F)cc4)NC(=O)[C@H](Cc5ccccc5)NC(=O)[C@H]6CCCc7ccccc67	29	21	CHEMBL3794136	1.26	A	90	37	4	2	18	2	76	0	11	9	7	7	622.589	7.404	-9.51733	76.66	18.1929	0	2	1	1
CC(C)C[C@H](NC(=O)[C@H](Cc1cccc2ccccc12)NC(=O)c3cccc4CCCCc34)B5OC6C[C@@H]7C[C@@H](C7(C)C)[C@]6(C)O5	30	35	CHEMBL3794207	1.34	A	95	37	4	2	17	2	82	0	11	9	7	6	620.642	8.663	-11.5562	76.66	18.5794	0	2	1	1
Clc1ccccc1CNC(=O)[C@H](CCc2ccccc2)NC(=O)[C@H](CCc3ccccc3)NC(=O)N4CCC(CC4)C(=O)Nc5cccnc5	31	28	CHEMBL3890793	1.4	A	93	36	5	4	24	4	69	0	19	15	5	2	695.264	4.919	-7.4551	132.53	19.8109	0	2	0	0
CC(C)C[C@H](NC(=O)[C@H](Cc1ccccc1)NC(=O)C2CCc3ccccc3C2)B4OC5C[C@@H]6C[C@@H](C6(C)C)[C@]5(C)O4	32	29	CHEMBL3793242	1.46	A	89	33	4	2	12	2	80	0	11	9	6	7	570.582	6.776	-8.3191	76.66	16.9589	0	2	1	1
CC[C@H](C)[C@H](NC(=O)OCc1ccccc1)C(=O)N[C@@H](CC(=O)NCC(C)(C)C)C(=O)N[C@@H](C)C(=O)N[C@@H](CC(C)C)\C=C\S(=O)(=O)C	33	17q	CHEMBL382203	1.5	A	103	29	7	5	6	6	91	0	25	18	1	5	693.907	3.644	-6.62889	188.87	18.7583	0	2	0	1
Clc1ccccc1CNC([C@H](CCc2ccccc2)NC([C@@H](CC(NCC(C)(C)C)=O)NC(N3CCC(CC3)C(Nc4ccc(F)cc4)=O)=O)=O)=O	34	36		1.5	A	100	36	5	5	18	5	80	0	21	15	4	2	735.301	4.914	-7.96409	148.74	20.2287	0	3	0	0
CC(C)C[C@H](NC(=O)[C@H](Cc1ccccc1)NC(=O)c2cccc3CCCCc23)B(O)O	35	50	CHEMBL499504	1.6	A	65	23	4	4	12	2	53	0	11	9	3	2	436.36	4.307	-6.4258	98.66	13.0023	1	0	1	1
CC(C)C[C@H](NC(=O)[C@H](Cc1ccccc1)NC(=O)c2cnccn2)B3OC4C[C@@H]5C[C@@H](C5(C)C)[C@]4(C)O3	36	12	CHEMBL606394	1.92	A	77	27	6	2	12	2	67	0	11	9	5	6	518.466	4.08653	-5.4387	102.44	15.0152	1	1	1	1
O=C([C@@H](Cc1ccccc1)NC([C@H]2c3ccccc3CCC2)=O)N[C@H](B4O[C@]5([C@H]6C[C@@H](CC5O4)C6(C)C)C)CCC	37	18		1.92	A	86	32	4	2	12	2	77	0	11	9	6	7	556.555	6.772	-8.43718	76.66	16.5291	0	2	1	1
CC(C)C[C@H](NC(=O)[C@H](Cc1c(F)c(F)c(F)c(F)c1F)NC(=O)[C@H](Cc2ccccc2)NC(=O)[C@H](Cc3ccccc3)N=[N+]=[N-])C(=O)[C@@]4(C)CO4	38	N3PhePhePhe(F5)Leu-EK; 4a	CHEMBL578885	2	A	88	37	6	3	18	6	67	0	19	17	4	4	727.711	6.173	-9.90307	147.61	18.4052	0	3	1	1
CC(C)C[C@H](NC(=O)[C@H](C)NC(=O)[C@H](CCC(=O)OC(C)(C)C)NS(=O)(=O)c1ccc(C)cc1)\C=C\S(=O)(=O)C	39	22g	CHEMBL207016	2.1	A	83	24	7	3	6	4	73	0	18	14	1	3	601.786	2.905	-5.78578	164.81	15.6269	0	2	0	1
Cc1onc(c1)C(=O)N[C@@H](CC(=O)NCC(C)(C)C)C(=O)N[C@@H](CCc2ccccc2)C(=O)NCc3ccccc3Cl	40	26	CHEMBL3218834	2.1	A	80	27	5	4	17	4	61	0	18	13	3	2	596.128	3.828	-6.50915	142.43	16.4272	1	1	0	0
O=C([C@@H](C(C)C)NC([C@@H](CC1=CC=C(C=C1)OC)NC(CC2=CC(OC3=CC=CC=C3)=CC=C2)=O)=O)N[C@H](B(O)O)CC4=CC=C(OC)C=C4	41	AS-06		2.2	A	94	35	7	5	24	3	70	0	20	17	4	3	681.594	5.588	-7.66777	155.45	19.6187	0	2	1	1
O=C(N[C@@H](C(C)C)B1O[C@@]2(C)[C@H](C[C@@H]3CC2O1)C3(C)C)[C@H](NC(C)=O)Cc4ccccc4	42	39		2.34	A	69	23	4	2	6	2	64	0	9	7	4	6	440.392	4.291	-5.21285	76.66	12.8066	1	0	1	1
Clc1ccccc1CNC(=O)[C@H](CCc2ccccc2)NC(=O)[C@H](CCc3ccccc3)NC(=O)N4CCC(CC4)C(=O)Nc5ccccn5	43	27	CHEMBL3918862	2.4	A	93	35	5	4	24	4	69	0	19	15	5	2	695.264	5.325	-7.76636	132.53	19.8103	0	2	0	0
FC1=C(C=CC(F)=C1)CNC([C@H](C)NC([C@@H](CC(NCC(C)(C)C)=O)NC(C(C2=CNC3=C2C=CC=C3)=O)=O)=O)=O	44	11		2.4	A	74	26	5	5	16	5	55	0	16	11	3	2	569.609	3.019	-6.16948	149.26	15.0814	1	1	0	0
ClC1=CC=CC=C1CNC([C@H](CCC2=CC=CC=C2)NC([C@H](CCC3=CC=CC=C3)NC(N4CCC(CC4)C(NC5=NC=CC=C5)=O)=O)=O)=O	45	27		2.4	A	93	35	5	4	24	4	69	0	19	15	5	2	695.264	5.325	-7.76636	132.53	19.8103	0	2	0	0
Clc1ccccc1CNC([C@@H](CCc2ccccc2)NC([C@H](CC(NCC(C)(C)C)=O)NC(C3CCN(CC3)C(c4cnccn4)=O)=O)=O)=O	46	19		2.4	A	96	33	7	4	18	5	76	0	20	15	4	2	704.272	2.81653	-5.40857	162.49	19.5004	0	2	0	0
CC[C@H](C)[C@H](NC(=O)OCc1ccccc1)C(=O)N[C@@H](CCC(=O)NC(C)(C)CC)C(=O)N[C@@H](C)C(=O)N[C@@H](CC(C)C)\C=C\S(=O)(=O)C	47	17s	CHEMBL381735	2.4	A	106	30	7	5	6	6	94	0	26	20	1	5	707.934	4.198	-7.08154	188.87	19.2361	0	2	0	1
CC(C[C@@H](B1OC2C[C@H]3C(C)(C)[C@@H]([C@@]2(O1)C)C3)NC([C@@H](NC(C4=CC5=CC=CC=C5C=C4)=O)CC6=CC=CC7=CC=CC=C67)=O)C	48	36	CHEMBL3793093	2.46	A	91	37	4	2	22	2	73	0	11	9	7	6	616.61	8.874	-11.5578	76.66	18.5511	0	2	1	1
CC[C@H](C)[C@H](NC(=O)OCc1ccccc1)C(=O)N[C@@H](CCC(=O)OC(C)(C)C)C(=O)N[C@@H](C)C(=O)N[C@@H](CC(C)C)\C=C\S(=O)(=O)C	49	17j	CHEMBL207162	2.5	A	102	29	7	4	6	6	90	0	25	18	1	5	694.891	4.226	-7.11537	186.07	18.624	0	2	0	1
Clc1ccccc1CNC([C@@H](CCc2ccccc2)NC([C@H](CC(NCC(C)(C)C)=O)NC(C3CCN(CC3)C(c4ccc(F)cc4)=O)=O)=O)=O	50	20		2.6	A	98	36	5	4	18	5	78	0	20	15	4	2	720.286	5.278	-8.06691	136.71	19.9259	0	2	0	0
O=C([C@@H](C(C)C)NC(C(CC1=CC=C(C=C1)OC)NC(CC2=CC=CC3=C2C=CC=C3)=O)=O)N[C@H](B(O)O)CC(C)C	51	3c		2.6	A	84	29	6	5	17	3	66	0	17	14	3	3	575.514	5.084	-7.44261	136.99	16.7891	1	1	1	1
CC(C)C[C@H](NC(=O)[C@H](CC(=O)NCCC(COCc1ccccc1)COCc2ccccc2)NC(=O)C)B3O[C@@H]4C[C@@H]5C[C@@H](C5(C)C)[C@]4(C)O3	52	4a	CHEMBL3237863	2.7	A	109	37	7	3	12	3	98	0	22	19	5	6	703.729	6.213	-8.36582	124.22	20.3019	0	2	1	1
CC(N[C@@H](C(N[C@H](B1OC2C[C@H]3C[C@H](C3(C)C)[C@]2(O1)C)Cc4ccc(C)cc4)=O)Cc5ccccc5)=O	53	40	CHEMBL3793863	2.73	A	76	28	4	2	12	2	66	0	10	8	5	6	502.463	5.152	-6.78539	76.66	14.8595	1	1	1	1
CC(C)C[C@H](NC(=O)[C@H](CO)NC(=O)[C@H](CCC(=O)OC(C)(C)C)NC(=O)OCc1ccccc1)\C=C\S(=O)(=O)C	54	22e	CHEMBL206206	2.9	A	84	24	7	4	6	5	73	0	21	15	1	3	597.73	2.188	-5.16708	177.2	15.6105	0	2	0	1
O=C([C@@H](CC(NCC(C)(C)C)=O)NC(N1CCC(CC1)C(Nc2cnccn2)=O)=O)N[C@@H](CCc3ccccc3)C(NCc4ccc5c(OCO5)c4)=O	55	34		2.9	A	101	31	9	5	18	5	82	0	21	15	5	2	728.851	2.01153	-4.6849	192.98	19.8784	0	2	0	0
ClC1=CC=CC=C1CNC([C@H](CCC2=CC=CC=C2)NC([C@H](CCC3=CC=CC=C3)NC(N4CCC(CC4)C(NC5=CC=CC=C5)=O)=O)=O)=O	56	24		3	A	94	37	4	4	24	4	70	0	19	15	5	2	694.276	6.152	-8.71324	119.64	19.975	0	2	0	0
CC(C)C[C@H](NC(=O)[C@H](Cc1cc(cc(c1)C(F)(F)F)C(F)(F)F)NC(=O)c2cnccn2)B3OC4C[C@@H]5C[C@@H](C5(C)C)[C@]4(C)O3	57	2b	CHEMBL579296	3	A	83	35	6	2	12	2	73	0	13	9	5	6	654.46	6.06705	-7.5518	102.44	16.1967	0	2	1	1
CC(C)(C)CNC(=O)C[C@H](NC(=O)CCc1ccccc1)C(=O)N[C@@H](CCc2ccccc2)C(=O)NCc3ccccc3Cl	58	23	CHEMBL3218831	3	A	87	32	4	4	18	4	67	0	20	15	3	2	619.206	5.5	-7.33988	116.4	17.7761	0	2	0	0
CC[C@H](C)[C@H](NC(=O)OCc1ccccc1)C(=O)N[C@@H](CCC(=O)NC(C)(C)C)C(=O)N[C@@H](C)C(=O)N[C@@H](CC(C)C)\C=C\S(=O)(=O)C	59	17p	CHEMBL438612	3.2	A	103	29	7	5	6	6	91	0	25	18	1	5	693.907	3.584	-6.87977	188.87	18.7557	0	2	0	1
CC1(C)[C@@H]2CC3OB(O[C@@]3(C)[C@H]1C2)[C@H](Cc4ccc(F)cc4)NC(=O)[C@H](Cc5ccccc5)NC(=O)c6cnccn6	60	14	CHEMBL3792854	3.21	A	78	31	6	2	18	2	63	0	11	9	6	6	570.473	4.36053	-6.00363	102.44	16.2424	1	1	1	1
Cc1ccc(C[C@H](NC(=O)[C@H](Cc2c[nH]c3ccccc23)NC(=O)OCc4ccccc4)B5OC6C[C@@H]7C[C@@H](C7(C)C)[C@]6(C)O5)cc1	61	47	CHEMBL3793683	3.34	A	91	36	4	3	22	2	73	0	13	10	7	6	633.597	7.592	-8.91265	101.68	18.6218	0	2	1	1
CC1(C)[C@@H]2CC3OB(O[C@@]3(C)[C@H]1C2)[C@H](Cc4ccccc4)NC(=O)[C@H](Cc5ccccc5)NC(=O)C6CCc7ccccc7C6	62	30	CHEMBL3793066	3.37	A	90	36	4	2	18	2	76	0	11	9	7	7	604.599	6.897	-8.58905	76.66	18.0987	0	2	1	1
CC(C)C[C@@H](NC(CNC(C1=C(Cl)C=CC(Cl)=C1)=O)=O)B(O)O	63	Ixazomib; MLN2238	CHEMBL2141296	3.4	A	42	14	4	4	6	2	34	0	9	7	1	1	361.033	2.481	-4.18877	98.66	9.35893	1	0	1	1
C[C@@]12OC([C@]1([C@H]([C@@]3([H])CCCC=C3)O)NC([C@@H]2CCCl)=O)=O	64	Marizomib; salinosporamide A; NPI-0052	CHEMBL371405	3.5	A	41	14	3	2	0	3	40	0	4	4	3	5	313.781	0.774	-2.64066	75.63	7.84819	1	0	1	1
O=C([C@H](C(C)C)NC([C@@H]1OC([C@@]1([H])[C@H](CC)C)=O)=O)N[C@@H](C(C)C)C(NCC2=CC=CC=C2)=O	65	3e		3.6	A	70	21	4	3	6	4	61	0	14	11	2	5	459.587	3.565	-5.52401	113.6	12.8005	1	0	1	1
CC(C)C[C@H](NC(=O)[C@H](Cc1c[nH]c2ccccc12)NC(=O)C3CCCc4ccccc34)B5OC6C[C@@H]7C[C@@H](C7(C)C)[C@]6(C)O5	66	28	CHEMBL3794171	3.67	A	93	35	4	3	16	2	81	0	11	9	7	7	609.619	7.496	-9.2423	92.45	18.0227	0	2	1	1
CC(C)(C)CNC(=O)C[C@H](NC(=O)C(=O)c1c[nH]c2ccccc12)C(=O)N[C@@H](CCc3ccccc3)C(=O)NCc4ccccc4Cl	67	25	CHEMBL3218833	3.7	A	87	32	5	5	22	5	63	0	19	14	4	2	658.199	5.245	-8.01774	149.26	18.4538	1	1	0	0
O=C(N[C@H]([C@H](O)C)C(N[C@H](CC(C)C)B(O)O)=O)C1=NC(C2=CC=CC=C2)=CC=C1	68	Delanzomib; CEP18770	CHEMBL270515	3.8	A	58	19	6	5	12	2	45	0	11	9	2	3	413.282	1.801	-4.13482	131.78	11.7763	1	0	1	1
Clc1ccccc1CNC([C@@H](CCc2ccccc2)NC([C@H](CC(NCC(C)(C)C)=O)NC(N3CCN(CC3)C(c4ccc(F)cc4)=O)=O)=O)=O	69	22		3.8	A	97	35	5	4	18	5	77	0	20	15	4	2	721.274	4.416	-7.64212	139.95	19.7677	0	2	0	0
CC(C)(C)CNC(=O)C[C@H](NC(=O)CCc1ccccc1)C(=O)N[C@@H](Cc2cccnc2)C(=O)NCc3ccccc3Cl	70	13	CHEMBL3218836	3.9	A	83	30	5	4	18	4	63	0	19	14	3	2	606.167	3.825	-5.87997	129.29	17.1451	1	1	0	0
CC(C)(C)CNC(=O)C[C@H](NC(=O)Cc1ccc(F)cc1)C(=O)N[C@@H](CCc2ccccc2)C(=O)NCc3ccccc3Cl	71	22	CHEMBL3218830	4	A	84	32	4	4	18	4	64	0	19	14	3	2	623.169	5.565	-7.75294	116.4	17.397	1	1	0	0
C[C@H](NC(=O)[C@H](CC(=O)NCC(C)(C)C)NC(=O)CCc1ccccc1)C(=O)NCc2ccccc2Cl	72	27	CHEMBL3218835	4	A	74	25	4	4	12	4	59	0	17	12	2	2	529.081	3.523	-5.63595	116.4	14.7864	1	1	0	0
O=C([C@]1(C)OC1)[C@H](CC2=CC=CC=C2)NC([C@H](COCCCCCCCOC3=C(OC)C=CC=C43)NC([C@H](COC)NC4=O)=O)=O	73	24h		4	A	91	30	9	3	12	4	78	0	10	9	4	4	639.746	2.949	-6.51274	153.82	17.2789	0	2	1	1
O=C(C(C(C)C)NC([C@@H](CC1=CC=C(C=C1)OC)NC(CC2=CC(OC3=CC=CC=C3)=CC=C2)=O)=O)N[C@H](B(O)O)CC4=CC=C(OC)C=C4	74	AS6		4.1	A	94	35	7	5	24	3	70	0	20	17	4	3	681.594	5.588	-7.66777	155.45	19.6187	0	2	1	1
CC(C)C[C@H](NC(=O)[C@H](Cc1ccccc1)NC(=O)C2CCCc3ccccc23)B4OC5C[C@@H]6C[C@@H](C6(C)C)[C@]5(C)O4	75	15	CHEMBL3793344	4.18	A	89	33	4	2	12	2	80	0	11	9	6	7	570.582	7.13	-8.9524	76.66	16.9614	0	2	1	1
CC(C)C[C@H](NC(=O)[C@H](Cc1cccc2ccccc12)NC(=O)C3CCCc4ccccc34)B5OC6C[C@@H]7C[C@@H](C7(C)C)[C@]6(C)O5	76	25	CHEMBL1169560	4.26	A	95	37	4	2	17	2	82	0	11	9	7	7	620.642	8.35	-10.8303	76.66	18.5776	0	2	1	1
CC(C)C[C@H](NC(=O)[C@H](C)NC(=O)[C@H](CC(=O)NCC(C)(C)C)NS(=O)(=O)c1ccc(C)cc1)\C=C\S(=O)(=O)C	77	22m	CHEMBL206001	4.3	A	84	24	7	4	6	4	74	0	18	14	1	3	600.802	2.323	-5.2993	167.61	15.7645	0	2	0	1
Clc1ccccc1CNC(=O)[C@H](CCc2ccccc2)NC(=O)[C@H](CCc3ccccc3)NC(=O)N4CCC(CC4)C(=O)Nc5nccs5	78	29	CHEMBL3945664	4.3	A	90	34	5	4	23	4	67	0	19	15	5	2	701.292	5.133	-8.18461	132.53	19.6984	0	2	0	0
OB(O)[C@H](Cc1ccc(F)cc1)NC(=O)[C@H](Cc2ccccc2)NC(=O)c3cnccn3	79	37	CHEMBL499083	4.37	A	54	21	6	4	18	2	36	0	11	9	3	2	436.251	1.22453	-2.75113	124.44	12.2389	1	0	1	1
Fc1ccc(C[C@H](B(O)O)NC([C@H](Cc2ccccc2)NC(c3cnccn3)=O)=O)cc1	80	48		4.37	A	54	21	6	4	18	2	36	0	11	9	3	2	436.251	1.22453	-2.75113	124.44	12.2389	1	0	1	1
ClC1=C(C=CC=C1)CNC(C([H])NC([C@@H](CC(NCC(C)(C)C)=O)NC(CCC2=CC=CC=C2)=O)=O)=O	81	12		4.4	A	71	24	4	4	12	4	56	0	17	12	2	1	515.054	3.061	-5.30874	116.4	14.3427	1	1	0	0
O=C([C@@H](C(C)C)NC([C@@H](CC1=CC=C(C=C1)OC)NC(CC2=CC=CC3=C2C=CC=C3)=O)=O)N[C@H](B(O)O)CC4=CC=CC=C4	82	3b		4.4	A	85	32	6	5	23	3	62	0	17	14	4	3	609.531	5.205	-7.71256	136.99	17.9282	1	1	1	1
COc1cc(C[C@H](NC(=O)c2cc(Cl)ccc2Cl)C(=O)N[C@@H](CC(C)C)B(O)O)cc(OC)c1	83	12e	CHEMBL3793107	4.6	A	63	23	6	4	12	2	50	0	13	11	2	2	511.21	4.501	-6.1189	117.12	13.6273	1	1	1	1
FC1=CC(CCC(N[C@H](CC(NCC(C)(C)C)=O)C(N[C@@H](CCC2=CC=CC=C2)C(NCC3=CC=C(C)C=C3)=O)=O)=O)=CC=C1	84	10		4.6	A	90	33	4	4	18	4	70	0	20	15	3	2	616.778	5.398	-7.37449	116.4	17.7855	1	1	0	0
CC(C)C[C@H](NC(=O)[C@H](Cc1ccccc1)NC(=O)CC(C)(C)C)B(O)O	85	21	CHEMBL3785681	4.69	A	60	18	4	4	6	2	52	0	12	9	1	2	376.305	3.271	-4.53645	98.66	11.0929	1	0	1	1
Cc1onc(c1)C(=O)N[C@@H](CC(=O)NCC(C)(C)C)C(=O)N[C@@H](CCc2ccccc2)C(=O)NCc3ccccc3	86	20	CHEMBL3218828	4.7	A	80	26	5	4	17	4	61	0	18	13	3	2	561.683	3.238	-5.77486	142.43	15.9039	1	1	0	0
CC(C)(C)CNC(=O)C[C@H](NC(=O)C(=O)c1c[nH]c2ccccc12)C(=O)N[C@@H](CCc3ccccc3)C(=O)NCc4ccccc4	87	19	CHEMBL3218827	4.8	A	87	31	5	5	22	5	63	0	19	14	4	2	623.754	4.655	-7.28345	149.26	17.9293	1	1	0	0
CC(C)C[C@H](NC(=O)[C@H](CC(=O)NCCCCOCc1ccccc1)NC(=O)C)B2O[C@@H]3C[C@@H]4C[C@@H](C4(C)C)[C@]3(C)O2	88	11a	CHEMBL3237873	4.8	A	92	29	6	3	6	3	86	0	18	15	4	6	583.578	4.662	-6.58072	114.99	16.6797	1	1	1	1
CC(C)C[C@H](NC(=O)[C@H](Cc1ccccc1)NC(=O)C2CCCC2)B(O)O	89	22	CHEMBL3786484	4.82	A	58	18	4	4	6	2	51	0	11	9	2	2	374.289	2.832	-4.12096	98.66	10.962	1	0	1	1
Cc1ccc(C[C@H](NC(=O)[C@H](Cc2ccccc2)NC(=O)c3cnccn3)B4OC5C[C@@H]6C[C@@H](C6(C)C)[C@]5(C)O4)cc1	90	13	CHEMBL3794440	4.85	A	81	31	6	2	18	2	66	0	11	9	6	6	566.51	4.50553	-6.18257	102.44	16.6009	1	1	1	1
CC(C)C[C@H](NC(=O)[C@H](Cc1ccccc1)NC(=O)[C@@H]2CCCc3ccccc23)B4OC5C[C@@H]6C[C@@H](C6(C)C)[C@]5(C)O4	91	17	CHEMBL3792730	5.17	A	89	33	4	2	12	2	80	0	11	9	6	7	570.582	7.13	-8.9524	76.66	16.9614	0	2	1	1
CC1(C)[C@@H]2CC3OB(O[C@@]3(C)[C@H]1C2)[C@H](Cc4ccccc4)NC(=O)[C@H](Cc5ccccc5)NC(=O)[C@H]6CCCc7ccccc67	92	19	CHEMBL3793876	5.24	A	90	36	4	2	18	2	76	0	11	9	7	7	604.599	7.251	-9.22235	76.66	18.1012	0	2	1	1
CC(C)(C)CNC(=O)C[C@H](NC(=O)CCc1ccccc1)C(=O)N[C@@H](CCc2ccccc2)C(=O)NCc3ccccc3	93	16	CHEMBL3218824	5.4	A	87	31	4	4	18	4	67	0	20	15	3	2	584.761	4.91	-6.60559	116.4	17.2501	1	1	0	0
CC[C@H](C)C(=O)C(=O)N[C@H]1Cc2ccc(O)c(c2)c3cccc4c3NC(=O)[C@@]4(O)[C@H](O)[C@H](NC(=O)[C@H](CC(=O)N)CC1=O)C(=O)N\C=C/C	94	TMC-95A	CHEMBL2337848	5.4	A	88	27	10	8	12	8	71	0	10	8	4	6	677.711	-1.21	-5.73793	254.32	17.5634	0	3	0	1
Clc1ccccc1CNC([C@@H](CCc2ccccc2)NC([C@H](CC(NCC(C)(C)C)=O)NC(N3CCN(CC3)C(c4cnccn4)=O)=O)=O)=O	95	21	CHEMBL2338312	5.5	A	95	32	7	4	18	5	75	0	20	15	4	2	705.26	1.95453	-4.98378	165.73	19.334	0	2	0	0
O=C(N[C@@H](C)C(N[C@H](C[C@@H]1[C@@H](C1)NC([C@H]2[C@H](C(O2)=O)[C@H](C)CC)=O)CCC3=CC=CC=C3)=O)OCC4=CC=CC=C4	96	3e		5.7	A	82	28	4	3	12	4	69	0	18	14	4	7	563.695	4.95	-7.12639	122.83	15.7839	1	1	1	1
CC(C)C[C@H](NC(=O)[C@H](CO)NC(=O)[C@H](CC(=O)NCC(C)(C)C)NS(=O)(=O)c1ccc(C)cc1)\C=C\S(=O)(=O)C	97	22n	CHEMBL204946	5.9	A	85	24	8	5	6	4	75	0	19	15	1	3	616.801	1.288	-4.76955	187.84	15.9324	0	2	0	1
O=C(SC[C@@H](NC(C)=O)C(O)=O)[C@@]1([C@H](O)[C@]2(C=CCCC2)[H])[C@]([C@@]([H])(CCCCCC)C(N1)=O)(O)C	98	Cinnabaramide F		6	A	71	21	5	4	0	5	67	0	14	12	2	6	497.633	1.795	-5.63278	155.86	13.0347	1	0	0	0
CC(C)C[C@@H](C(=O)[C@]1(CO1)C)NC(=O)[C@H](CC2=CC=CC=C2)NC(=O)[C@H](CC(C)C)NC(=O)[C@H](CCC3=CC=CC=C3)NC(=O)CN4CCOCC4	99	Carfilzomib; PR-171	CHEMBL451887	6	A	109	35	8	4	12	5	95	0	24	20	4	5	719.924	4.078	-8.39958	158.47	20.1826	0	2	1	1
CC(C)C[C@H](NC(=O)[C@H](C)NC(=O)[C@H](CCC(=O)OC(C)(C)C)NC(=O)OCc1ccccc1)\C=C\S(=O)(=O)C	100	22c	CHEMBL208015	6.1	A	83	24	6	3	6	5	72	0	20	14	1	3	581.731	3.223	-5.69683	156.97	15.4457	0	2	0	1
CC(C)C[C@H](NC(=O)[C@H](Cc1ccc2ccccc2c1)NC(=O)[C@H]3CCCc4ccccc34)B5OC6C[C@@H]7C[C@@H](C7(C)C)[C@]6(C)O5	101	27	CHEMBL3792602	6.12	A	95	37	4	2	17	2	82	0	11	9	7	7	620.642	8.389	-10.8303	76.66	18.5738	0	2	1	1
O=C([C@@H](C(C)C)NC(C(CC1=CC=C(C=C1)OC)NC(CC2=CC=CC3=C2C=CC=C3)=O)=O)N[C@H](B(O)O)CC4=CC=C(OC)C=C4	102	3a		6.3	A	89	33	7	5	23	3	66	0	18	15	4	3	639.557	5.161	-7.76294	146.22	18.5671	1	1	1	1
COCC(=O)N[C@@H](Cc1ccccc1)C(=O)N[C@@H](CC(C)C)B(O)O	103	18	CHEMBL3785613	6.31	A	52	15	5	4	6	2	44	0	12	10	1	2	350.223	1.389	-2.9243	107.89	9.95579	1	0	1	1
Fc1c(CNC([C@@H](NC([C@H](NC(N2CCC(C(Nc3nccnc3)=O)CC2)=O)CC(NCC(C)(C)C)=O)=O)CCc4ccccc4)=O)ccc(F)c1	104	32		6.6	A	98	33	7	5	18	5	78	0	21	15	4	2	720.822	2.64753	-5.31976	174.52	19.426	0	2	0	0
O=C([C@H](C(C)C)NC([C@@H]1OC([C@@]1([H])[C@H](CC)C)=O)=O)N[C@@H](C(C)C)C(OCCC=C)=O	105	3g		6.6	A	66	18	4	2	0	5	61	0	15	12	1	5	424.538	3.169	-4.68331	110.8	11.4984	1	0	1	1
Cc1ccc(C[C@H](NC(=O)[C@H](Cc2ccccc2)NC(=O)[C@H]3CCCc4ccccc34)B5OC6C[C@@H]7C[C@@H](C7(C)C)[C@]6(C)O5)cc1	106	20	CHEMBL3792587	6.7	A	93	37	4	2	18	2	79	0	11	9	7	7	618.626	7.549	-9.69627	76.66	18.5439	0	2	1	1
CC(C)C[C@H](NC(=O)[C@H](C)NC(=O)[C@H](CCC(=O)OC(C)(C)C)NC(=O)C(c1ccccc1)c2ccccc2)\C=C\S(=O)(=O)C	107	22h	CHEMBL376815	6.7	A	92	30	6	3	12	5	76	0	20	15	2	3	641.83	4.544	-7.32394	147.74	17.779	1	1	0	1
CC(C)(C)CNC(=O)C[C@H](NC(=O)c1ccc(OCc2ccccc2)cc1)C(=O)N[C@@H](CCc3ccccc3)C(=O)NCc4ccccc4	108	9	CHEMBL3218826	6.8	A	95	36	5	4	24	4	70	0	21	16	4	2	662.831	6.478	-8.48048	125.63	19.4637	0	2	0	0
O=C([C@H]([C@@H](C)O)NC([C@H](C(C)C)NC([C@@H](CC(C)C)N(C)C(CCCCCCCC(C)(C)O)=O)=C)=O)N[C@H](C)C(C1(OC1)C)=O	109	1		6.9	A	107	29	8	4	0	5	102	0	24	22	1	6	638.891	3.825	-6.6126	160.93	17.6849	0	2	1	1
CCCC(=O)N[C@@H](Cc1ccccc1)C(=O)N[C@@H](CC(C)C)B(O)O	110	20	CHEMBL3787673	6.94	A	54	16	4	4	6	2	46	0	12	10	1	2	348.251	2.514	-3.50601	98.66	10.238	1	0	1	1
CC(C)C[C@H](NC(=O)[C@@H](NC(=O)c1cccc2CCCCc12)C(C)C)B3OC4C[C@@H]5C[C@@H](C5(C)C)[C@]4(C)O3	111	22	CHEMBL3793192	6.96	A	85	29	4	2	6	2	81	0	10	8	5	6	522.538	6.88	-8.57968	76.66	15.3536	0	2	1	1
CC(C)C[C@@H](NC([C@@H](NC(C1=NC=CN=C1)=O)CC2=CC=CC=C2)=O)B(O)O	112	Bortezomib; PS-341; MG-341	CHEMBL325041	7	A	53	17	6	4	12	2	40	0	11	9	2	2	384.244	0.95053	-2.1862	124.44	11.0246	1	0	1	1
O=C([C@@H](C(C)C)NC([C@H](CC1=CC=C(O)C=C1)NC(CC2=CC=CC3=C2C=CC=C3)=O)=O)NC(CC4=CC=C(C=C4)O)C=O	113	TP104		7	A	81	31	6	5	23	4	57	0	16	13	4	3	595.696	5.334	-7.51364	144.83	17.0131	1	1	0	1
Clc1ccccc1CNC([C@H](CCc2ccccc2)NC([C@@H](CC(NCC(C)(C)C)=O)NC(N3CCC(CC3)C(Nc4ccon4)=O)=O)=O)=O	114	41		7	A	96	30	6	5	17	5	77	0	21	15	4	2	708.26	3.495	-6.62672	174.77	19.2712	0	2	0	0
O=C([C@@H](C(C)(C)C)NC(CC1=CC=CC2=C1C=CC=C2)=O)N[C@@H](CC3=CC=CC=C3)C([C@H](C(N[C@H](C(C)C)C(NCC4=C(C=C(C=C4)OC)O)=O)=O)NCC5=CC(OC)=C(OC)C(OC)=C5)O	115	18		7	A	132	48	11	7	29	4	103	0	27	22	5	5	920.117	7.01548	-10.4205	205.81	25.8923	0	4	0	0
O=C([C@H](C(C)C)NC([C@@H]1OC([C@@]1([H])[C@H](CC)C)=O)=O)N[C@@H](C(C)C)C(OCC2=CC=CC=C2)=O	116	2		7	A	69	21	4	2	6	4	60	0	14	11	2	5	460.571	4.207	-5.75961	110.8	12.6662	1	0	1	1
CC(C)CNC(=O)C[C@H](NC(=O)c1cc(C)on1)C(=O)N[C@@H](CCc2ccccc2)C(=O)NCc3ccc(C)cc3	117	35	CHEMBL3218843	7.3	A	80	26	5	4	17	4	61	0	18	14	3	2	561.683	3.137	-6.04701	142.43	15.9281	1	1	0	0
CC(C)C[C@H](NC(=O)[C@H](Cc1ccc2ccccc2c1)NC(=O)C3CCCc4ccccc34)B5OC6C[C@@H]7C[C@@H](C7(C)C)[C@]6(C)O5	118	26	CHEMBL1169561	7.63	A	95	37	4	2	17	2	82	0	11	9	7	7	620.642	8.389	-10.8303	76.66	18.5738	0	2	1	1
O=S(N[C@]1(C(N(CC1)[C@H](CC2CCCCC2)C(N[C@@H](B(O)O)CC(C)C)=O)=O)C(C)C)(C3=CC(C)=CC=C3)=O	119	21		8	A	85	26	6	4	6	2	79	0	13	12	3	3	563.568	5.015	-7.03694	136.04	15.7003	1	1	1	1
O=C([C@H](C(C)C)NC([C@@H]1OC([C@@]1([H])[C@H](CC)C)=O)=O)N[C@@H](C(C)C)C(OCC2=CC=C(Cl)C=C2)=O	120	3b		8.2	A	69	22	4	2	6	4	60	0	14	11	2	5	495.016	4.799	-6.4939	110.8	13.1839	1	0	1	1
CC(C)C[C@H](NC(=O)[C@H](Cc1ccc(cc1)C(F)(F)F)NC(=O)c2cc(Cl)ccc2Cl)B(O)O	121	12c	CHEMBL3794347	8.32	A	58	25	4	4	12	2	45	0	12	9	2	2	519.155	5.41276	-7.07469	98.66	12.96	1	1	1	1
CC(C)(C)CNC(=O)C[C@H](NC(=O)Cc1ccc(F)cc1)C(=O)N[C@@H](CCc2ccccc2)C(=O)NCc3ccccc3	122	15	CHEMBL3218823	8.4	A	84	31	4	4	18	4	64	0	19	14	3	2	588.724	4.975	-7.01865	116.4	16.8726	1	1	0	0
CCCC[C@H](NC(=O)[C@H](Cc1ccccc1)NC(=O)C)B2OC3C[C@@H]4C[C@@H](C4(C)C)[C@]3(C)O2	123	38	CHEMBL3794303	8.46	A	72	24	4	2	6	2	67	0	11	9	4	6	454.419	4.817	-6.04152	76.66	13.3042	1	0	1	1
COCCC(=O)N[C@@H](Cc1ccccc1)C(=O)N[C@@H](CC(C)C)B(O)O	124	19	CHEMBL3785317	8.47	A	55	16	5	4	6	2	47	0	13	11	1	2	364.25	1.477	-2.80622	107.89	10.4263	1	0	1	1
O=C([C@H]([C@@H](C)O)NC([C@@H](C(C)C)NC([C@@H](CC(C)C)N(C)C(CCCCCC(C)C)=O)=C)=O)N[C@H](C)C(C1(OC1)CO)=O	125	3		8.5	A	101	27	8	4	0	5	96	0	23	21	1	6	610.837	3.044	-6.89853	160.93	16.8173	0	2	1	1
O=C([C@@H](CC1=CC=CC=C1)NC([C@H]([C@@H](C)CC)NC(NC2=CC=CC([N+]([O-])=O)=C2)=S)=O)NC3=CC(C(F)(F)F)=CC=C3	126	6i		8.6	A	72	30	3	4	18	4	52	0	16	11	3	3	601.65	6.16876	-9.73595	160.17	15.6931	0	2	1	1
O=C([C@H](C(C)C)NC([C@@H]1OC([C@@]1([H])[C@H](CC)C)=O)=O)N[C@@H](C(C)C)C(OCC(C)C)=O	127	3d		8.8	A	68	18	4	2	0	4	64	0	14	11	1	5	426.554	3.732	-4.72246	110.8	11.5124	1	0	1	1
O=C([C@@H](C(C)C)NC([C@@H](C(C)C)NC([C@@H]1[C@@H](C(O1)=O)C(C)C)=O)=O)OCC2=CC=CC=C2	128	15		9	A	66	20	4	2	6	4	57	0	13	10	2	4	446.544	3.765	-5.24439	110.8	12.1906	1	0	1	1
O=C([C@H](CC1=CC=CC=C1)NC(C2=CC=CC3=C2CCCC3)=O)N[C@H](B(O)O)CC(C)C	129	53		9.19	A	65	23	4	4	12	2	53	0	11	9	3	2	436.36	4.307	-6.4258	98.66	13.0023	1	0	1	1
O=C([C@H]([C@H](C)CC)NC([C@@H](C(C)C)NC([C@H]1[C@@H](C(O1)=O)C(C)C)=O)=O)OCC2=CC=CC=C2	130	10		9.2	A	69	21	4	2	6	4	60	0	14	11	2	5	460.571	4.207	-5.75961	110.8	12.6662	1	0	1	1
CCCCCCCCC[C@H](O)CC(N[C@@H](C(N[C@@H](C(N[C@H](C=O)CC(C)C)=O)CCC(N)=O)=O)CC(N)=O)=O	131	Fellutamide B	CHEMBL265252	9.4	A	88	21	7	6	0	6	81	0	26	23	0	4	555.717	1.268	-6.03785	210.78	15.0115	0	3	0	1
O=C([C@H](C(C)C)NC([C@@H]1OC([C@@]1([H])[C@H](CC)C)=O)=O)N[C@@H](C(C)C)C(OCC=C)=O	132	3a		9.4	A	63	17	4	2	0	5	58	0	14	11	1	5	410.511	3.081	-4.48794	110.8	11.03	1	0	1	1
CC(C)(C)CNC(=O)C[C@H](NC(=O)C(=O)c1c[nH]c2ccccc12)C(=O)N[C@@H](Cc3ccncc3)C(=O)NCc4ccccc4Cl	133	29	CHEMBL3218837	9.5	A	83	30	6	5	22	5	59	0	18	13	4	2	645.16	3.571	-6.55783	162.15	17.8145	0	2	0	0
O=C(C[C@H](C1=CC=C(OC)C=C1)NC(C2=CC=CC=C2)=O)N[C@@H](B(O)O)CC(C)C	134	4q		9.6	A	59	20	5	4	12	2	46	0	12	10	2	2	412.294	3.215	-4.42039	107.89	11.9919	1	0	1	1
O=C([C@H]([C@@H](C)O)NC([C@@H](C(C)C)NC([C@@H](CC(C)C)N(C)C(CCCCCCC(C)C(C)O)=O)=C)=O)N[C@H](C)C(C1(OC1)C)=O	135	2		9.7	A	107	29	8	4	0	5	102	0	24	22	1	8	638.891	3.776	-6.48716	160.93	17.7118	0	2	1	1
CC(C)(C)CNC(=O)C[C@H](NC(=O)C(=O)c1c[nH]c2ccccc12)C(=O)N[C@@H](CCc3ccccc3)C(=O)NCc4ccccc4	136	19	CHEMBL3218827	9.7	A	87	31	5	5	22	5	63	0	19	14	4	2	623.754	4.655	-7.28345	149.26	17.9293	1	1	0	0
CC[C@H](C)[C@H]1[C@@H](OC1=O)C(=O)N[C@H]2C[C@H]2C[C@@H](CCc3ccccc3)NC(=O)[C@H](C)NC(=O)c4ccc5ccccc5c4	137	16e	CHEMBL2338319	10	A	84	31	4	3	17	4	67	0	16	13	5	7	583.729	5.797	-8.92745	113.6	16.7472	1	1	1	1
CC[C@H](C)[C@H](NC(=O)OCc1ccccc1)C(=O)N[C@@H](CCC(=O)OC2CCCCC2)C(=O)N[C@@H](C)C(=O)N[C@@H](CC(C)C)\C=C\S(=O)(=O)C	138	17l	CHEMBL207669	10	A	106	31	7	4	6	6	95	0	25	19	2	5	720.929	4.995	-7.60488	186.07	19.4298	0	2	0	1
O=C([C@@H](CC(NCC(C)(C)C)=O)NC(N1CCC(CC1)NC(c2cnccn2)=O)=O)N[C@@H](CCc3ccccc3)C(NCc4ccc5c(OCO5)c4)=O	139	33		10	A	101	32	9	5	18	5	82	0	21	15	5	2	728.851	1.87753	-4.71412	192.98	19.8784	0	2	0	0
O=C([C@H](C(C)C)NC([C@@H]1OC([C@@]1([H])[C@H](CC)C)=O)=O)N[C@@H](C(C)C)C(OCC2=CC(OC)=CC=C2)=O	140	3f		10.2	A	73	22	5	2	6	4	64	0	15	12	2	5	490.597	4.2	-5.80999	120.03	13.2988	1	0	1	1
Fc1cc(F)ccc1CNC([C@H](CCc2ccccc2)NC([C@@H](CC(NCC(C)(C)C)=O)NC(N3CCC(CC3)NC(c4cnccn4)=O)=O)=O)=O	141	31		10.8	A	98	34	7	5	18	5	78	0	21	15	4	2	720.822	2.51353	-5.34898	174.52	19.426	0	2	0	0
O=C([C@H](CC(NCC(C)(C)C)=O)NC(CCC1=CC=CC=C1)=O)N[C@H](CCC2=CC=CC=C2)C(NC(C)C)=O	142	14		11	A	83	27	4	4	12	4	68	0	19	14	2	2	536.717	3.925	-5.49211	116.4	15.6378	1	1	0	0
CC(C)(C)CNC(=O)C[C@H](NC(=O)c1ccc(OCc2ccccc2)cc1)C(=O)N[C@@H](CCc3ccccc3)C(=O)NCc4ccccc4	143	18	CHEMBL3218826	11	A	95	36	5	4	24	4	70	0	21	16	4	2	662.831	6.478	-8.48048	125.63	19.4637	0	2	0	0
CC(C)(C)CNC(=O)C[C@H](NC(=O)c1ccc(OCc2ccccc2)cc1)C(=O)N[C@@H](CCc3ccccc3)C(=O)NCc4ccccc4Cl	144	24	CHEMBL3218832	11	A	95	37	5	4	24	4	70	0	21	16	4	2	697.276	7.068	-9.21477	125.63	19.9907	0	2	0	0
CC(C)(C)CNC(=O)C[C@H](NC(=O)C(=O)c1c[nH]c2ccccc12)C(=O)N[C@@H](CCc3ccccc3)C(=O)NCc4ccccc4Cl	145	25	CHEMBL3218833	11	A	87	32	5	5	22	5	63	0	19	14	4	2	658.199	5.245	-8.01774	149.26	18.4538	1	1	0	0
Clc1ccccc1CNC([C@H](CC(C)C)NC([C@@H](CC(NCC(C)(C)C)=O)NC(N2CCC(CC2)C(Nc3cnccn3)=O)=O)=O)=O	146	26		11.6	A	94	28	7	5	12	5	79	0	20	14	3	2	671.243	2.33353	-4.99237	174.52	18.1794	0	2	0	0
Cc1ccc(CNC(=O)[C@H](CCc2ccccc2)NC(=O)[C@H](Cc3onc(n3)C(C)(C)C)NC(=O)C(=O)c4c[nH]c5ccccc45)cc1	147	36	CHEMBL3218844	11.6	A	88	31	6	4	27	4	61	0	17	13	5	2	648.764	4.849	-8.31052	159.08	18.5058	0	2	0	0
O=C([C@H](CC(NCC(C)(C)C)=O)NC(CCC1=CC=CC=C1)=O)N[C@H](CCC2=CC=CC=C2)C(NCC=C)=O	148	15		12	A	81	27	4	4	12	5	65	0	20	15	2	2	534.701	3.784	-5.33392	116.4	15.6231	1	1	0	0
CC(C)(C)CNC(=O)C[C@H](NC(=O)CN1CCCCC1)C(=O)N[C@@H](CCc2ccccc2)C(=O)NCc3ccccc3	149	14	CHEMBL3218822	12	A	90	29	4	4	12	4	76	0	19	14	3	2	578.778	3.797	-5.52195	120.84	16.7447	1	1	0	0
CC(C)(C)CNC(=O)C[C@H](NC(=O)CCc1ccccc1)C(=O)N[C@@H](CCc2ccccc2)C(=O)NCC3CC3	150	21	CHEMBL3218829	12	A	84	28	4	4	12	4	70	0	20	15	3	2	548.728	3.941	-5.4664	116.4	15.9237	1	1	0	0
CC(C)(C)CNC(=O)C[C@H](NC(=O)c1ccc(OCc2ccccc2)cc1)C(=O)N[C@@H](CCc3ccccc3)C(=O)NCc4ccccc4Cl	151	24	CHEMBL3218832	12	A	95	37	5	4	24	4	70	0	21	16	4	2	697.276	7.068	-9.21477	125.63	19.9907	0	2	0	0
O=C(CC(C1=CC=C(OC)C=C1)NC(C2=CC=CC=C2)=O)N[C@@H](B(O)O)CC(C)C	152	4i		12.5	A	59	20	5	4	12	2	46	0	12	10	2	2	412.294	3.215	-4.42039	107.89	11.9919	1	0	1	1
ClC1=CC=CC=C1CNC([C@H](CCC2=CC=CC=C2)NC([C@H]([C@H](C)O)NC(C3=CC=C(OCC4=CC=CC=C4)C=C3)=O)=O)=O	153	8		13	A	80	33	5	4	24	3	56	0	17	14	4	3	614.142	5.909	-8.35243	116.76	17.4502	0	2	0	0
Cc1onc(c1)C(=O)N[C@@H](CC(=O)NCC(C)(C)C)C(=O)N[C@@H](CCc2ccccc2)C(=O)NCc3ccccc3Cl	154	26	CHEMBL3218834	13	A	80	27	5	4	17	4	61	0	18	13	3	2	596.128	3.828	-6.50915	142.43	16.4272	1	1	0	0
Clc1ccccc1CNC([C@H](C)NC([C@@H](CC(NCC(C)(C)C)=O)NC(N2CCC(CC2)NC(c3cnccn3)=O)=O)=O)=O	155	23		13.3	A	85	26	7	5	12	5	70	0	18	12	3	2	629.162	0.78553	-3.78938	174.52	16.7911	0	2	0	0
O=C(CC(C1=CC=C(C)C=C1)NC(C2=CC=CC=C2)=O)N[C@@H](B(O)O)CC(C)C	156	4h		14	A	58	20	4	4	12	2	45	0	11	9	2	2	396.295	3.557	-4.84393	98.66	11.8	1	0	1	1
O=C(N[C@@H](C)C(N[C@H](C[C@@H]1[C@@H](C1)NC([C@H]2[C@H](C(O2)=O)[C@H](C)CC)=O)CC3=CC=CC=C3)=O)OCC4=CC=CC=C4	157	3d	CHEMBL2331625	14	A	79	27	4	3	12	4	66	0	17	13	4	7	549.668	4.508	-6.92462	122.83	15.3151	1	1	1	1
O=C([C@@H](C(C)C)NC([C@H](CC1=CC=C(O)C=C1)NC(CC2=CC(C=CC=C3)=C3C=C2)=O)=O)NC(CC4=CC=C(C=C4)O)C=O	158	TP103		14	A	81	31	6	5	23	4	57	0	16	13	4	3	595.696	5.373	-7.51364	144.83	17.0093	1	1	0	1
O=C(N[C@H](CC1=CC=C(C=C1)OC)C(N[C@H](C(C)C)C(N[C@H](B(O)O)CC2=CC=C(OC)C=C2)=O)=O)C3=NC(Cl)=CC=C3Cl	159	AS-29		14	A	79	28	8	5	18	3	60	0	17	14	3	3	645.348	4.169	-6.49821	159.11	17.3241	0	2	1	1
O=C([C@]1(C)OC1)[C@H](CC2=CC=CC=C2)NC([C@H](COCCCCCCN3C=CC=C43)NC([C@H](COC)NC4=O)=O)=O	160	24s		14	A	81	26	7	3	11	4	69	0	9	8	4	4	568.671	1.885	-4.38691	140.29	15.4275	0	2	1	1
O=C([C@]1(C)OC1)[C@H](CC2=CC=CC=C2)NC([C@H](COCCCCCCN3C=CN=C43)NC([C@H](COC)NC4=O)=O)=O	161	24t		14	A	80	24	8	3	11	4	68	0	9	8	4	4	569.659	0.759	-4.22681	153.18	15.262	0	2	1	1
O=C([C@]1(C)OC1)[C@H](CC2=CC=CC=C2)NC([C@H](CCCCCCCOC3=CC=CC=C43)NC([C@H](COC)NC4=O)=O)=O	162	24za		14	A	83	28	7	3	12	4	70	0	9	8	4	4	579.694	3.519	-6.83494	135.36	15.9909	1	1	1	1
O=C([C@@H](CC(C)C)NC(C1C2=CC=CC=C2CCC1)=O)N[C@H](B3O[C@@]4([C@@H]5C[C@H](CC4O3)C5(C)C)C)CC(C)C	163	23		14.2	A	88	30	4	2	6	2	84	0	11	9	5	7	536.565	7.009	-8.68245	76.66	15.8141	0	2	1	1
Clc1ccccc1CNC(=O)[C@H](CCc2ccccc2)NC(=O)[C@H](CCc3ccccc3)NC(=O)N4CCC(CC4)C(=O)Nc5cnccn5	164	22	CHEMBL3942696	14.7	A	92	34	6	4	24	4	68	0	19	15	5	2	696.252	4.28753	-6.50822	145.42	19.6416	0	3	0	0
O=C([C@@H]1OC([C@H]1[C@@H](C)CC)=O)N[C@@H]2[C@H](C[C@H](NC([C@H](C)NC(OCC3=CC=CC=C3)=O)=O)C=C)C2	165	13		15	A	70	22	4	3	6	5	61	0	16	12	3	7	485.581	3.294	-5.59148	122.83	13.214	1	0	1	1
O=C([C@H](C(C)C)NC([C@H](CC1=CC=C(OC)C(OC)=C1OC)NC(CC2=CC=CC(OC3=CC=CC=C3)=C2)=O)=O)NCC4=CC=C(OC)C=C4O	166	3		15	A	96	36	8	4	24	3	72	0	20	17	4	2	699.801	5.46148	-7.88792	153.68	19.4616	0	3	0	0
O=C([C@H]([C@@H](C)O)NC([C@H](C(C)C)NC([C@@H](CC(C)C)N(C)C(CCCCCC(C)C)=O)=C)=O)N[C@H](C)C(C1(OC1)C)=O	167	4		15.1	A	100	27	7	3	0	5	95	0	22	20	1	6	594.838	4.079	-7.42828	140.7	16.6381	1	1	1	1
COc1ccc(NC(=O)C2CCN(CC2)C(=O)N[C@@H](CCc3ccccc3)C(=O)N[C@@H](CCc4ccccc4)C(=O)NCc5ccccc5Cl)cc1	168	26	CHEMBL3899778	15.7	A	98	38	5	4	24	4	74	0	20	16	5	2	724.302	6.108	-8.76362	128.87	20.6238	0	2	0	0
O=C([C@H](C(C)C)NC([C@@H]1OC([C@@]1([H])[C@H](CC)C)=O)=O)N[C@@H](C(C)C)C(OC)=O	169	3h		15.9	A	59	15	4	2	0	4	55	0	12	9	1	5	384.473	2.419	-3.99171	110.8	10.1459	1	0	1	1
ClC1=CC=CC=C1CNC(C(CCC2CCCCC2)NC([C@@H](CC(C)C)NC(N3CCC(CC3)C(NC4=NC=CN=C4)=O)=O)=O)=O	170	18		16	A	94	30	6	4	12	4	81	0	18	14	4	2	654.256	4.43553	-7.52362	145.42	18.1145	0	3	0	0
Cc1ccc(CNC(=O)[C@H](CCc2ccccc2)NC(=O)[C@H](CCc3ccccc3)NC(=O)[C@H](CCc4ccccc4)NC(=O)c5cnc(C)cn5)cc1	171	1	CHEMBL1269181	16	A	102	40	6	4	30	4	72	0	22	18	5	3	724.906	5.93853	-8.33399	142.18	21.4892	0	2	0	0
Cc1onc(c1)C(=O)N[C@@H](CC(=O)NCC(C)(C)C)C(=O)N[C@@H](Cc2ccc(Cl)cc2)C(=O)NCc3ccccc3Cl	172	32	CHEMBL3218840	16	A	77	27	5	4	17	4	58	0	17	12	3	2	616.546	3.978	-7.04167	142.43	16.4423	1	1	0	0
O=C([C@]1(C)OC1)[C@H](CC2=CC=CC=C2)NC([C@H](COCCCCCCN3N=CC=C43)NC([C@H](COC)NC4=O)=O)=O	173	24v		16	A	80	25	8	3	11	4	68	0	9	8	4	4	569.659	0.537	-4.37973	153.18	15.2616	0	2	1	1
CC(C)C[C@H](NC(=O)[C@H](Cc1ccc(O)cc1)NC(=O)OC(C)(C)C)B2OC3C[C@@H]4C[C@@H](C4(C)C)[C@]3(C)O2	174	41	CHEMBL3793068	16.4	A	83	27	5	3	6	2	78	0	12	8	4	6	528.498	5.921	-6.73066	106.12	14.9144	1	1	1	1
CC(C)C[C@H](NC(=O)N1CCC(CC1)C(=O)Nc2cnccn2)C(=O)N[C@@H](CCc3ccccc3)C(=O)NCc4ccccc4Cl	175	18	CHEMBL3960165	16.6	A	88	30	6	4	18	4	69	0	18	14	4	2	648.208	3.72453	-6.0365	145.42	18.0337	0	2	0	0
Fc1ccc(NC(=O)C2CCN(CC2)C(=O)N[C@@H](CCc3ccccc3)C(=O)N[C@@H](CCc4ccccc4)C(=O)NCc5ccccc5Cl)cc1	176	25	CHEMBL3924372	16.9	A	94	38	4	4	24	4	70	0	19	15	5	2	712.266	6.305	-9.00822	119.64	20.0661	0	2	0	0
CC(C)C[C@H](NC(=O)[C@H](C)NC(=O)[C@H](CCC(=O)OC(C)(C)C)NC(=O)c1ccccc1)\C=C\S(=O)(=O)C	177	22b	CHEMBL207336	17	A	79	23	6	3	6	5	68	0	18	13	1	3	551.705	2.811	-5.62001	147.74	14.8003	1	1	0	1
CC(C)(C)CNC(=O)C[C@H](NC(=O)CCc1ccccc1)C(=O)N[C@@H](CCc2ccccc2)C(=O)NCc3ccccc3	178	16	CHEMBL3218824	17	A	87	31	4	4	18	4	67	0	20	15	3	2	584.761	4.91	-6.60559	116.4	17.2501	1	1	0	0
O=C([C@@H](CC1=CC=CC=C1)NC([C@H]([C@@H](C)CC)NC(NC2=CC=CC(C(F)(F)F)=C2)=S)=O)NC3=CC=C(Cl)C(Cl)=C3	179	6m		17	A	70	31	3	4	18	3	51	0	15	10	3	3	625.543	7.41576	-10.4143	114.35	16.1424	0	2	0	0
O=C([C@@H]([C@H](C)CC)NC(C1C2=CC=CC=C2CCC1)=O)N[C@H](B3O[C@@]4([C@@H]5C[C@@H](C5(C)C)CC4O3)C)CC(C)C	180	13		17.2	A	88	30	4	2	6	2	84	0	11	9	5	8	536.565	7.009	-8.369	76.66	15.8242	0	2	1	1
O=C(NC(CC(C)C)C(NC(CC1=CC=C(C=CC=C2)C2=C1)C(N3[C@@H](CCC3)B(O)O)=O)=O)OCC4=CC=CC=C4	181	II7		18	A	79	28	5	4	17	3	62	0	15	12	4	3	559.471	4.907	-7.12322	128.2	16.1516	1	1	1	1
O=C([C@@H](C(C)C)NC([C@H](CC1=CC=C(O)C=C1)NC(CC2=CC=CC3=C2C=CC=C3)=O)=O)NC(CC4=CC=C(C=C4)OC)C=O	182	TP108		18	A	84	32	6	4	23	4	60	0	17	14	4	3	609.723	5.598	-7.92597	133.83	17.5177	1	1	0	1
Clc1ccccc1CNC([C@H](c2ccccc2)NC([C@@H](CC(NCC(C)(C)C)=O)NC(N3CCC(CC3)C(Nc4cnccn4)=O)=O)=O)=O	183	28		18	A	92	30	7	5	18	5	72	0	19	13	4	2	691.233	2.36653	-5.20085	174.52	18.8548	0	2	0	0
O=C([C@@H](C(C)(C)C)NC(CC1=CC=CC2=C1C=CC=C2)=O)N[C@@H](CC3=CC=CC=C3)C([C@H](C(N[C@@H](C(C)C)C(NCC4=C(C=C(C=C4)OC)O)=O)=O)NCC5=CC=C(OC)C(OC)=C5OC)O	184	17		18	A	132	48	11	7	29	4	103	0	27	22	5	5	920.117	6.93948	-10.4205	205.81	25.896	0	4	0	0
CC(C)(C)CNC(=O)C[C@H](NC(=O)CCc1ccccc1)C(=O)N[C@@H](CCc2ccccc2)C(=O)NCc3ccccc3Cl	185	23	CHEMBL3218831	18	A	87	32	4	4	18	4	67	0	20	15	3	2	619.206	5.5	-7.33988	116.4	17.7761	0	2	0	0
O=C([C@H](C(C)C)NC([C@@H]1OC([C@@]1([H])[C@H](CC)C)=O)=O)N[C@@H](C(C)C)C(OCC2CCCCC2)=O	186	3c		18.7	A	75	21	4	2	0	4	72	0	14	11	2	5	466.619	4.564	-6.16608	110.8	12.7347	1	0	1	1
C[C@H](NC(=O)[C@H](Cc1ccc(OCc2ccccc2)cc1)NC(=O)CCCCCNC(=O)CCCCCNC(=O)CCCCCNC(=O)CCCCC(=O)NCCCCCC(=O)NCCCCCC(=O)NCCCCCC(=O)N[C@@H](Cc3ccc(OCc4ccccc4)cc3)C(=O)N[C@@H](C)C(=O)N[C@@H](C[C@]5(O)C(=O)Nc6ccccc56)C(=O)NCc7ccccc7)C(=O)N[C@@H](C[C@]8(O)C(=O)Nc9ccccc89)C(=O)NCc%10ccccc%10	187	4d	CHEMBL2337846	19.1	A	302	100	20	18	48	16	247	0	85	71	10	8	2088.57	10.904	-20.8189	524.52	58.6831	0	4	0	0
Clc1ccccc1CNC([C@H](C)NC([C@@H](CC(NCC(C)(C)C)=O)NC(N2CCC(CC2)C(Nc3cnccn3)=O)=O)=O)=O	188	24		19.7	A	85	25	7	5	12	5	70	0	18	12	3	2	629.162	0.91953	-3.76016	174.52	16.7911	0	2	0	0
O=C([C@@H](C(C)C)NC([C@H](CC1=CC=C(OC)C=C1)NC(CC2=CC=CC3=C2C=CC=C3)=O)=O)NC(CC4=CC=C(C=C4)O)C=O	189	TP109		20	A	84	32	6	4	23	4	60	0	17	14	4	3	609.723	5.598	-7.92597	133.83	17.5177	1	1	0	1
C[C@H](NC(=O)[C@H](Cc1ccc(OCc2ccccc2)cc1)NC(=O)CCCCCNC(=O)CCCCCNC(=O)CCCCCNC(=O)CCCCCNC(=O)CCCCC(=O)NCCCCCC(=O)NCCCCCC(=O)NCCCCCC(=O)NCCCCCC(=O)N[C@@H](Cc3ccc(OCc4ccccc4)cc3)C(=O)N[C@@H](C)C(=O)N[C@@H](C[C@]5(O)C(=O)Nc6ccccc56)C(=O)NCc7ccccc7)C(=O)N[C@@H](C[C@]8(O)C(=O)Nc9ccccc89)C(=O)NCc%10ccccc%10	190	4e	CHEMBL2337847	20	A	340	110	22	20	48	18	283	0	99	83	10	8	2314.89	11.986	-22.1385	582.72	65.1131	0	4	0	0
O=C([C@]1(C)OC1)[C@H](CC2=CC=CC=C2)NC([C@H](COCCCCCCC3=C4C=NN3C)NC([C@H](COC)NC4=O)=O)=O	191	24x		20	A	83	26	8	3	11	4	71	0	9	8	4	4	583.686	0.794	-4.72821	153.18	15.7135	0	2	1	1
O=C([C@@H](Cc1ccccc1)NC(C(C)C(N[C@H]([C@H](C)O)C(N[C@H]([C@H](C)O)C(N[C@@H](CC(C)C)C([C@H]2OC2)=O)=O)=O)=O)=O)O	192	Macyranone A		21	A	84	23	8	6	6	6	73	0	21	17	2	8	605.665	-0.225	-4.88176	226.59	15.5223	0	3	1	1
O=C([C@H]1[C@](C(O1)=O)([H])[C@H](C)CC)NCC2=CC(OC)=CC(OC)=C2	193	3		21.35	A	46	15	4	1	6	2	39	0	8	7	2	3	321.373	2.466	-3.81813	73.86	8.66872	1	0	1	1
Clc1ccccc1CNC([C@H](CC(C)C)NC([C@@H](CC(NCC(C)(C)C)=O)NC(N2CCC(CC2)NC(c3cnccn3)=O)=O)=O)=O	194	25		21.8	A	94	29	7	5	12	5	79	0	20	14	3	2	671.243	2.19953	-5.02159	174.52	18.1794	0	2	0	0
O=C(N[C@@H](C)C(N[C@H](C=C)C[C@@H]1[C@H](C1)NC([C@@H]2OC([C@H]2[C@@H](C)CC)=O)=O)=O)OCC3=CC=CC=C3	195	11		22	A	70	22	4	3	6	5	61	0	16	12	3	7	485.581	3.294	-5.59148	122.83	13.214	1	0	1	1
O=C([C@@H](C(C)C)NC([C@@H](CC1=CC=C(C=C1)OC)NC(CC2=CC3=C(C=CC=C3)C=C2)=O)=O)N[C@H](B(O)O)CC4=CC=C(OC)C=C4	196	AS5		22	A	89	33	7	5	23	3	66	0	18	15	4	3	639.557	5.2	-7.76294	146.22	18.5633	1	1	1	1
CC(C)(C)CNC(=O)C[C@H](NC(=O)c1ccc(cc1)C(C)(C)C)C(=O)N[C@@H](CCc2ccccc2)C(=O)NCc3ccccc3	197	17	CHEMBL3218825	22	A	93	33	4	4	18	4	73	0	19	13	3	2	612.815	6.233	-8.68178	116.4	18.0896	0	2	0	0
O=C([C@@H](CC1=CC=CC=C1)NC([C@H]([C@@H](C)CC)NC(NC2=CC=C(C(F)(F)F)C=C2)=S)=O)NC3=CC=CC(Br)=C3	198	6k		22	A	70	30	3	4	18	3	51	0	15	10	3	3	635.549	6.99476	-10.0361	114.35	15.9061	0	2	0	0
Cc1onc(c1)C(=O)N[C@@H](CC(=O)NCC(C)(C)C)C(=O)N[C@@H](Cc2cccnc2)C(=O)NCc3ccccc3Cl	199	31	CHEMBL3218839	22.6	A	76	25	6	4	17	4	57	0	17	12	3	2	583.089	2.153	-5.04924	155.32	15.7851	0	2	0	0
C[C@H](NC(=O)[C@H](Cc1ccc(OCc2ccccc2)cc1)NC(=O)CCCCCNC(=O)CCCCCNC(=O)CCCCCNC(=O)CCCCCNC(=O)CCCCCNC(=O)CCCCC(=O)N[C@@H](Cc3ccc(OCc4ccccc4)cc3)C(=O)N[C@@H](C)C(=O)N[C@@H](C[C@]5(O)C(=O)Nc6ccccc56)C(=O)NCc7ccccc7)C(=O)N[C@@H](C[C@]8(O)C(=O)Nc9ccccc89)C(=O)NCc%10ccccc%10	200	4c	CHEMBL2337845	22.7	A	283	95	19	17	48	15	229	0	78	65	10	8	1975.41	10.363	-20.1591	495.42	55.467	0	4	0	0
C[C@@]12OC(=O)[C@@]1(NC(=O)[C@@H]2CCCl)[C@@H](O)C3CCCCC3	201	2	CHEMBL192046	23	A	43	14	3	2	0	2	43	0	4	4	3	4	315.797	1.71	-3.49153	75.63	7.89182	1	0	1	1
C[C@H](NC(=O)[C@H](CC(=O)NCC(C)(C)C)NC(=O)c1cc(C)on1)C(=O)NCc2ccccc2Cl	202	33	CHEMBL3218841	23	A	67	20	5	4	11	4	53	0	15	10	2	2	506.003	1.851	-4.80522	142.43	13.4246	1	1	0	0
Clc1ccccc1CNC(=O)[C@H](CCc2ccccc2)NC(=O)[C@H](CCc3ccccc3)NC(=O)N4CCC(CC4)NC(=O)c5cnccn5	203	23	CHEMBL3959072	23.7	A	92	35	6	4	24	4	68	0	19	15	5	2	696.252	4.15353	-6.53744	145.42	19.6416	0	2	0	0
CC[C@H](C)[C@H](NC(=O)OCc1ccccc1)C(=O)N[C@@H](CCCC(=O)OC(C)(C)C)C(=O)N[C@@H](C)C(=O)N[C@@H](CC(C)C)\C=C\S(=O)(=O)C	204	17k	CHEMBL207196	24	A	105	30	7	4	6	6	93	0	26	19	1	5	708.918	4.668	-7.31714	186.07	19.0934	0	2	0	1
CC(C)(C)CNC(=O)C[C@H](NC(=O)CCc1ccccc1)C(=O)N[C@@H](Cc2cccnc2)C(=O)NCc3ccccc3Cl	205	28	CHEMBL3218836	24	A	83	30	5	4	18	4	63	0	19	14	3	2	606.167	3.825	-5.87997	129.29	17.1451	1	1	0	0
O=C1C(N[C@H](C(N[C@@H](CC(C)C)B(O)O)=O)CC2=CC=CC=C2)=C(Cl)C(C3=CC=CC=C31)=O	206	1e		24.58	A	59	21	6	3	12	4	45	0	9	8	3	3	468.745	3.341	-6.35349	116.06	13.0903	1	0	1	1
CC[C@H](C)[C@H]1[C@@H](OC1=O)C(=O)N[C@H]2C[C@H]2C[C@H](NC(=O)[C@H](C)NC(=O)c3ccc4ccccc4c3)C=C	207	16a	CHEMBL2338308	25	A	72	25	4	3	11	5	59	0	14	11	4	7	505.615	4.141	-7.39254	113.6	14.1836	1	1	1	1
O=C([C@H]([C@H](C)O)NC(CC1C2=C(C=CC(OC)=C2)C(C1)=O)=O)N[C@@H](CCC3=CC=CC=C3)C(NCC4=CC=C(C)C=C4)=O	208	6		25	A	82	30	6	4	18	4	63	0	16	13	4	4	585.701	3.36	-6.47778	133.83	16.6055	1	1	0	1
CC(C)(C)CNC(=O)C[C@H](NC(=O)C(C)(C)C)C(=O)N[C@@H](CCc1ccccc1)C(=O)NCc2ccccc2	209	13	CHEMBL3218821	25	A	83	27	4	4	12	4	68	0	18	12	2	2	536.717	4.273	-5.50697	116.4	15.5953	1	1	0	0
Cc1onc(c1)C(=O)N[C@@H](CC(=O)NCC(C)(C)C)C(=O)N[C@@H](CCc2ccccc2)C(=O)NCc3ccccc3	210	20	CHEMBL3218828	25	A	80	26	5	4	17	4	61	0	18	13	3	2	561.683	3.238	-5.77486	142.43	15.9039	1	1	0	0
O=C([C@]1(C)OC1)[C@H](CC2=CC=CC=C2)NC([C@H](COCCCCCCCOC3=C(F)C=CC=C43)NC([C@H](COC)NC4=O)=O)=O	211	24g		25	A	87	30	8	3	12	4	74	0	9	8	4	4	627.71	3.146	-6.75734	144.59	16.7365	0	2	1	1
O=C([C@]1(C)OC1)[C@H](CC2=CC=CC=C2)NC([C@H](COCCCCCCCN3N=CC=C43)NC([C@H](COC)NC4=O)=O)=O	212	24w		25	A	83	26	8	3	11	4	71	0	9	8	4	4	583.686	0.979	-4.89495	153.18	15.7328	0	2	1	1
CC(C)C[C@H](NC(=O)[C@H](Cc1cc(cc(c1)C(F)(F)F)C(F)(F)F)NC(=O)c2cc(Cl)ccc2Cl)B(O)O	213	12d	CHEMBL3793540	25.02	A	61	29	4	4	12	2	48	0	13	9	2	2	587.152	6.45852	-8.13124	98.66	13.4796	0	2	1	1
Clc1ccccc1CNC([C@H](CCc2ccccc2)NC([C@@H](CC(NCC(C)(C)C)=O)NC(N3CCC(CC3)C(Nc4ccc(OC)cc4)=O)=O)=O)=O	214	37		25.7	A	104	36	6	5	18	5	84	0	22	16	4	2	747.337	4.717	-7.71949	157.97	20.7807	0	3	0	0
C[C@H](NC(=O)[C@H](Cc1ccc(OCc2ccccc2)cc1)NC(=O)CCCCCNC(=O)CCCCCNC(=O)CCCCCNC(=O)CCCCC(=O)N[C@@H](Cc3ccc(OCc4ccccc4)cc3)C(=O)N[C@@H](C)C(=O)N[C@@H](C[C@]5(O)C(=O)Nc6ccccc56)C(=O)NCc7ccccc7)C(=O)N[C@@H](C[C@]8(O)C(=O)Nc9ccccc89)C(=O)NCc%10ccccc%10	215	4a	CHEMBL2337843	25.8	A	245	85	17	15	48	13	193	0	64	53	10	8	1749.09	9.281	-18.8395	437.22	49.0319	0	4	0	0
C[C@H](NC(=O)[C@H](Cc1ccc(OCc2ccccc2)cc1)NC(=O)CCCCCNC(=O)CCCCCNC(=O)CCCCCNC(=O)CCCCCNC(=O)CCCCC(=O)N[C@@H](Cc3ccc(OCc4ccccc4)cc3)C(=O)N[C@@H](C)C(=O)N[C@@H](C[C@]5(O)C(=O)Nc6ccccc56)C(=O)NCc7ccccc7)C(=O)N[C@@H](C[C@]8(O)C(=O)Nc9ccccc89)C(=O)NCc%10ccccc%10	216	4b	CHEMBL2337844	25.9	A	264	90	18	16	48	14	211	0	71	59	10	8	1862.25	9.822	-19.4993	466.32	52.25	0	4	0	0
O=C([C@@H]1[C@H](C(O1)=O)[C@@H](C)CC)NCCCC(OCC2=CC=CC=C2)OCC3=CC=CC=C3	217	11		26	A	65	23	4	1	12	2	53	0	14	13	3	3	439.552	5.149	-6.05482	73.86	12.5973	1	0	1	1
O=C(NCC1=CC=C(C)C=C1)[C@H](C2)NC([C@@H](NC(C3=NC=CN3CCCCCN4C(C=CC=C5)=C5C2=C4)=O)CC(NCC(C)(C)C)=O)=O	218	31		26	A	95	32	5	4	21	4	74	0	9	6	5	2	653.828	4.48	-6.20246	139.15	18.7143	0	2	0	0
CC(C)C[C@H](NC(=O)[C@H](Cc1ccccc1)NC(=O)c2cnc(C)cn2)B(O)O	219	12a	CHEMBL3794075	26.24	A	56	18	6	4	12	2	43	0	11	9	2	2	398.271	1.20853	-2.49959	124.44	11.4728	1	0	1	1
O=C([C@H]1[C@](C(O1)=O)([H])C(C)C)NCC2=CC(OC)=CC(OC)=C2	220	4		26.87	A	43	14	4	1	6	2	36	0	7	6	2	2	307.346	2.024	-3.30291	73.86	8.19146	1	0	1	1
O=C([C@H](C(C)C)NC([C@@H](CC1=CC=C(C=C1)O)NC(CC2=CC=CC=C2)=O)=O)NC(CC3=CC=C(O)C=C3)C=O	221	TP102		27	A	75	27	6	5	18	4	55	0	16	13	3	3	545.636	4.114	-5.63576	144.83	15.3959	1	1	0	1
O=C([C@@H](C(C)C)NC([C@H](CC1=CC=C(OC)C=C1)NC(CC2=CC=CC3=C2C=CC=C3)=O)=O)NC(CC4=CC=C(C=C4)OC)C=O	222	Tp110		27	A	87	33	6	3	23	4	63	0	18	15	4	3	623.75	5.862	-8.3383	122.83	18.0219	1	1	0	1
CC[C@H](C)[C@H](NC(=O)OCc1ccccc1)C(=O)N[C@@H](CCc2ccccc2)C(=O)N[C@@H](C)C(=O)N[C@@H](CC(C)C)\C=C\S(=O)(=O)C	223	17c	CHEMBL446443	27	A	97	31	6	4	12	5	81	0	23	18	2	5	670.872	5.035	-7.67302	159.77	18.6178	0	2	0	1
O=C([C@H]1[C@@H](C(O1)=O)[C@H](C)CC)NCCC(OCc2ccccc2)OCc3ccccc3	224	9		28	A	62	22	4	1	12	2	50	0	13	12	3	3	425.525	4.707	-5.85305	73.86	12.1297	1	0	1	1
O=S(N[C@]1(C(N(CC1)[C@H](CC2CCCCC2)C(N[C@H](B(O)O)C(C)C)=O)=O)C(C)C)(C3=CC=CC(C)=C3)=O	225	20		28	A	82	25	6	4	6	2	76	0	12	11	3	3	549.541	4.573	-6.20827	136.04	15.2343	1	1	1	1
CC[C@H](C)[C@H]1[C@@H](OC1=O)C(=O)N[C@H]2C[C@H]2C[C@H](NC(=O)[C@H](Cc3c[nH]c4ccccc34)NC(=O)OCc5ccccc5)C=C	226	13a	CHEMBL2337887	28	A	84	30	4	4	16	5	67	0	18	14	5	7	600.716	5.195	-7.38354	138.62	16.7895	1	1	1	1
FS(=O)(C[C@@H](CC(C)C)NC([C@@H](CC1=CC=CC=C1)NC([C@@H](CC(C)C)NC([C@@H](CCC2=CC=CC=C2)NC(CN3CCOCC3)=O)=O)=O)=O)=O	227	1		28	A	105	34	8	4	12	4	91	0	24	20	3	4	731.931	4.102	-7.99632	163.01	19.8412	0	2	0	1
C[C@@H]1[C@H]2[C@](C(=O)O2)(NC1=O)[C@H](C(C)C)O	228	Omuralide; clasto-lactacystin beta-lactone	CHEMBL381627	29	A	30	8	3	2	0	2	29	0	2	2	2	4	213.233	-0.012	-1.08086	75.63	5.22551	1	0	1	1
O=C([C@H]1[C@@H](C(O1)=O)[C@H](C)CC)NCCC(COCc2ccccc2)COCc3ccccc3	229	10		29	A	68	25	4	1	12	2	56	0	15	14	3	3	453.579	4.796	-6.04865	73.86	13.0691	1	0	1	1
CC[C@H](C)[C@H]1[C@@H](OC1=O)C(=O)N[C@H]2C[C@H]2C[C@@H](CCc3ccc4ccccc4c3)NC(=O)[C@H](C)NC(=O)OCc5ccccc5	230	3j	CHEMBL2338317	29	A	88	32	4	3	17	4	71	0	18	14	5	7	613.755	6.209	-9.00427	122.83	17.3993	0	2	1	1
O=C([C@@H](C(C)(C)C)NC(CC1=CC=CC2=C1C=CC=C2)=O)N[C@@H](CC3=CC=CC=C3)[C@H]([C@H](C(N[C@H](C(C)C)C(NCC4=C(C=C(C=C4)OC)O)=O)=O)NCC(C(OC)=C5)=CC(OC)=C5OC)O	231	16		29	A	132	48	11	7	29	4	103	0	27	22	5	5	920.117	7.26374	-10.4205	205.81	25.8923	0	4	0	0
O=C(NCC1=CC=C(C)C=C1)[C@H]2NC([C@@H](NC(C(C=NN3C)=C3CCCCCCCOC2)=O)CC(NCC(C)(C)C)=O)=O	232	23h		29	A	91	28	6	4	11	4	78	0	9	6	3	2	596.773	2.685	-5.55021	143.45	16.7461	0	2	0	0
O=C(CC(C1=CC=C(Cl)C=C1)NC(C2=CC=CC=C2)=O)N[C@@H](B(O)O)CC(C)C	233	4j		30	A	55	20	4	4	12	2	42	0	11	9	2	2	416.713	3.851	-5.1043	98.66	11.8655	1	0	1	1
CC[C@H](C)[C@H]1[C@@H](OC1=O)C(=O)N[C@H]2C[C@H]2C[C@H](NC(=O)[C@H](Cc3ccccc3)NC(=O)OCc4ccccc4)C=C	234	12a	CHEMBL2337886	30	A	80	28	4	3	12	5	66	0	18	14	4	7	561.679	4.829	-7.09364	122.83	15.7371	1	1	1	1
CC(C)(C)CNC(=O)C[C@H](NC(=O)CN1CCCCC1)C(=O)N[C@@H](CCc2ccccc2)C(=O)NCc3ccccc3	235	14	CHEMBL3218822	30	A	90	29	4	4	12	4	76	0	19	14	3	2	578.778	3.797	-5.52195	120.84	16.7447	1	1	0	0
Cc1ccc(CNC(=O)[C@H](CCc2ccccc2)NC(=O)[C@H](Cc3onc(n3)C(C)(C)C)NC(=O)C(=O)c4c[nH]c5ccccc45)cc1	236	36	CHEMBL3218844	30	A	88	31	6	4	27	4	61	0	17	13	5	2	648.764	4.849	-8.31052	159.08	18.5058	0	2	0	0
O=C(NCC1=CC=C(C)C=C1)[C@H]2NC([C@@H](NC(C(C=NN3C)=C3OCCCCCCOC2)=O)CC(NCC(C)(C)C)=O)=O	237	23g		30	A	89	26	6	4	11	4	76	0	9	6	3	2	598.745	2.383	-4.89523	152.68	16.4632	0	2	0	0
O=S(N[C@]1(C(N(CC1)[C@H](CC2CCCCC2)C(N[C@@H](B(O)O)CC)=O)=O)C(C)C)(C3=CC(C)=CC=C3)=O	238	14		31	A	79	24	6	4	6	2	73	0	12	11	3	3	535.514	4.215	-6.0065	136.04	14.7955	1	1	1	1
CC(C)C[C@H](NC(=O)[C@H](Cc1c(F)c(F)c(F)c(F)c1F)NC(=O)c2cnccn2)B3OC4C[C@@H]5C[C@@H](C5(C)C)[C@]4(C)O3	239	2a	CHEMBL592161	31	A	77	32	6	2	12	2	67	0	11	9	5	6	608.416	4.83953	-6.9136	102.44	15.2924	1	1	1	1
O=C([C@]1(C)OC1)[C@H](CC2=CC=CC=C2)NC([C@H](COCCCCCCCOC3=C4C=NN3C)NC([C@H](COC)NC4=O)=O)=O	240	24p		32	A	87	26	8	3	11	4	75	0	9	8	4	4	613.712	1.376	-5.10367	162.41	16.3625	0	2	1	1
CC[C@H](C)[C@H]1[C@@H](OC1=O)C(=O)N[C@H]2C[C@H]2C[C@@H](CCc3ccccc3)NC(=O)c4ccc5ccccc5c4	241	4a	CHEMBL2338318	33	A	74	29	3	2	17	3	58	0	13	11	5	6	512.65	6.208	-8.42767	84.5	14.9547	0	2	1	1
O=C([C@@H](C(C)C)NC([C@@H](CC1=CC=C(C=C1)O)NC(CC2CCCCC2)=O)=O)NC(CC3=CC=C(O)C=C3)C=O	242	TP101		33	A	81	27	6	5	12	4	67	0	16	13	3	3	551.684	4.471	-6.48958	144.83	15.4788	1	1	0	1
Cc1onc(c1)C(=O)N[C@@H](CC(=O)NCC(C)(C)C)C(=O)N[C@@H](Cc2ccncc2)C(=O)NCc3ccccc3Cl	243	30	CHEMBL3218838	33.3	A	76	25	6	4	17	4	57	0	17	12	3	2	583.089	2.154	-5.04924	155.32	15.7851	0	2	0	0
O=C(NCC1=CC=C(C)C=C1)[C@H]2NC([C@@H](NC(C3=NC=CN3CCCCCCCOC2)=O)CC(NCC(C)(C)C)=O)=O	244	23i		34	A	88	26	6	4	11	4	75	0	9	6	3	2	582.746	2.65	-5.04881	143.45	16.2971	0	2	0	0
O=C(CC(C1=CC=C(OC)C=C1)NC(C2CC(C3=CC=CN=C3)NC2)=O)N[C@@H](B(O)O)CC(C)C	245	4m		35	A	70	23	7	5	12	2	58	0	13	11	3	4	482.389	1.747	-3.03628	132.81	13.7896	1	0	1	1
O=C(N[C@@H](C)C(N[C@H](C[C@@H]1[C@@H](C1)NC([C@H]2[C@H](C(O2)=O)[C@H](C)CC)=O)CCCC3=CC=CC=C3)=O)OCC4=CC=CC=C4	246	3f	CHEMBL2338313	35	A	85	29	4	3	12	4	72	0	19	15	4	7	577.722	5.392	-7.64161	122.83	16.2523	1	1	1	1
CC(C)C[C@H](NC(=O)[C@H](Cc1ccccc1)NC(=O)[C@H](CC(C)C)NC(=O)[C@H](CCc2ccccc2)NC(=O)C)\C=C\S(=O)(=O)C	247	10d	CHEMBL379669	35	A	96	31	6	4	12	5	80	0	22	18	2	4	654.873	4.496	-7.65127	150.54	18.425	1	1	0	1
C[C@H](NC(=O)[C@H](CC(=O)NCC(C)(C)C)NC(=O)CCc1ccccc1)C(=O)NCc2ccccc2Cl	248	27	CHEMBL3218835	35	A	74	25	4	4	12	4	59	0	17	12	2	2	529.081	3.523	-5.63595	116.4	14.7864	1	1	0	0
O=C([C@]1(C)OC1)[C@H](CC2=CC=CC=C2)NC([C@H](CCCCCCCCOC3=CC=CC=C43)NC([C@H](COC)NC4=O)=O)=O	249	4zb		35	A	86	29	7	3	12	4	73	0	9	8	4	4	593.721	3.961	-7.35016	135.36	16.4601	1	1	1	1
COC[C@@H](C(N[C@H](C([C@]1(CO1)C)=O)CC2=CC=CC=C2)=O)NC([C@@H](NC(C3=CN=C(S3)C)=O)COC)=O	250	Oprozomib; ONX-0912	CHEMBL2103884	36	A	69	22	8	3	11	4	56	0	17	14	3	4	532.618	0.007	-3.95568	148.25	14.0288	0	2	1	1
BrC1=CC=C(C=C1)OCC(N(Cc2nc(C3=CC(OC)=C(C=C3)OC)no2)C(C)C)=O	251	4h		37	A	55	20	6	0	17	1	39	0	10	10	3	0	490.354	3.68174	-6.91416	86.92	12.1518	1	0	0	0
O=C([C@@H](C(C)C)NC([C@@H](CC1=CC=C(O)C=C1)NC(CCCCCC)=O)=O)NC(CC2=CC=C(O)C=C2)C=O	252	TP105		37	A	80	26	6	5	12	4	65	0	19	16	2	3	539.673	4.607	-6.0764	144.83	15.2284	1	1	0	1
O=C([C@]1(C)OC1)[C@H](CC2=CC=CC=C2)NC([C@H](COCCCCCCCN3C=CN=C43)NC([C@H](COC)NC4=O)=O)=O	253	24u		37	A	83	25	8	3	11	4	71	0	9	8	4	4	583.686	1.201	-4.74203	153.18	15.7332	0	2	1	1
O=C(N[C@@H](C)C(N[C@H](C[C@@H]1[C@@H](C1)NC([C@H]2[C@H](C(O2)=O)[C@H](C)CC)=O)CC)=O)OCC3=CC=CC=C3	254	3b	CHEMBL2338310	38	A	72	22	4	3	6	4	64	0	16	12	3	7	487.597	3.587	-5.62423	122.83	13.2666	1	0	1	1
O=C(NC(CC(C)C)C(NC(CC(C)C)C(N[C@H](CC(C)C)C(C(NC(C(C)=C1)=CC=C1C)=O)=O)=O)=O)OCC2=CC=CC=C2	255	6a		38	A	95	30	5	4	12	5	79	0	21	16	2	3	622.807	6.466	-9.5934	142.7	17.7466	0	2	0	0
O=C(N[C@@H](CC(C)C)B1O[C@]2(C)[C@H]3C(C)(C)[C@@H](CC2O1)C3)[C@@H](NC(C4C5=CC=CC=C5CCC4)=O)C(C)C	256	11		39	A	85	29	4	2	6	2	81	0	10	8	5	7	522.538	6.567	-7.85378	76.66	15.3518	0	2	1	1
O=C(N[C@H](CC1=CC=CC=C1)C(N[C@H](CC(C)C)C(N[C@@H]2CC(C)C)=O)=O)[C@@H](CCC(NC(CC(C)C)/C=C/C(OCC)=O)=O)NC2=O	257	4		39	A	103	30	6	5	6	7	91	0	17	15	2	5	669.864	4.603	-8.43475	171.8	18.673	0	2	0	0
O=C(CC(C1=CC=CC=C1)NC(C2=CC=CC=C2)=O)N[C@@H](B(O)O)CC(C)C	258	4g		40	A	55	19	4	4	12	2	42	0	11	9	2	2	382.268	3.259	-4.37001	98.66	11.3544	1	0	1	1
CC(C)(C)CNC(=O)C[C@H](NC(=O)c1ccc(cc1)C(C)(C)C)C(=O)N[C@@H](CCc2ccccc2)C(=O)NCc3ccccc3	259	17	CHEMBL3218825	40	A	93	33	4	4	18	4	73	0	19	13	3	2	612.815	6.233	-8.68178	116.4	18.0896	0	2	0	0
CC(C[C@@H](NC([C@@H](NC([C@@H](NC(OCC1=CC=CC=C1)=O)CC(C)C)=O)CC(C)C)=O)C=O)C	260	MG-132	CHEMBL64925	40	A	75	22	4	3	6	4	65	0	18	14	1	3	475.63	5.254	-6.66378	113.6	13.4869	1	0	0	1
CC[C@H](C)[C@H]1[C@@H](OC1=O)C(=O)N[C@H]2C[C@H]2C[C@H](NC(=O)CNC(=O)OCc3ccccc3)C=C	261	10a	CHEMBL2337884	41	A	67	21	4	3	6	5	58	0	16	12	3	6	471.554	2.832	-5.26427	122.83	12.7699	1	0	1	1
O=C([C@@H](C(C)C)NC([C@@H](CC1=CC=C(C=C1)OC)NC(CC2=CC3=C(C=CC=C3)C=N2)=O)=O)N[C@H](B(O)O)CC4=CC=C(OC)C=C4	262	AS7		41	A	88	32	8	5	23	3	65	0	18	15	4	3	640.545	3.928	-6.65772	159.11	18.4067	0	2	1	1
Clc1ccccc1CNC([C@H](c2ccccc2)NC([C@@H](CC(NCC(C)(C)C)=O)NC(N3CCC(CC3)NC(c4cnccn4)=O)=O)=O)=O	263	27		41	A	92	31	7	5	18	5	72	0	19	13	4	2	691.233	2.23253	-5.23007	174.52	18.8548	0	2	0	0
CC(C[C@@H](B1OC2C[C@H]3C(C)(C)[C@@H]([C@@]2(O1)C)C3)NC([C@H](NC(OCc4ccccc4)=O)CC5C=[NH]c6c5cccc6)=O)C	264	46	CHEMBL3794482	41.2	A	89	32	4	3	12	2	80	0	13	10	6	7	587.569	6.399	-7.90051	97.92	17.0031	0	2	1	1
O=C([C@@H](C)NC(C1=CC=C(C=CC=C2)C2=C1)=O)N[C@H](CCC3=CC=CC=C3)C([C@H]4[C@H](C4)NC([C@H]5[C@@H](C(O5)=O)[C@@H](C)CC)=O)C	265	5b		42	A	87	32	4	3	17	4	70	0	16	13	5	8	597.756	6.155	-9.12922	113.6	17.1946	1	1	1	1
FC(F)(C1=CC=C(C=C1)C[C@@H](C(N[C@@H](B(O)O)CC(C)C)=O)NC(C2=NC=CN=C2)=O)F	266	12b		42.61	A	56	21	6	4	12	2	43	0	12	9	2	2	452.241	1.88529	-3.24275	124.44	11.6361	1	0	1	1
O=C(COC1=CC=C(CC)C=C1)N(CC2=NC(C3=CC(C)=CC=C3)=NO2)C(C)C	267	1c		44	A	56	20	4	0	17	1	40	0	9	9	3	0	393.487	4.293	-7.18607	68.46	11.4781	1	0	0	0
O=C(N[C@@H](C)C(N[C@H](C=C)C[C@H]1[C@@H](C1)NC([C@@H]2OC([C@H]2[C@@H](C)CC)=O)=O)=O)OCC3=CC=CC=C3	268	12		44	A	70	22	4	3	6	5	61	0	16	12	3	7	485.581	3.294	-5.59148	122.83	13.214	1	0	1	1
CC[C@H](C)[C@H](NC(=O)OCc1ccccc1)C(=O)N[C@@H](C\C=C\c2ccccc2)C(=O)N[C@@H](C)C(=O)N[C@@H](CC(C)C)\C=C\S(=O)(=O)C	269	17d	CHEMBL208159	44	A	98	32	6	4	12	6	81	0	23	18	2	5	682.883	5.237	-8.11097	159.77	19.0437	0	2	0	1
ClC1=CC=CC=C1CNC(C(CCC2CCCCC2)NC([C@@H](CC(C)C)NC(N3CCC(CC3)NC(C4=NC=CN=C4)=O)=O)=O)=O	270	19		45.7	A	94	31	6	4	12	4	81	0	18	14	4	2	654.256	4.30153	-7.55284	145.42	18.1145	0	2	0	0
CC[C@H]([C@H](C(N[C@@H](C(N[C@H](C([C@]1(CO1)C)=O)CC(C)C)=O)[C@H](O)C)=O)NC([C@H](N(C(C)=O)C)[C@H](CC)C)=O)C	271	Epoxomicin	CHEMBL207990	47	A	89	23	7	4	0	5	84	0	20	17	1	8	554.729	2.287	-5.30826	157.44	14.946	0	2	1	1
CC[C@H](C)[C@H]1[C@@H](OC1=O)C(=O)N[C@H]2C[C@H]2C[C@H](NC(=O)[C@H](CC(C)C)NC(=O)OCc3ccccc3)C=C	272	11a	CHEMBL2337885	47	A	79	25	4	3	6	5	70	0	18	14	3	7	527.662	4.708	-6.82369	122.83	14.5941	1	1	1	1
O=C([C@@H](C)NC(OCC1=CC=CC=C1)=O)N[C@H](CCC2=CC=CC=C2)C([C@H]3[C@H](C3)NC([C@H]4[C@@H](C(O4)=O)[C@@H](C)CC)=O)C	273	3b		47	A	85	29	4	3	12	4	72	0	18	14	4	8	577.722	5.308	-7.32816	122.83	16.2317	1	1	1	1
CC[C@H](C)[C@H]1[C@@H](OC1=O)C(=O)N[C@H]2C[C@H]2C[C@H](NC(=O)[C@H](C)NC(=O)OCc3ccccc3)C=C	274	3a	CHEMBL2337877	49	A	70	22	4	3	6	5	61	0	16	12	3	7	485.581	3.294	-5.59148	122.83	13.214	1	0	1	1
O=C([C@@H](C(C)C)NC([C@@H](CC1=CC=C(C=C1)OC)NC(CC2=CC=NC3=C2C=CC=C3)=O)=O)N[C@H](B(O)O)CC4=CC=C(OC)C=C4	275	AS12		49	A	88	32	8	5	23	3	65	0	18	15	4	3	640.545	4.141	-6.4736	159.11	18.4104	0	2	1	1
CC[C@H](C)[C@H](NC(=O)OCc1ccccc1)C(=O)N[C@@H](CCC(=O)NCC(C)(C)C)C(=O)N[C@@H](C)C(=O)N[C@@H](CC(C)C)\C=C\S(=O)(=O)C	276	17r	CHEMBL378901	49	A	106	30	7	5	6	6	94	0	26	19	1	5	707.934	4.086	-6.83066	188.87	19.2275	0	2	0	1
CC[C@H](C)[C@H](NC(=O)OCc1ccccc1)C(=O)N[C@@H](COCc2ccccc2)C(=O)N[C@@H](C)C(=O)N[C@@H](CC(C)C)\C=C\S(=O)(=O)C	277	17e	CHEMBL379772	49	A	98	31	7	4	12	5	82	0	24	19	2	5	686.871	4.423	-7.55242	169	18.8025	0	2	0	1
O=C(N(C(C)C)CC(NC1=CC=NN=C1)=O)COC2=CC=C(CCCC)C=C2	278	18x		49	A	56	19	5	1	12	2	43	0	12	11	2	0	384.48	3.432	-4.90695	84.42	11.0354	1	0	0	0
CCCC[C@H](NC(=O)[C@H](CC(C)C)NC(=O)OC(C)(C)C)B1OC2C[C@@H]3C[C@@H](C3(C)C)[C@]2(C)O1	279	43	CHEMBL3793633	49.5	A	81	24	4	2	0	2	81	0	13	9	3	6	478.482	6.192	-6.82266	85.89	13.6547	1	0	1	1
O=C(N[C@H](C(C)(C)C)C(N[C@@H](CC1=CC=CC=C1)[C@H]([C@H](C(N[C@H](C(C)C)C(NCC2=C(C=C(C=C2)OC)O)=O)=O)NCC3=CC(OC)=C(C(OC)=C3)OC)O)=O)OCC4=CC=CC=C4	280	10		50	A	127	44	11	7	24	4	102	0	28	22	4	5	886.056	6.11948	-8.55795	215.04	24.4498	0	4	0	0
C[C@@]12OC(=O)[C@@]1(NC(=O)[C@@H]2CCCCl)[C@@H](O)C3CCCCC3	281	16	CHEMBL3092608	50	A	46	15	3	2	0	2	46	0	5	5	3	4	329.824	2.152	-3.6933	75.63	8.3615	1	0	1	1
CC(=O)N[C@@H](CC(=O)NCC(C)(C)C)C(=O)N[C@@H](CCc1ccccc1)C(=O)NCc2ccccc2	282	12	CHEMBL3218820	50	A	74	24	4	4	12	4	59	0	17	12	2	2	494.636	3.072	-4.90166	116.4	14.2651	1	0	0	0
O=C(NCC1=CC=C(C)C=C1)[C@H]2NC([C@@H](NC(C3=NC=CN3CCCCCCCO[C@@H]2C)=O)CC(NCC(C)(C)C)=O)=O	283	23j		50	A	91	27	6	4	11	4	78	0	9	6	3	3	596.773	3.112	-5.37602	143.45	16.7398	0	2	0	0
CC[C@H](C)[C@H](NC(=O)OCc1ccccc1)C(=O)N[C@@H](CCC(=O)NC(C)C)C(=O)N[C@@H](C)C(=O)N[C@@H](CC(C)C)\C=C\S(=O)(=O)C	284	17o	CHEMBL437115	52	B	100	28	7	5	6	6	88	0	25	19	1	5	679.88	3.177	-6.55256	188.87	18.3352	0	2	0	1
Cc1ccc(CNC(=O)[C@H](CCc2ccccc2)NC(=O)[C@H](CCc3ccccc3)NC(=O)[C@H](CCc4ccccc4)NC(=O)c5cnc(C)cn5)cc1	285	2	CHEMBL1269181	53	B	102	40	6	4	30	4	72	0	22	18	5	3	724.906	5.93853	-8.33399	142.18	21.4892	0	2	0	0
O=C([C@]1(C)OC1)[C@H](CC2=CC=CC=C2)NC([C@H](COCCCCCCCOC3=CC=CC=C43)NC([C@H](COC)NC4=O)=O)=O	286	24c		54	B	87	29	8	3	12	4	74	0	9	8	4	4	609.72	2.995	-6.46236	144.59	16.6422	0	2	1	1
O=C([C@H]1[C@H](C(O1)=O)[C@@H](C)CC)NCCCC(COCc2ccccc2)COCc3ccccc3	287	12		56	B	71	26	4	1	12	2	59	0	16	15	3	3	467.606	5.238	-6.25042	73.86	13.5358	1	1	1	1
CC[C@H](C)[C@H]1[C@@H](OC1=O)C(=O)N[C@H]2C[C@H]2C[C@H](NC(=O)[C@@H](C)NC(=O)OCc3ccccc3)C=C	288	9a	CHEMBL2337883	57	B	70	22	4	3	6	5	61	0	16	12	3	7	485.581	3.294	-5.59148	122.83	13.214	1	0	1	1
CC[C@H](C)[C@H]1[C@@H](OC1=O)C(=O)N[C@H]2C[C@H]2C[C@H](NC(=O)c3ccc4ccccc4c3)C=C	289	7a	CHEMBL2337881	60	B	62	23	3	2	11	4	50	0	11	9	4	6	434.536	4.552	-6.89276	84.5	12.3958	1	0	1	1
CC(C)C[C@H](NC(=O)[C@H](CC(C)C)NC(=O)[C@H](CC(C)C)NC(=O)OCc1ccccc1)\C=C\S(=O)(=O)C	290	ZL3VS	CHEMBL210901	61	B	83	25	5	3	6	4	73	0	19	15	1	3	551.749	4.883	-7.01497	130.67	15.2012	1	1	0	1
CC[C@H](C)[C@H]1[C@@H](OC1=O)C(=O)N[C@H]2C[C@H]2C[C@@H](CCc3cccc4ccccc34)NC(=O)[C@H](C)NC(=O)OCc5ccccc5	291	3i	CHEMBL2338316	63	B	88	32	4	3	17	4	71	0	18	14	5	7	613.755	6.17	-9.00427	122.83	17.403	0	2	1	1
O=C(N(C(C)C)CC(NC1=CC=NN=C1)=O)COC2=CC=C(CCCCC)C=C2	292	18z		64	B	59	20	5	1	12	2	46	0	13	12	2	0	398.507	3.874	-5.42217	84.42	11.5046	1	0	0	0
O=C(NCC1=CC=C(C)C=C1)[C@H]2NC([C@@H](NC(C3=CC=CC=C3OCCCCCCOC2)=O)CC(NCC(C)(C)C)=O)=O	293	23f		67	B	89	29	6	4	12	4	75	0	9	6	3	2	594.753	4.002	-6.25392	134.86	16.7531	1	1	0	0
O=C(COC1=CC=C(Br)C=C1)N(CC2=NC(C3=CC(C)=CC=C3)=NO2)C(C)C	294	1d		68	B	50	19	4	0	17	1	34	0	8	8	3	0	444.329	4.318	-7.28732	68.46	11.3139	1	0	0	0
CC[C@H](C)[C@H](NC(=O)OCc1ccccc1)C(=O)N[C@@H](CC(C)C)C(=O)N[C@@H](C)C(=O)N[C@@H](CC(C)C)\C=C\S(=O)(=O)C	295	17a	CHEMBL207403	69	B	93	27	6	4	6	5	82	0	22	17	1	5	622.828	4.472	-7.2013	159.77	16.9971	0	2	0	1
O=C(CC(C1=CC=C(C)C=C1)NC(C2=CN=CC=N2)=O)N[C@@H](B(O)O)CC(C)C	296	4b		69.8	B	56	18	6	4	12	2	43	0	11	9	2	2	398.271	1.24853	-2.48057	124.44	11.4734	1	0	1	1
CC(C)(C)CNC(=O)C[C@H](NC(=O)Cc1ccc(F)cc1)C(=O)N[C@@H](CCc2ccccc2)C(=O)NCc3ccccc3	297	15	CHEMBL3218823	73	B	84	31	4	4	18	4	64	0	19	14	3	2	588.724	4.975	-7.01865	116.4	16.8726	1	1	0	0
CC[C@H](C)[C@H]1[C@@H](OC1=O)C(=O)N[C@H]2C[C@H]2C[C@H](NC(=O)[C@H](C)NC(=O)OC(C)(C)C)C=C	298	17a	CHEMBL2338309	77	B	69	19	4	3	0	5	65	0	15	10	2	7	451.564	2.716	-4.80521	122.83	12.0122	1	0	1	1
CC[C@H](C)[C@H](NC(=O)OCc1ccccc1)C(=O)N[C@@H](CC(=O)OC(C)(C)C)C(=O)N[C@@H](C)C(=O)N[C@@H](CC(C)C)\C=C\S(=O)(=O)C	299	17h	CHEMBL379771	78	B	99	28	7	4	6	6	87	0	24	17	1	5	680.864	3.784	-6.9136	186.07	18.1542	0	2	0	1
CC[C@H](C)[C@H]1[C@@H](OC1=O)C(=O)N[C@H]2C[C@H]2C[C@H](NC(=O)[C@H](C)NC(=O)c3ccccc3)C=C	300	15a	CHEMBL2338307	79	B	66	21	4	3	6	5	57	0	14	11	3	7	455.555	2.882	-5.51466	113.6	12.5661	1	0	1	1
ClC1=CC=C2C(N3CCN(CC3)S(=O)(c4ccc([N+]([O-])=O)cc4[N+]([O-])=O)=O)=CC=NC2=C1	301	VR23		80	B	49	22	2	0	17	2	33	0	5	5	4	0	478.893	3.06	-6.04793	146.4	11.5555	1	1	1	0
CC(C)(C)CNC(=O)C[C@H](NC(=O)Cc1ccc(F)cc1)C(=O)N[C@@H](CCc2ccccc2)C(=O)NCc3ccccc3Cl	302	22	CHEMBL3218830	85	B	84	32	4	4	18	4	64	0	19	14	3	2	623.169	5.565	-7.75294	116.4	17.397	1	1	0	0
CCCC(C=C1)=CC=C1OCC(N(C(C)C)CC(NC2=CC=NN=C2)=O)=O	303	18i		89	B	53	18	5	1	12	2	40	0	11	10	2	0	370.453	2.99	-4.39173	84.42	10.5655	1	0	0	0
O=C(N[C@@H](C)C(N[C@H](C[C@@H]1[C@@H](C1)NC([C@H]2[C@H](C(O2)=O)[C@H](C)CC)=O)C3=CC=CC=C3)=O)OCC4=CC=CC=C4	304	3c	CHEMBL2338311	90	B	76	26	4	3	12	4	63	0	16	12	4	7	535.641	4.42	-6.86315	122.83	14.8483	1	1	1	1
Cc1onc(c1)C(=O)N[C@@H](Cc2onc(n2)C(C)(C)C)C(=O)N[C@@H](CCc3ccccc3)C(=O)NCc4ccc(C)cc4	305	37	CHEMBL3218845	93	B	81	26	6	3	22	3	59	0	16	12	4	2	586.693	3.432	-6.80193	152.25	16.4806	0	2	0	0
O=C(OCc1ccccc1)NC(C(=O)N(C([O-])CC(C)C)C(C(=O)OC(C)(C)C)CC(=O)N)CC(C)C	306	BSc2118		100	B	80	22	5	3	6	4	70	0	18	14	1	3	521.655	4.035	-6.02172	148.26	14.1819	1	1	0	0
O=C(NC(CC1=CNC2=C1C=CC=C2)C(NC(CC3=CNC4=C3C=CC=C4)C(NC(CC5=CNC6=C5C=CC=C6)/C=N/NC(N)=O)=O)=O)OCC7=CC=CC=C7	307	1		100	B	97	37	5	8	36	5	62	0	20	15	7	3	751.848	6.201	-8.6698	211.38	21.3146	0	4	0	0
O=C(C(CC1=CNC2=C1C=CC=C2)NC(CCC3=CC=C(C=C3)O)=O)NC(CC4=CNC5=C4C=CC=C5)C(NC(CC6=CC=CC=C6)/C=N/N7C(NC(C7)=O)=O)=O	308	8		100	B	98	37	5	6	32	6	66	0	19	16	7	3	765.851	5.343	-8.23308	188.85	21.4949	0	3	0	0
O=C(C(CC1=CNC2=C1C=CC=C2)NC(CCCCC3SCC4NC(NC34)=O)=O)NC(CC5=CNC6=C5C=CC=C6)C(NC(CC7=CC=CC=C7)/C=N/N8C(NC(C8)=O)=O)=O	309	6		100	B	108	38	5	7	26	7	82	0	21	18	8	6	843.99	4.211	-8.67432	209.75	23.1382	0	3	0	0
CC(C)C[C@H](NC(=O)[C@H](Cc1cc(cc(c1)C(F)(F)F)C(F)(F)F)NC(=O)[C@H](Cc2ccccc2)NC(=O)[C@H](Cc3ccccc3)N=[N+]=[N-])C(=O)[C@@]4(C)CO4	310	N3PhePhePhe(F6)Leu-EK; 4b	CHEMBL591777	100	B	94	40	6	3	18	6	73	0	21	17	4	4	773.755	7.40052	-10.5413	147.61	19.3138	0	3	1	1
CCCC(C=C1)=CC=C1OCC(N(C(C)C)CC(NC2=CC=NC=C2)=O)=O	311	18f		100	B	54	19	4	1	12	2	41	0	11	10	2	0	369.465	2.753	-4.39891	71.53	10.7337	1	0	0	0
O=C([C@]1(C)OC1)[C@H](CC2=CC=CC=C2)NC([C@H](COCCCCCCCOC3=CC(Cl)=CC=C43)NC([C@H](COC)NC4=O)=O)=O	312	24l		100	B	87	30	8	3	12	4	74	0	9	8	4	4	644.165	3.624	-7.19665	144.59	17.1639	0	2	1	1
O=C(COC1=CC=C(Br)C=C1)N(CC2=NC(C3=CC=C(OC)C=C3)=NO2)C(C)C	313	1l		108	B	51	19	5	0	17	1	35	0	9	9	3	0	460.328	3.939	-6.86378	77.69	11.5082	1	0	0	0
CC(C)(C)OC(=O)N[C@@H](Cc1ccc(O)cc1)C(=O)N[C@@H](Cc2ccccc2)B3OC4C[C@@H]5C[C@@H](C5(C)C)[C@]4(C)O3	314	42	CHEMBL3793665	114	B	84	30	5	3	12	2	74	0	12	8	5	6	562.515	6.042	-7.00061	106.12	16.0627	1	1	1	1
O=C([C@]1(C)OC1)[C@H](CC2=CC=CC=C2)NC([C@H](COCCOCCOC3=CC=CC=C43)NC([C@H](COC)NC4=O)=O)=O	315	30a		116	B	79	26	9	3	12	4	66	0	9	8	4	4	583.638	0.703	-5.2827	153.82	15.4077	0	2	1	1
O=C(NC(CC(C)C)C(NC(CC(C)C)C(N[C@H](CC(C)C)C(C(NC1=CC=C(C=C1)N(C)C)=O)=O)=O)=O)OCC2=CC=CC=C2	316	6b		118	B	97	30	5	4	12	5	81	0	22	17	2	3	637.822	5.75	-8.88642	145.94	18.0599	0	2	0	0
O=C(N(C(C)C)CC(NC1=CC=NN=C1)=O)COC2=CC=C(CC(C)C)C=C2	317	18y		118	B	56	19	5	1	12	2	43	0	11	10	2	0	384.48	3.348	-4.90695	84.42	11.0016	1	0	0	0
O=C([C@@H](C(C)C)NC([C@@H](CC1=CC=C(C=C1)OC)NC(CC(C)C)=O)=O)NC(CC2=CC=C(OC)C=C2)C=O	318	TP107		120	B	80	26	6	3	12	4	65	0	18	15	2	3	539.673	4.167	-5.87062	122.83	15.2637	1	1	0	1
O=S(/C=C/[C@@H](CC(C)C)NC(C(C)NC([C@@H](CCCC(N)=O)NC([C@H]([C@@H](C)CC)NC(OCC1=CC=CC=C1)=O)=O)=O)=O)(C)=O	319	17n		120	B	94	26	7	5	6	6	82	0	24	19	1	5	651.826	2.46	-6.2059	202.86	17.4065	0	3	0	1
CC(C[C@@H](/C=C/S(=O)(C)=O)NC(C(NC([C@@H](NC([C@@H](NC(C)=O)CCc1ccccc1)=O)CC(C)C)=O)C)=O)C	320	10b	CHEMBL207579	120	B	86	25	6	4	6	5	75	0	20	16	1	4	578.775	2.961	-6.14911	150.54	15.8951	1	1	0	1
CC(C)C[C@H](NC(=O)OC(C)(C)C)C(=O)N[C@@H](Cc1ccccc1)B2OC3C[C@@H]4C[C@@H](C4(C)C)[C@]3(C)O2	321	44	CHEMBL3793010	120.2	B	82	27	4	2	6	2	77	0	12	8	4	6	512.499	6.229	-7.09261	85.89	14.7778	1	1	1	1
ClC1=CC=C(C=C1)C(CC(N[C@@H](B(O)O)CC(C)C)=O)NC(C2=CN=CC=N2)=O	322	4d		121	B	53	18	6	4	12	2	40	0	11	9	2	2	418.689	1.54253	-2.74094	124.44	11.534	1	0	1	1
O=C(COC1=CC=C(C)C=C1)N(CC2=NC(C3=CC=C(OC)C=C3)=NO2)C(C)C	323	1j		123	B	54	19	5	0	17	1	38	0	9	9	3	0	395.459	3.439	-6.24731	77.69	11.1986	1	0	0	0
O=C(NCC1=C(Cl)C=CC=C1)[C@H]2NC([C@@H](NC(C3=CC=CC=C3OCCCCCCOC2)=O)CC(NCC(C)(C)C)=O)=O	324	23e		127	B	86	29	6	4	12	4	72	0	9	6	3	2	615.171	4.294	-6.51429	134.86	16.8346	1	1	0	0
CC[C@H](C)[C@H]1[C@@H](OC1=O)C(=O)N[C@H]2C[C@H]2C[C@H](NC(=O)c3ccccc3)C=C	325	6a	CHEMBL2337880	130	B	56	19	3	2	6	4	48	0	11	9	3	6	384.476	3.293	-5.01488	84.5	10.7817	1	0	1	1
CC[C@H](C)[C@H]1[C@@H](OC1=O)C(=O)N[C@H]2C[C@H]2C[C@@H](Cc3cccc4ccccc34)NC(=O)[C@H](C)NC(=O)OCc5ccccc5	326	3g	CHEMBL2338314	130	B	85	31	4	3	17	4	68	0	17	13	5	7	599.728	5.728	-8.8025	122.83	16.9342	1	1	1	1
O=C([C@@H](CC1=CC(OC)=C(C=C1)OC)NC(CC2=CC=CC(OC3=CC=CC=C3)=C2)=O)N[C@H](CC4=CNC5=C4C=CC=C5)C(NCC6=CC=C(C=C6)C)=O	327	3		130	B	98	41	5	4	34	3	66	0	19	16	6	2	724.858	7.33874	-10.0115	130.78	21.1401	0	2	0	0
CC(C)C[C@H](NC(=O)[C@H](Cc1ccccc1)NC(=O)[C@H](Cc2cc(cc(c2)C(F)(F)F)C(F)(F)F)NC(=O)[C@H](Cc3ccccc3)N=[N+]=[N-])C(=O)[C@@]4(C)CO4	328	N3PhePhe(F6)PheLeu-EK; 5b	CHEMBL578486	130	B	94	40	6	3	18	6	73	0	21	17	4	4	773.755	7.40052	-10.5413	147.61	19.3138	0	3	1	1
O=C(C1=CN=CC=N1)NC(CC(N[C@@H](B(O)O)CC(C)C)=O)C(C=C2)=CC=C2OC	329	4c		134	B	57	18	7	4	12	2	44	0	12	10	2	2	414.27	0.90653	-2.05703	133.67	11.6645	1	0	1	1
O=C(C1=CN=CC=N1)NC(CC(N[C@@H](B(O)O)CC(C)C)=O)C2=CC=CC=C2	330	4a		136	B	53	17	6	4	12	2	40	0	11	9	2	2	384.244	0.95053	-2.00665	124.44	11.0246	1	0	1	1
O=C(C1=CC(C=CC=C2)=C2C=C1)N[C@H](CCC3=CC=CC=C3)C([C@H]4[C@H](C4)NC([C@H]5[C@@H](C(O5)=O)[C@@H](C)CC)=O)C	331	4b		140	B	77	30	3	2	17	3	61	0	13	11	5	7	526.677	6.566	-8.62944	84.5	15.4014	0	2	1	1
COc1ccc2C(=O)CC(CC(=O)N[C@@H](CC(C)C)C(=O)N[C@H](CC(C)C)C(=O)NCc3c(F)cccc3F)c2c1	332	CVT-659; 1	CHEMBL67885	140	B	80	29	5	3	12	4	66	0	16	13	3	3	571.665	4.788	-7.55685	113.6	15.4794	1	1	0	1
O=C(NC(CC(C)C)C(NC(CC(C)C)C(N[C@H](CC(C)C)C(C(NC1=CC=C(C=C1)OC)=O)=O)=O)=O)OCC2=CC=CC=C2	333	6c		142	B	93	29	6	4	12	5	77	0	22	17	2	3	624.779	5.791	-9.00939	151.93	17.4929	0	2	0	0
Clc1ccccc1CNC(=O)[C@H](CCc2ccccc2)NC(=O)[C@H](Cc3ccccc3)NC(=O)N4CCC(CC4)C(=O)Nc5cnccn5	334	20	CHEMBL3959621	152.9	B	89	33	6	4	24	4	65	0	18	14	5	2	682.225	3.84553	-6.30645	145.42	19.1699	0	2	0	0
CCCNC(=O)C[C@H](NC(=O)c1cc(C)on1)C(=O)N[C@@H](CCc2ccccc2)C(=O)NCc3ccc(C)cc3	335	34	CHEMBL3218842	160	B	77	25	5	4	17	4	58	0	18	14	3	2	547.656	2.779	-5.84524	142.43	15.4917	1	1	0	0
O=C(CC(c1ccc(OC)cc1)NC(CC2=CC=CC3=C2CCCC3)=O)N[C@@H](B(O)O)CC(C)C	336	4o		161	B	72	25	5	4	12	2	60	0	13	11	3	2	480.413	4.351	-6.3581	107.89	14.1088	1	0	1	1
O=C([C@]1(C)OC1)[C@H](CC2=CC=CC=C2)NC([C@H](COCCCCCCCOC3=CC(C)=CC=C43)NC([C@H](COC)NC4=O)=O)=O	337	24k		162	B	90	30	8	3	12	4	77	0	9	8	4	4	623.747	3.33	-6.93628	144.59	17.0878	0	2	1	1
O=C(CC(C1=CC=C(C)C=C1)NC(C2CC(C3=CC=CN=C3)NC2)=O)N[C@@H](B(O)O)CC(C)C	338	4l		165	B	69	23	6	5	12	2	57	0	12	10	3	4	466.39	2.089	-3.45982	123.58	13.5938	1	0	1	1
CC(C)C[C@H](NC(=O)CNC(=O)[C@H](CCC(=O)OC(C)(C)C)NC(=O)OCc1ccccc1)\C=C\S(=O)(=O)C	339	22d	CHEMBL208019	170	B	80	23	6	3	6	5	69	0	20	14	1	2	567.704	2.761	-5.36962	156.97	15.0011	0	2	0	1
O=C([C@@H]1[C@@H](C(O1)=O)[C@H](C)CC)NCCN(CCC2=CC=CC=C2)CCC3=CC=CC=C3	340	5		175	B	66	24	2	1	12	2	54	0	13	12	3	3	423.577	4.284	-5.48171	59.84	12.5951	1	0	1	1
O=C(CC(C1=CC=C(Cl)C=C1)NC(C2CC(C3=CC=CN=C3)NC2)=O)N[C@@H](B(O)O)CC(C)C	341	4n		180	B	66	23	6	5	12	2	54	0	12	10	3	4	486.808	2.383	-3.72019	123.58	13.6635	1	0	1	1
O=C([C@H](C(C)C)NC([C@@H](CC1=CC=C(C=C1)O)NC(CC(C)C)=O)=O)NC(CC2=CC=C(OC)C=C2)C=O	342	TP106		190	B	77	25	6	4	12	4	62	0	17	14	2	3	525.646	3.903	-5.45829	133.83	14.7605	1	1	0	1
CC[C@H](C)[C@H]1[C@@H](OC1=O)C(=O)N[C@H]2C[C@H]2C[C@@H](Cc3ccc4ccccc4c3)NC(=O)[C@H](C)NC(=O)OCc5ccccc5	343	3h	CHEMBL2338315	200	B	85	31	4	3	17	4	68	0	17	13	5	7	599.728	5.767	-8.8025	122.83	16.9305	1	1	1	1
O=C(NC(CC1=CNC2=C1C=CC=C2)C(NC(CC3=CNC4=C3C=CC=C4)C(NC(CC5=CC=CC=C5)/C=N/NC(N)=O)=O)=O)OCC6=CC=CC=C6	344	3		200	B	93	35	5	7	32	5	61	0	20	15	6	3	712.811	5.835	-8.3799	195.59	20.2793	0	3	0	0
O=C(NC(CC1=CNC2=C1C=CC=C2)C(NC(CC3=CNC4=C3C=CC=C4)C(NC(CC5=CC=CC=C5)/C=N/N6C(NC(C6)=O)=O)=O)=O)OCC7=CC=CC=C7	345	4		200	B	95	36	4	5	32	6	63	0	19	15	7	3	751.824	5.887	-8.72846	177.85	21.0683	0	3	0	0
N(CC1=CC=CC2=CC3=CC=CC=C3N=C12)(CC4=CC=CC5=CC6=CC=CC=C6N=C45)CCCCN(CC7=CC=CC8=CC9=CC=CC=C9N=C78)CC%10=CC=CC%11=CC%12=CC=CC=C%12N=C%10%11	346	4		200	B	115	60	5	0	64	0	62	0	13	13	12	0	854.094	14.764	-16.578	59.24	26.7703	0	2	1	0
CC(C)C[C@H](NC(=O)[C@H](Cc1ccccc1)NC(=O)[C@H](Cc2c(F)c(F)c(F)c(F)c2F)NC(=O)[C@H](Cc3ccccc3)N=[N+]=[N-])C(=O)[C@@]4(C)CO4	347	N3PhePhe(F5)PheLeu-EK; 5a	CHEMBL577867	200	B	88	37	6	3	18	6	67	0	19	17	4	4	727.711	6.173	-9.90307	147.61	18.4052	0	3	1	1
O=C([C@]1(C)OC1)[C@H](CC2=CC=CC=C2)NC([C@H](COCCCCCCCOC3=CC(F)=CC=C43)NC([C@H](COC)NC4=O)=O)=O	348	24i		205	B	87	30	8	3	12	4	74	0	9	8	4	4	627.71	3.185	-6.75734	144.59	16.7328	0	2	1	1
CC[C@H](C)[C@H]1[C@@H](OC1=O)C(=O)N[C@H]2C[C@H]2C[C@H](NC(=O)C(C)(C)C)C=C	349	5a	CHEMBL2337879	210	B	58	17	3	2	0	4	55	0	11	8	2	6	364.486	2.832	-3.85965	84.5	10.0559	1	0	1	1
O=C([C@@H]1[C@H](C(O1)=O)[C@@H](C)CC)NCCCN(CCC2=CC=CC=C2)CCC3=CC=CC=C3	350	7		215	B	69	25	2	1	12	2	57	0	14	13	3	3	437.604	4.726	-5.68348	59.84	13.0607	1	0	1	1
O=C([C@@H]([C@@H](C)O)NC(CC(C)C[H])=O)N[C@H](C(C1([H])OC1)=O)CC(C)=C	351	6		218	B	52	14	5	3	0	4	48	0	12	10	1	4	340.42	-0.009	-2.94475	108.03	9.05112	1	0	1	1
O=C(C1=CC=CC(C(O[C@@H]2C(C)([C@@]3([H])[C@@]([C@@]4([H])C(C=C5[C@@]6([H])[C@@](CC[C@]5([C@@]4(CC3)C)C)(CC[C@](C6)(C)C(O)=O)C)=O)(CC2)C)C)=O)=C1)O	352	17		220	B	93	34	2	0	6	5	87	0	5	4	6	9	616.795	7.8	-10.3664	123.63	16.9698	0	2	0	1
O=C(NC(CC1=CNC2=C1C=CC=C2)C(NC(CC3=CNC4=C3C=CC=C4)C(NC(CC5=CC=CC=C5)/C=N/N6C(NC(C6)=O)=O)=O)=O)OCC7=CC=CC=C7	353	S-2209		220	B	95	36	4	5	32	6	63	0	19	15	7	3	751.824	5.887	-8.72846	177.85	21.0683	0	3	0	0
CC[C@H](C)[C@H]1[C@@H](OC1=O)C(=O)N[C@H]2C[C@H]2C[C@H](NC(=O)C(C)C)C=C	354	4a	CHEMBL2337878	230	B	55	16	3	2	0	4	52	0	11	9	2	6	350.459	2.476	-3.65788	84.5	9.63534	1	0	1	1
CC[C@H](C)[C@H]1[C@@H](OC1=O)C(=O)N[C@H]2C[C@H]2C[C@H](NC(=O)[C@H](C)NC(=O)C)C=C	355	14a	CHEMBL2338306	230	B	59	16	4	3	0	5	55	0	13	10	2	7	393.484	1.22	-3.75412	113.6	10.5058	1	0	1	1
CCCC(C=C1)=CC=C1OCC(N(C(C)C)CC(NC2=CC=C(S(=O)(C)=O)C=C2)=O)=O	356	18p		230	B	61	21	5	1	12	2	48	0	12	11	2	0	446.568	3.183	-5.79774	92.78	12.2863	1	0	0	0
O=C([C@]1(C)OC1)[C@H](CC2=CC=CC=C2)NC([C@H](COCCCCCCCOC3=NC=CC=C43)NC([C@H](COC)NC4=O)=O)=O	357	24q		232	B	86	27	8	3	12	4	73	0	9	8	4	4	610.708	2.168	-5.51548	157.48	16.4846	0	2	1	1
C[C@@H](C(=O)N[C@@H](CC1=CC=C(C=C1)OC)C(=O)N[C@@H](CC2=CC=CC=C2)C(=O)[C@]3(CO3)C)NC(=O)CN4CCOCC4	358	ONX-0914; PR-957	CHEMBL3237875	236	B	82	27	8	3	12	4	69	0	17	14	4	4	580.682	1.175	-5.28399	138.6	15.8086	0	2	1	1
O=C(N(C(C)C)CC(NC1=CC=NN=C1)=O)COC2=CC=C(CC)C=C2	359	18w		243	B	50	17	5	1	12	2	37	0	10	9	2	0	356.426	2.548	-3.87651	84.42	10.0949	1	0	0	0
O=C([C@]1(C)OC1)[C@H](CC2=CC=CC=C2)NC([C@H](COCCCCCCCOC3=CC=CN=C43)NC([C@H](COC)NC4=O)=O)=O	360	24n		248	B	86	28	9	3	12	4	73	0	9	8	4	4	610.708	1.724	-5.35714	157.48	16.4846	0	2	1	1
O=C(COC1=CC=C(OC)C=C1)N(CC2=NC(C3=CC(C)=CC=C3)=NO2)C(C)C	361	1e		252	B	54	19	5	0	17	1	38	0	9	9	3	0	395.459	3.476	-6.24731	77.69	11.1986	1	0	0	0
C[C@H](NC(=O)[C@H](Cc1ccc(OCc2ccccc2)cc1)NC(=O)CCCCCNC(=O)CCCCCNC(=O)CCCCCNC(=O)OC(C)(C)C)C(=O)N[C@@H](C[C@]3(O)C(=O)Nc4ccccc34)C(=O)NCc5ccccc5	362	3a	CHEMBL2337841	252	B	159	52	10	9	24	8	131	0	42	33	5	4	1089.35	6.689	-11.1795	271.49	30.504	0	4	0	0
O=C([C@]1(C)OC1)[C@H](CC2=CC=CC=C2)NC([C@H](COCCCCCCCOC3[C@@H]4CCC3)NC([C@H](COC)NC4=O)=O)=O	363	24j		253	B	90	28	8	3	6	4	83	0	9	8	4	6	601.741	2.211	-5.29735	144.59	16.2501	0	2	1	1
O=C([C@]1(C)OC1)[C@H](CC2=CC=CC=C2)NC([C@H](COCCCCCCCOC3=C4SC=C3)NC([C@H](COC)NC4=O)=O)=O	364	24y		257	B	84	28	8	3	11	4	72	0	9	8	4	4	615.748	2.525	-6.26903	144.59	16.5271	0	2	1	1
O=C(N(C(C)C)CC(NC1=CC=NN=C1)=O)COC2=CC=C(OCC)C=C2	365	18ab		259	B	51	17	6	1	12	2	38	0	11	10	2	0	372.425	2.072	-3.26496	93.65	10.2783	1	0	0	0
CC(C)C[C@H](NC(=O)[C@H](C)NC(=O)[C@H](CCC(=O)OC(C)(C)C)NC(=O)C)\C=C\S(=O)(=O)C	366	22a	CHEMBL383529	260	B	72	18	6	3	0	5	66	0	17	12	0	3	489.634	1.149	-3.85947	147.74	12.7298	1	0	0	1
O=S(/C=C/[C@@H](CC(C)C)NC([C@@H](C)NC([C@@H](CCC1=CC=CC=C1)NC([C@@H]([C@@H](C)CC)NC(OCC2=CC=CC=C2)=O)=O)=O)=O)(C)=O	367	17c		270	B	97	31	6	4	12	5	81	0	23	18	2	5	670.872	5.035	-7.67302	159.77	18.6178	0	2	0	1
O=C(NC([H])C(N[C@H](CCC(N[C@H](B(O)O)CC(C)C)=O)C(NC1=C2C(C=CC=C2)=CC=C1)=O)=O)OC(C)(C)C	368	11a		280	B	78	23	6	6	11	4	64	0	18	12	2	2	542.441	2.875	-6.14131	166.09	15.1114	0	3	1	1
O=C(NC([H])C(N[C@H](CCC(N[C@H](B(O)O)CC(C)C)=O)C(NCC1=CC=C(C=CC=C2)C2=C1)=O)=O)OC(C)(C)C	369	18ab		280	B	81	24	6	6	11	4	67	0	19	13	2	2	556.468	3.048	-6.08535	166.09	15.5812	0	3	1	1
O=C(N[C@@H](C)C(N[C@@H](CCC1=CC=CC=C1)C([C@@H]2[C@@H](C2)NC([C@@H]3[C@H](C(O3)=O)[C@H](C)CC)=O)C)=O)OCC4=CC=CC=C4	370	3c		280	B	85	29	4	3	12	4	72	0	18	14	4	8	577.722	5.308	-7.32816	122.83	16.2317	1	1	1	1
CCCC(C=C1)=CC=C1OCC(N(C(C)C)CC(NC2=CN=CN=C2)=O)=O	371	18g		280	B	53	17	5	1	12	2	40	0	11	10	2	0	370.453	1.607	-4.55991	84.42	10.5665	1	0	0	0
COC(=O)[C@@H](NC(=O)[C@@H](NC(=O)[C@H](CC(=O)N)NC(=O)Cc1cccc(Oc2ccccc2)c1)C(C)C)[C@H](C)O	372	6e	CHEMBL3423204	290	B	76	23	6	5	12	5	60	0	18	14	2	4	556.616	1.266	-5.1444	186.15	14.8409	0	3	0	0
CC(C)([C@@]1([H])[C@@]([C@@]2([H])C(C=C3[C@@]4([H])[C@@](CC[C@]3([C@@]2(CC1)C)C)(CC[C@](C4)(C)C(O)=O)C)=O)(CC5)C)[C@H]5OC(CCCCC(O)=O)=O	373	8		290	B	95	32	2	0	0	5	94	0	8	7	5	9	596.805	6.863	-8.79236	123.63	16.3408	1	1	0	1
O=C(COC1=CC=C(CC)C=C1)N(CC2=NC(C3=CC=C(OC)C=C3)=NO2)C(C)C	374	1g		294	B	57	20	5	0	17	1	41	0	10	10	3	0	409.486	3.914	-6.76253	77.69	11.6749	1	0	0	0
CC[C@H](C)[C@H]1[C@@H](OC1=O)C(=O)N[C@H]2C[C@H]2C[C@H](NC(=O)[C@H](C)N)C=C	375	8a	CHEMBL2337882	300	B	55	15	3	2	0	4	52	0	11	9	2	7	352.455	1.051	-3.24116	112.14	9.50721	1	0	1	1
CC(C)C[C@H](NC(=O)[C@H](Cc1c(F)c(F)c(F)c(F)c1F)NC(=O)[C@H](Cc2ccccc2)NC(=O)[C@H](Cc3ccccc3)n4cc(CCCCC5=C6C(=CC(=[N+]6[B-](F)(F)n7c(C)cc(C)c57)C)C)nn4)C(=O)[C@@]8(C)CO8	376	Phe(Bodipy-FL-triazole)-Phe-Phe(F5)-Leu-EK; 7	CHEMBL578518	300	B	136	57	7	3	28	7	108	0	25	22	8	5	1056.93	8.84692	-13.171	164.22	27.9521	0	3	1	1
O=C(COC1=CC=C(C(C)C)C=C1)N(CC2=NC(C3=CC=C(OC)C=C3)=NO2)C(C)C	377	1b		302	B	60	21	5	0	17	1	44	0	10	10	3	0	423.513	4.284	-7.27775	77.69	12.1136	1	0	0	0
O=C([C@@H]([C@@H](C)O)NC(CC(C)CC)=O)N[C@H](C(C1([H])OC1)=O)CC(C)=C	378	7		309	B	55	15	5	3	0	4	51	0	13	11	1	5	354.447	0.433	-3.45997	108.03	9.52705	1	0	1	1
CC(C)([C@@]1([H])[C@@]([C@@]2([H])C(C=C3[C@@]4([H])[C@@](CC[C@]3([C@@]2(CC1)C)C)(CC[C@](C4)(C)C(O)=O)C)=O)(CC5)C)[C@H]5OC(C6=CC=C(C(O)=O)C=C6)=O	379	18		310	B	93	34	2	0	6	5	87	0	5	4	6	9	616.795	7.763	-10.3664	123.63	16.9698	0	2	0	1
O=C(COC1=CC=C(C)C=C1)N(CC2=NC(C3=CC=CC=C3)=NO2)CC=C	380	1q		314	B	48	18	4	0	17	2	31	0	9	9	3	0	363.417	3.342	-6.03874	68.46	10.5313	1	0	0	0
BrC(C=C1)=CC=C1NC(C([C@@H](CC(C)C)NC(C(CC(C)C)NC(C(CC(C)C)NC(OCC2=CC=CC=C2)=O)=O)=O)=O)=O	381	6e		326	B	89	29	5	4	12	5	73	0	21	16	2	3	673.649	6.633	-10.0494	142.7	17.6279	0	2	0	0
O=C([C@H]([C@H](C)O)NC(C1=CC=C(OCC2=CC=C(C(C)(C)C)C=C2)C=C1)=O)N[C@@H](CCC3=CC=CC=C3)C(NCC4=CC=C(C)C=C4)=O	382	5		340	B	95	37	5	4	24	3	71	0	18	14	4	3	649.832	7.116	-10.1116	116.76	19.1499	0	2	0	0
Clc1ccccc1CNC(=O)[C@H](CCc2ccccc2)NC(=O)[C@H](Cc3ccccc3)NC(=O)N4CCC(CC4)NC(=O)c5cnccn5	383	21	CHEMBL3914696	343.9	B	89	34	6	4	24	4	65	0	18	14	5	2	682.225	3.71153	-6.33567	145.42	19.1699	0	2	0	0
O=C(C[C@@H](C1=CC=C(OC)C=C1)NC(C2=CC=CC=C2)=O)N[C@@H](B(O)O)CC(C)C	384	4p		350	B	59	20	5	4	12	2	46	0	12	10	2	2	412.294	3.215	-4.42039	107.89	11.9919	1	0	1	1
CC(C)([C@@]1([H])[C@@]([C@@]2([H])C(C=C3[C@@]4([H])[C@@](CC[C@]3([C@@]2(CC1)C)C)(CC[C@](C4)(C)C(O)=O)C)=O)(CC5)C)[C@H]5OC(C/C=C(C(O)=O)/[H])=O	385	12		350	B	90	31	2	0	0	6	88	0	6	5	5	9	580.762	6.535	-9.01272	123.63	15.8346	1	1	0	1
O=C([C@@H]1[C@H](C(O1)=O)[C@@H](C)CC)NCCCN(CCCC2=CC=CC=C2)CCCC3=CC=CC=C3	386	8		352	B	75	27	2	1	12	2	63	0	16	15	3	3	465.658	5.61	-6.08702	59.84	13.9909	1	0	1	1
O=C([C@]1(C)OC1)[C@H](CC2=CC=CC=C2)NC([C@H](COCCCCCC(N3CCCC43)=O)NC([C@H](COC)NC4=O)=O)=O	387	24r		352	B	84	25	8	3	6	5	76	0	9	8	4	5	586.686	0.434	-4.42797	155.67	15.5391	0	2	1	1
CC[C@H](C)[C@H](NC(=O)[C@@H](NC(=O)C1OC(=O)C1C(C)C)C(C)C)C(=O)O	388	Cystargolide A	CHEMBL3577367	360	B	55	14	3	2	0	4	51	0	11	9	1	5	369.438	2.276	-3.83983	124.63	9.59704	1	0	1	1
CC(C)(C)CNC(=O)C[C@H](NC(=O)CCc1ccccc1)C(=O)N[C@@H](CCc2ccccc2)C(=O)NCC3CC3	389	21	CHEMBL3218829	360	B	84	28	4	4	12	4	70	0	20	15	3	2	548.728	3.941	-5.4664	116.4	15.9237	1	1	0	0
CCCC(C=C1)=CC=C1OCC(N(C(C)C)CC(NC2=CC=C(C#N)C=C2)=O)=O	390	18q		361	B	56	20	4	1	12	2	42	1	12	10	2	0	393.487	3.645	-6.00798	82.43	11.4981	1	0	0	0
O=C([C@]1(C)OC1)[C@H](CC2=CC=CC=C2)NC([C@H](COCCOCCOCCOC3=CC=CC=C43)NC([C@H](COC)NC4=O)=O)=O	391	30b		370	B	86	28	10	3	12	4	73	0	9	8	4	4	627.691	0.621	-5.42534	163.05	16.5273	0	2	1	1
O=C(CC(C1=CC=C([H])C=C1)NC(C2CC(C3=CC=CN=C3)NC2)=O)N[C@@H](B(O)O)CC(C)C	392	4k		382	B	66	22	6	5	12	2	54	0	12	10	3	4	452.363	1.791	-2.9859	123.58	13.1478	1	0	1	1
O=C(COC(C=C1)=CC=C1OC)N(CC2=NC(C3=CC=CC=C3)=NO2)C(C)C	393	1f		388	B	51	18	5	0	17	1	35	0	9	9	3	0	381.432	3.141	-5.77339	77.69	10.751	1	0	0	0
O=C([C@]1(C)OC1)[C@H](CC2=CC=CC=C2)NC([C@H](COCCCCCCCOC3=C4SC(C)=C3)NC([C@H](COC)NC4=O)=O)=O	394	24z		392	B	87	29	8	3	11	4	75	0	9	8	4	4	629.775	2.739	-6.58242	144.59	16.9768	0	2	1	1
O=C([C@H]1[C@@H](C(O1)=O)[C@H](C)CC)NCCN(CCCC2=CC=CC=C2)CCCC3=CC=CC=C3	395	6		393	B	72	26	2	1	12	2	60	0	15	14	3	3	451.631	5.168	-5.88525	59.84	13.5259	1	0	1	1
CCCC(C=C1)=CC=C1OCC(N(C(C)C)CC(NC2=NC=CN=C2)=O)=O	396	18h		395	B	53	17	5	1	12	2	40	0	11	10	2	0	370.453	2.12053	-3.45203	84.42	10.5659	1	0	0	0
BrC(C=C1)=CC=C1OCC(N(C(C)C)CC(NC2=CC=NN=C2)=O)=O	397	18ad		405	B	44	16	5	1	12	2	31	0	9	8	2	0	407.268	2.573	-3.97776	84.42	9.92311	1	0	0	0
CC(C)C[C@H](NC(=O)[C@H](CO)NC(=O)[C@H](CC(N)C(=O)OC(C)(C)C)NC(=O)OCc1ccccc1)\C=C\S(=O)(=O)C	398	22i	CHEMBL381884	430	B	86	24	8	5	6	5	75	0	21	15	1	4	612.745	1.305	-4.97652	203.22	15.8822	0	3	0	1
O=C([C@]1(C)OC1)[C@H](CC2=CC=CC=C2)NC([C@H](COCCCCCCCOC3=CC=C(Cl)C=C43)NC([C@H](COC)NC4=O)=O)=O	399	24m		436	B	87	30	8	3	12	4	74	0	9	8	4	4	644.165	3.624	-7.19665	144.59	17.1639	0	2	1	1
O=S(/C=C/[C@@H](CC(C)C)NC([C@@H](C)NC([C@@H](C/C=C/C1=CC=CC=C1)NC([C@H]([C@@H](C)CC)NC(OCC2=CC=CC=C2)=O)=O)=O)=O)(C)=O	400	17d		440	B	98	32	6	4	12	6	81	0	23	18	2	5	682.883	5.237	-8.11097	159.77	19.0437	0	2	0	1
CC[C@H](C)[C@H](NC(=O)OCc1ccccc1)C(=O)N[C@@H](Cc2ccccc2)C(=O)N[C@@H](C)C(=O)N[C@@H](CC(C)C)\C=C\S(=O)(=O)C	401	17b	CHEMBL207284	460	B	94	30	6	4	12	5	78	0	22	17	2	5	656.845	4.593	-7.47125	159.77	18.1486	0	2	0	1
C[C@H](NC(=O)[C@H](Cc1ccc(OCc2ccccc2)cc1)NC(=O)CCCCCNC(=O)CCCCCNC(=O)CCCCCNC(=O)OC(C)(C)C)C(=O)N[C@@H](C[C@]3(O)C(=O)Nc4ccccc34)C(=O)NCc5ccccc5	402	3a	CHEMBL2337841	460	B	159	52	10	9	24	8	131	0	42	33	5	4	1089.35	6.689	-11.1795	271.49	30.504	0	4	0	0
O=C([C@H]([C@H](C)O)NC(CC1=CC(OC2=CC=CC=C2)=CC=C1)=O)N[C@@H](CCC3=CC=CC=C3)C(NCC4=CC=C(C)C=C4)=O	403	4		470	B	83	33	4	4	24	3	59	0	17	14	4	3	593.724	5.608	-8.11796	116.76	17.3683	1	1	0	0
CC(C)C[C@H](NC(=O)OC(C)(C)C)C(=O)N[C@@H](Cc1ccc(C)cc1)B2OC3C[C@@H]4C[C@@H](C4(C)C)[C@]3(C)O2	404	45	CHEMBL3792846	471	B	85	28	4	2	6	2	80	0	12	8	4	6	526.526	6.527	-7.56653	85.89	15.2203	0	2	1	1
C[C@H](NC(=O)[C@H](Cc1ccc(OCc2ccccc2)cc1)NC(=O)CCCCCNC(=O)CCCCCNC(=O)CCCCCNC(=O)CCCCCNC(=O)CCCCCNC(=O)CCCCC(=O)N[C@@H](Cc3ccc(OCc4ccccc4)cc3)C(=O)N[C@@H](C)C(=O)N[C@@H](C[C@]5(O)C(=O)Nc6ccccc56)C(=O)NCc7ccccc7)C(=O)N[C@@H](C[C@]8(O)C(=O)Nc9ccccc89)C(=O)NCc%10ccccc%10	405	4c	CHEMBL2337845	472	B	283	95	19	17	48	15	229	0	78	65	10	8	1975.41	10.363	-20.1591	495.42	55.467	0	4	0	0
C[C@H](NC(=O)[C@H](Cc1ccc(OCc2ccccc2)cc1)NC(=O)CCCCCNC(=O)CCCCCNC(=O)CCCCCNC(=O)CCCCC(=O)NCCCCCC(=O)NCCCCCC(=O)NCCCCCC(=O)N[C@@H](Cc3ccc(OCc4ccccc4)cc3)C(=O)N[C@@H](C)C(=O)N[C@@H](C[C@]5(O)C(=O)Nc6ccccc56)C(=O)NCc7ccccc7)C(=O)N[C@@H](C[C@]8(O)C(=O)Nc9ccccc89)C(=O)NCc%10ccccc%10	406	4d	CHEMBL2337846	476	B	302	100	20	18	48	16	247	0	85	71	10	8	2088.57	10.904	-20.8189	524.52	58.6831	0	4	0	0
CC(C=C1)=CC=C1OCC(N(C(C)C)CC(NC2=CC=NN=C2)=O)=O	407	18v		481	B	47	16	5	1	12	2	34	0	9	8	2	0	342.399	2.073	-3.36129	84.42	9.61777	1	0	0	0
O=S(/C=C/[C@@H](CC(C)C)NC([C@@H](C)NC([C@@H](COCC1=CC=CC=C1)NC([C@H]([C@@H](C)CC)NC(OCC2=CC=CC=C2)=O)=O)=O)=O)(C)=O	408	17e		490	B	98	31	7	4	12	5	82	0	24	19	2	5	686.871	4.423	-7.55242	169	18.8025	0	2	0	1
O=C(CC(C1=CC=CC=C1)NC(C2=CN=CC=N2)=O)N[C@@H](B(O)O)CC3=CC=C(C)C=C3	409	4f		497	B	57	21	6	4	18	2	39	0	11	9	3	2	432.288	1.36953	-2.75052	124.44	12.6129	1	0	1	1
O=C(NC(COC1=CC=CC=C1)C(NC([C@H](CC(C)C)NC([C@H](CO)NC([C@H](C(C)C)NC(C2=CCCNC2)=O)=O)=O)=O)=O)OC(C)(C)C	410	1,2,5,6-tetrahydropyridine-3-carbonyl-Val-Ser-Leu-NH-Bzl; 18		520	C	102	28	8	6	6	7	90	0	24	16	2	4	689.831	1.735	-6.12022	217.87	18.3862	0	3	0	0
O=C(NCC(N[C@H](CCC(N[C@H](B(O)O)CC(C)C)=O)C(NCC1=CC=CC=C1)=O)=O)OC(C)(C)C	411	19		540	C	75	20	6	6	6	4	65	0	19	13	1	2	506.408	1.789	-4.20747	166.09	13.9511	0	3	1	1
CC(C)C[C@H](NC(=O)[C@H](C)NC(=O)[C@H](CC(=O)N[C@H](C(=O)OC(C)(C)C)C(C)(C)C)NC(=O)OCc1ccccc1)\C=C\S(=O)(=O)C	412	22k	CHEMBL383673	540	C	99	28	7	4	6	6	87	0	23	15	1	4	680.864	3.741	-6.60015	186.07	18.101	0	2	0	1
C[C@H](NC(=O)[C@H](Cc1ccc(OCc2ccccc2)cc1)NC(=O)CCCCCNC(=O)CCCCCNC(=O)CCCCCNC(=O)CCCCC(=O)N[C@@H](Cc3ccc(OCc4ccccc4)cc3)C(=O)N[C@@H](C)C(=O)N[C@@H](C[C@]5(O)C(=O)Nc6ccccc56)C(=O)NCc7ccccc7)C(=O)N[C@@H](C[C@]8(O)C(=O)Nc9ccccc89)C(=O)NCc%10ccccc%10	413	4a	CHEMBL2337843	541	C	245	85	17	15	48	13	193	0	64	53	10	8	1749.09	9.281	-18.8395	437.22	49.0319	0	4	0	0
CC[C@H](C)[C@H](NC(=O)OCc1ccccc1)C(=O)N[C@@H](CCC(=O)N)C(=O)N[C@@H](C)C(=O)N[C@@H](CC(C)C)\C=C\S(=O)(=O)C	414	17m	CHEMBL382180	570	C	91	25	7	5	6	6	79	0	23	18	1	5	637.799	2.018	-6.00413	202.86	16.9357	0	3	0	1
O=C(N(C(C)C)CC(NC1=CC=NN=C1)=O)COC2=CC=C(OC)C=C2	415	18aa		579	C	48	16	6	1	12	2	35	0	10	9	2	0	358.398	1.731	-2.93775	93.65	9.81067	1	0	0	0
C(CN1CCCCCC1)Oc2ccc(cc2)C(=Cc3ccccc3)c4ccc(OCCN5CCCCCC5)cc4	416	RID-F-S*1; 13	CHEMBL3099624	580	C	88	36	2	0	18	1	73	0	11	11	5	0	540.792	8.714	-7.79615	27.34	16.7285	1	1	0	0
Nc1ccc(O)c2ncccc12	417	5-AHQ	CHEMBL449298	600	C	20	9	2	2	11	0	10	0	0	0	2	0	160.176	1.124	-1.33235	59.14	4.63608	1	0	1	0
C[C@H](NC(=O)N1CCC(CC1)C(=O)Nc2cnccn2)C(=O)N[C@@H](CCc3ccccc3)C(=O)NCc4ccccc4Cl	418	16	CHEMBL3951433	601.4	C	79	27	6	4	18	4	60	0	16	12	4	2	606.127	2.31053	-4.80429	145.42	16.6452	0	2	0	0
BrC1=CC=C(OCC(N(CC2=NC(C3=CC=C(OC4=CC=CC=C4)C=C3)=NO2)C(C)C)=O)C=C1	419	4g		610	C	58	24	4	0	23	1	37	0	10	10	4	0	522.399	5.593	-8.59611	77.69	13.5408	0	2	0	0
CC(C)(C)CNC(=O)C[C@H](NC(=O)C(C)(C)C)C(=O)N[C@@H](CCc1ccccc1)C(=O)NCc2ccccc2	420	13	CHEMBL3218821	610	C	83	27	4	4	12	4	68	0	18	12	2	2	536.717	4.273	-5.50697	116.4	15.5953	1	1	0	0
O=C([C@@H](C)NC(C1=CC2=C(C=CC=C2)C=C1)=O)N[C@H](CCC3=CC=CC=C3)C([C@H]4[C@H](C4)NC([C@H]5[C@@H](C(O5)=O)[C@@H](C)CC)=O)C	421	5c		630	C	87	32	4	3	17	4	70	0	16	13	5	8	597.756	6.155	-9.12922	113.6	17.1946	1	1	1	1
CCC(=C(c1ccc(OCCN2CCCCCC2)cc1)c3ccc(OCCN4CCCCCC4)cc3)c5ccccc5	422	RID-F	CHEMBL3099618	640	C	94	38	2	0	18	1	79	0	12	12	5	0	568.846	9.363	-8.64177	27.34	17.6446	0	2	0	0
COc1ccc(CNC(=O)[C@@H](NC(=O)[C@H](CC(=O)N)NC(=O)Cc2cccc(Oc3ccccc3)c2)C(C)C)c(O)c1	423	6k	CHEMBL3423352	660	C	78	27	6	5	18	4	58	0	17	14	3	2	576.65	3.079	-6.06789	169.08	15.874	0	3	0	0
O=C(NCC1=CC=CC=C1)[C@H]2NC([C@@H](NC(C3=CC=CC=C3OCCCCCCOC2)=O)CC(NCC(C)(C)C)=O)=O	424	23d		660	C	86	28	6	4	12	4	72	0	9	6	3	2	580.726	3.704	-5.78	134.86	16.3086	1	1	0	0
O=C(CC(C1=CC=CC=C1)NC(C2=CN=CC=N2)=O)N[C@@H](B(O)O)CC3=CC=CC=C3	425	4e		664	C	54	20	6	4	18	2	36	0	11	9	3	2	418.261	1.07153	-2.2766	124.44	12.1626	1	0	1	1
C[C@H](NC(=O)N1CCC(CC1)NC(=O)c2cnccn2)C(=O)N[C@@H](CCc3ccccc3)C(=O)NCc4ccccc4Cl	426	17	CHEMBL3932672	669.9	C	79	28	6	4	18	4	60	0	16	12	4	2	606.127	2.17653	-4.83351	145.42	16.6452	0	2	0	0
C(CN1CCCCCC1)Oc2ccc(Cc3ccc(OCCN4CCCCCC4)cc3)cc2	427	RID-F-S*4; 25	CHEMBL3099636	670	C	77	29	2	0	12	0	68	0	10	10	4	0	452.683	6.452	-5.26086	27.34	13.8163	1	0	0	0
Cc1onc(c1)C(=O)N[C@@H](CC(=O)NCC(C)(C)C)C(=O)N[C@@H](Cc2cccnc2)C(=O)NCc3ccccc3Cl	428	31	CHEMBL3218839	690	C	76	25	6	4	17	4	57	0	17	12	3	2	583.089	2.153	-5.04924	155.32	15.7851	0	2	0	0
O=C([C@H](CC1=CC=CC=C1)NC(C2=CN=CC=N2)=O)N[C@H](B(O)O)CC(C)C	429	51		700	C	53	17	6	4	12	2	40	0	11	9	2	2	384.244	0.95053	-2.1862	124.44	11.0246	1	0	1	1
C[C@H](NC(=O)[C@H](Cc1ccc(OCc2ccccc2)cc1)NC(=O)CCCCCNC(=O)CCCCCNC(=O)CCCCCNC(=O)CCCCCNC(=O)OC(C)(C)C)C(=O)N[C@@H](C[C@]3(O)C(=O)Nc4ccccc34)C(=O)NCc5ccccc5	430	3b	CHEMBL2337842	707	C	178	57	11	10	24	9	149	0	49	39	5	4	1202.51	7.23	-11.8393	300.59	33.7184	0	4	0	0
O=C(C1=CC(C=CC=C2)=C2C=C1)N[C@H](CCC3=CC=CC=C3)C([C@H]4[C@H](C4)NC([C@H]5[C@@H](C(O5)=O)[C@@H](C)CC)=O)C	431	4c		750	C	77	30	3	2	17	3	61	0	13	11	5	7	526.677	6.566	-8.62944	84.5	15.4014	0	2	1	1
CC(C)(c1ccc(OCCN2CCCCCC2)cc1)c3ccc(OCCN4CCCCCC4)cc3	432	RID-F-S*102; 27	CHEMBL3099638	750	C	83	31	2	0	12	0	74	0	10	10	4	0	480.737	7.828	-6.2913	27.34	14.68	1	0	0	0
C[C@H](NC(=O)[C@H](Cc1ccc(OCc2ccccc2)cc1)NC(=O)CCCCCNC(=O)CCCCCNC(=O)CCCCCNC(=O)CCCCCNC(=O)CCCCC(=O)N[C@@H](Cc3ccc(OCc4ccccc4)cc3)C(=O)N[C@@H](C)C(=O)N[C@@H](C[C@]5(O)C(=O)Nc6ccccc56)C(=O)NCc7ccccc7)C(=O)N[C@@H](C[C@]8(O)C(=O)Nc9ccccc89)C(=O)NCc%10ccccc%10	433	4b	CHEMBL2337844	756	C	264	90	18	16	48	14	211	0	71	59	10	8	1862.25	9.822	-19.4993	466.32	52.25	0	4	0	0
O=C(N[C@H](C(NCCNC1=C(Cl)C(C2=CC=CC=C2C1=O)=O)=O)CC3=CC=CC=C3)C4=CC=C([N+]([O-])=O)C=C4	434	10		770	C	62	26	4	3	18	6	41	0	12	10	4	1	546.967	4.021	-8.04532	150.19	14.5144	1	1	1	1
O=S(/C=C/[C@@H](CC(C)C)NC([C@@H](C)NC([C@@H](CC(OC(C)(C)C)=O)NC([C@H]([C@@H](C)CC)NC(OCC1=CC=CC=C1)=O)=O)=O)=O)(C)=O	435	17h		780	C	99	28	7	4	6	6	87	0	24	17	1	5	680.864	3.784	-6.9136	186.07	18.1542	0	2	0	1
CC(c1ccc(OCCN2CCCCCC2)cc1)c3ccc(OCCN4CCCCCC4)cc3	436	RID-F-S*101; 26	CHEMBL3099637	800	C	80	30	2	0	12	0	71	0	10	10	4	0	466.71	6.822	-5.77608	27.34	14.2578	1	0	0	0
CCCC(C=C1)=CC=C1OCC(N(C(C)C)CC(NC2=CC=CC=N2)=O)=O	437	18e		836	C	54	18	4	1	12	2	41	0	11	10	2	0	369.465	3.158	-4.71017	71.53	10.7331	1	0	0	0
O=C(N[C@H](C)C(N[C@H](CCC(N[C@H](B(O)O)CC(C)C)=O)C(NCC1=CC=C(C=CC=C2)C2=C1)=O)=O)OC(C)(C)C	438	18b		840	C	84	25	6	6	11	4	70	0	19	13	2	3	570.495	3.51	-6.41256	166.09	16.0259	0	3	1	1
O=C(/C=C/[C@@H](CC(C)C)NC([C@@H](CC(C)C)NC([C@@H](CC(C)C)NC(C1=CCCNC1)=O)=O)=O)OCC	439	3		860	C	86	24	4	3	0	6	80	0	19	15	1	3	521.723	3.96	-6.31643	130.21	14.7368	1	1	0	0
O=C(/C=C/[C@@H](CC(C)C)NC([C@@H](CCC(N)=O)NC([C@@H](C(C)C)NC(C1=CN=CC=C1)=O)=O)=O)OCC	440	21		870	C	76	21	6	4	6	6	64	0	19	15	1	3	517.627	1.712	-4.51163	169.58	14.1374	0	2	0	0
CC(C)([C@@]1([H])[C@@]([C@@]2([H])C(C=C3[C@@]4([H])[C@@](CC[C@]3([C@@]2(CC1)C)C)(CC[C@](C4)(C)C(O)=O)C)=O)(CC5)C)[C@H]5OC(CC(C)(C)C(O)=O)=O	441	2		870	C	95	32	2	0	0	5	94	0	6	5	5	9	596.805	6.705	-8.79236	123.63	16.274	1	1	0	1
O=C(/C(NC([C@@H](CC(C)C)NC([C@@H](CC(C)C)NC([C@@H](CC(C)C)NC(C1=CC=CC(O)=C1C)=O)=O)=O)=O)=C\C2=CC=CC=C2)OCC	442	8		894	C	100	32	6	5	12	6	83	0	22	17	2	3	664.844	6.859	-9.60015	162.93	18.7881	0	2	0	1
CC(=C(c1ccc(OCCN2CCCCCC2)cc1)c3ccc(OCCN4CCCCCC4)cc3)c5ccccc5	443	RID-F-S*11; 12	CHEMBL3099623	900	C	91	37	2	0	18	1	76	0	11	11	5	0	554.819	8.888	-8.12655	27.34	17.1756	0	2	0	0
Cc1ccc(CNC(=O)[C@H](CCc2ccccc2)NC(=O)[C@H](CNC(=O)CC(C)(C)C)NC(=O)C(=O)c3c[nH]c4ccccc34)cc1	444	11	CHEMBL3218819	910	C	90	32	5	5	22	5	66	0	19	14	4	2	637.781	4.953	-8.69772	149.26	18.3751	1	1	0	0
CC(C)[C@H](NC(=O)[C@H](CC(=O)N)NC(=O)Cc1cccc(Oc2ccccc2)c1)C(=O)N[C@@H]([C@H](C)O)C(=O)OCc3ccccc3	445	6d	CHEMBL3423205	920	C	86	29	6	5	18	5	65	0	20	16	3	4	632.714	3.054	-6.9123	186.15	17.3578	0	3	0	0
CCCC(C=C1)=CC=C1OCC(N(C(C)C)CC(NC2=CC=C(C(F)(F)F)C=C2)=O)=O	446	180		922	C	58	24	3	1	12	2	45	0	12	10	2	0	436.474	4.91976	-6.7136	58.64	11.5051	1	1	0	0
CC(C)[C@H](NC(=O)[C@@H](NC(=O)C1OC(=O)C1C(C)C)C(C)C)C(=O)O	447	Cystargolide B	CHEMBL3577368	930	C	52	13	3	2	0	4	48	0	10	8	1	4	355.411	1.834	-3.32461	124.63	9.11953	1	0	1	1
Cc1onc(c1)C(=O)N[C@@H](CC(=O)NCC(C)(C)C)C(=O)N[C@@H](Cc2ccncc2)C(=O)NCc3ccccc3Cl	448	30	CHEMBL3218838	940	C	76	25	6	4	17	4	57	0	17	12	3	2	583.089	2.154	-5.04924	155.32	15.7851	0	2	0	0
CCCC(C=C1)=CC=C1OCC(N(C(C)C)CC(NC2=CC=C(OC)C=C2)=O)=O	449	18l		952	C	59	21	4	1	12	2	46	0	12	11	2	0	398.503	3.941	-5.70743	67.87	11.5324	1	0	0	0
O=C(N(C(C)C)CC(NC1=CC=NN=C1)=O)COC2=CC=C(C(F)(F)F)C=C2	450	18ac		952	C	47	19	5	1	12	2	34	0	10	8	2	0	396.369	2.70976	-3.94392	84.42	9.76574	1	0	0	0
O=C(N(C(C)C)CC(NC1=CC=NN=C1)=O)COC2=CC=C(CCO)C=C2	451	19		968	C	51	17	6	2	12	2	38	0	11	10	2	0	372.425	1.341	-2.71986	104.65	10.2614	1	0	0	0
O=C(/C=C/[C@@H](CC(C)C)NC([C@@H](CCC(N)=O)NC([C@H](C(C)C)NC(C1CCNCC1)=O)=O)=O)OCC	452	22		980	C	83	21	5	4	0	6	77	0	19	15	1	3	524.683	1.243	-4.05328	173.3	14.2535	0	3	0	0
O=C1/C(CN(C/C1=C\C2=CC=C(B(O)O)C=C2)C)=C/C3=CC=C(B(O)O)C=C3	453	AM114		1000	C	49	19	6	4	12	3	36	0	4	4	3	0	377.012	2.1	-3.7472	101.23	11.2427	1	0	1	1
C=C(c1ccc(OCCN2CCCCCC2)cc1)c3ccc(OCCN4CCCCCC4)cc3	454	RID-F-S*3; 24	CHEMBL3099635	1040	C	78	30	2	0	12	1	68	0	10	10	4	0	464.694	6.944	-6.01866	27.34	14.21	1	0	0	0
CC(C)([C@@]1([H])[C@@]([C@@]2([H])C(C=C3[C@@]4([H])[C@@](CC[C@]3([C@@]2(CC1)C)C)(CC[C@](C4)(C)C(O)=O)C)=O)(CC5)C)[C@H]5OC(CC6=CC(CC(O)=O)=CC=C6)=O	455	15		1050	C	99	36	2	0	6	5	93	0	7	6	6	9	644.849	7.976	-10.4894	123.63	17.8985	0	2	0	1
O=C([C@H](CO)NC(CCCCC(C)C)=O)N[C@@H](CC(C)=C)C([C@@]1(OC1)CO)=O	456	Eponemycin		1100	C	62	17	6	4	0	4	58	0	16	14	1	3	398.5	0.227	-3.96066	128.26	10.6235	1	0	1	1
O=C([C@H](CO)NC(CCCCC(C)(C)O)=O)NC(CC(C)=C)C(C1(OC1)CO)=O	457	TMC-86B		1100	C	63	17	7	5	0	4	59	0	16	14	1	3	414.499	-0.911	-2.11454	148.49	10.7259	1	0	1	1
O=C([C@H](CCC1=CC=CC=C1)NC(CC2CC(CCC2)OC3=CC=CC=C3)=O)N[C@@H](CCC4=CC=CC=C4)C(NCC5=CC=C(C=C5)C)=O	458	2		1100	C	98	39	4	3	24	3	75	0	19	16	5	4	659.871	8.119	-9.48469	96.53	19.8151	0	2	0	0
O=C(NC(CC1=CNC2=C1C=CC=C2)C(NC(CC3=CNC4=C3C=CC=C4)C(NC(CC5=CNC6=C5C=CC=C6)/C=N/N7C(NC(C7)=O)=O)=O)=O)OCC8=CC=CC=C8	459	2		1100	C	99	38	4	6	36	6	64	0	19	15	8	3	790.861	6.253	-9.01836	193.64	22.1038	0	4	0	0
O=C(N(CC1=NC(C2=CC=C(C)C=C2)=NO1)C(C)C)COC3=CC=C(C=C3)OC	460	1p		1110	C	54	19	5	0	17	1	38	0	9	9	3	0	395.459	3.439	-6.24731	77.69	11.1986	1	0	0	0
CCCC(C=C1)=CC=C1OCC(N(C(C)C)CC(NC2=NC(C=CC(OC)=C3)=C3S2)=O)=O	461	18u		1111	C	61	22	5	1	16	2	45	0	12	11	3	0	455.579	4.605	-6.99428	80.76	12.874	1	0	0	0
C(CN1CCCCCC1)Oc2ccc(cc2)C(=C(c3ccccc3)c4ccccc4)c5ccc(OCCN6CCCCCC6)cc5	462	RID-F-S*14; 10	CHEMBL3099621	1180	C	98	42	2	0	24	1	78	0	12	12	6	0	616.89	10.55	-9.57364	27.34	19.2166	0	2	0	0
O=C(/C(NC([C@@H](CC(C)C)NC([C@@H](CC(C)C)NC(C1=CC=CC(O)=C1C)=O)=O)=O)=C\C2=CC=CC=C2)OCC	463	6		1187	C	81	27	5	4	12	5	65	0	17	13	2	2	551.684	5.856	-7.86816	133.83	15.6253	1	1	0	1
CCCC(C=C1)=CC=C1OCC(N(C(C)C)CC(NC2=CC=C(F)C=C2)=O)=O	464	18n		1197	C	55	21	3	1	12	2	42	0	11	10	2	0	386.467	4.138	-5.95203	58.64	10.9726	1	0	0	0
O=C([C@@H](C(C)C)NC([C@@H](CC1=CC=C(C=C1)O)NC(CN(C)C)=O)=O)NC(CC2=CC=C(O)C=C2)C=O	465	TP111		1200	C	74	23	6	5	12	4	59	0	16	13	2	3	513.615	2.115	-3.67989	149.27	14.1483	0	2	0	1
O=C(/C=C/[C@@H](CC(C)C)NC([C@@H](CCC(N)=O)NC([C@H](C(C)C)NC(C1=CC=C(C=CC=C2)C2=C1)=O)=O)=O)OCC	466	25		1270	C	83	26	5	4	11	6	67	0	19	15	2	3	566.699	4.204	-7.64765	156.69	15.9261	1	1	0	0
FC(C(F)=CC(C([C@@H](CC(C)C)NC([C@H](CC1=CC=CC=C1)NC([C@H](CC(C)C)NC([C@H](CCC2=CC=CC=C2)NC(CN3CCOCC3)=O)=O)=O)=O)=O)=C4)=C4F	467	14.6		1300	C	111	41	7	4	18	5	91	0	24	20	4	4	793.928	6.301	-10.4337	145.94	21.5851	0	2	0	1
CC(C)C[C@H](NC(=O)CNC(=O)[C@H](CC(C)C)NC(=O)[C@H](CCc1ccccc1)NC(=O)C)\C=C\S(=O)(=O)C	468	10a	CHEMBL209243	1300	C	83	24	6	4	6	5	72	0	20	16	1	3	564.748	2.499	-5.8219	150.54	15.452	1	1	0	1
O=C([C@@H](CC1=CC=CC=C1)NC([C@H]([C@@H](C)CC)NC(NC2=CC=CC([N+]([O-])=O)=C2)=S)=O)NC3=CC(Cl)=C(Cl)C=C3	469	6h		1360	C	69	28	3	4	18	4	49	0	15	11	3	3	602.543	6.416	-10.148	160.17	16.0682	0	2	1	1
CCCC(=C(c1ccc(OCCN2CCCCCC2)cc1)c3ccc(OCCN4CCCCCC4)cc3)c5ccccc5	470	RID-F-S*12; 11	CHEMBL3099622	1370	C	97	39	2	0	18	1	82	0	13	13	5	0	582.873	9.805	-9.15699	27.34	18.1077	0	2	0	0
CC(C)([C@@]1([H])[C@@]([C@@]2([H])C(C=C3[C@@]4([H])[C@@](CC[C@]3([C@@]2(CC1)C)C)(CC[C@](C4)(C)C(O)=O)C)=O)(CC5)C)[C@H]5OC(CCCC(O)=O)=O	471	6		1390	C	92	31	2	0	0	5	91	0	7	6	5	9	582.778	6.421	-8.59059	123.63	15.8755	1	1	0	1
FCC=1OC(=O)SN=1	472	8		1400	C	10	2	2	0	0	2	8	0	1	1	1	0	135.118	1.666	-1.83758	38.66	2.72455	1	0	0	0
CC[C@H](C)[C@H](NC(=O)OCc1ccccc1)C(=O)N[C@@H](CS(=O)(=O)Cc2ccccc2)C(=O)N[C@@H](C)C(=O)N[C@@H](CC(C)C)\C=C\S(=O)(=O)C	473	17g	CHEMBL377123	1400	C	100	31	8	4	12	5	84	0	24	19	2	5	734.936	3.665	-7.52095	193.91	19.5457	0	2	0	1
C[C@H](NC(=O)[C@H](CC(=O)NCC(C)(C)C)NC(=O)c1cc(C)on1)C(=O)NCc2ccccc2Cl	474	33	CHEMBL3218841	1400	C	67	20	5	4	11	4	53	0	15	10	2	2	506.003	1.851	-4.80522	142.43	13.4246	1	1	0	0
O=C(CC1=CC=CC(CC(O)=O)=C1)O[C@@H]2C(C)([C@@]3([H])[C@@]([C@]4([H])[C@]([C@]5([C@@](CC4)([H])[C@]6([H])[C@@](CC5)(CC[C@H]6C(C)=C)C(O)=O)C)(CC3)C)(CC2)C)C	475	13		1420	C	100	37	1	0	6	4	95	0	8	7	6	10	630.866	9.109	-12.4253	106.56	17.8156	0	2	0	0
CC[C@H](C)[C@H]1[C@@H](OC1=O)C(=O)N[C@H]2C[C@H]2C[C@H](NC(=O)[C@H](C)N)C(=O)O	476	Belactosin A	CHEMBL491636	1440	C	53	13	3	2	0	4	50	0	11	9	2	7	369.418	0.015	-3.00122	152.27	9.28112	1	0	1	1
CCC=C(c1ccc(OCCN2CCCCCC2)cc1)c3ccc(OCCN4CCCCCC4)cc3	477	RID-F-S*2; 22	CHEMBL3099633	1460	C	84	32	2	0	12	1	74	0	11	11	4	0	492.748	7.527	-6.86428	27.34	15.1549	1	0	0	0
O=C(N[C@H](CC1=CC=CC=C1)C(N[C@H](CCC(N[C@H](B(O)O)CC(C)C)=O)C(NCC2=CC=C(C=CC=C3)C3=C2)=O)=O)OC(C)(C)C	478	18d		1470	C	94	31	6	6	17	4	75	0	21	15	3	3	646.593	5.045	-7.91472	166.09	18.5566	0	3	1	1
O=C(N(CC1=NC(C2=CC=C(OC)C=C2)=NO1)C(C)C)COC3=CC=CC=C3	479	1i		1500	C	51	18	5	0	17	1	35	0	9	9	3	0	381.432	3.141	-5.77339	77.69	10.751	1	0	0	0
O=C(N[C@H](CC(C)C)C(N[C@H](CCC(N[C@H](B(O)O)CC(C)C)=O)C(NCC1=CC=C(C=CC=C2)C2=C1)=O)=O)OC(C)(C)C	480	18c		1500	C	93	28	6	6	11	4	79	0	21	15	2	3	612.576	4.924	-7.64477	166.09	17.4081	0	3	1	1
O[C@@H]1C([C@]2([C@@](CC1)(C)[C@@]3([C@](CC2)(C)[C@@]4(C)[C@@]([H])([C@@]5([C@@](CC[C@H]5C(COCCC6=CC=C(Br)C=C6)=C)(C(NC(CC(C)C)C(O)=O)=O)CC4)[H])CC3)[H])[H])(C)C	481	20		1560	C	116	43	3	2	6	3	112	0	12	11	6	11	767.91	10.316	-13.2271	98.69	20.7374	0	2	0	0
O=C(N(C(C)C)CC(NC1=CC=NN=C1)=O)COC2=CC=C(CC(OC)=O)C=C2	482	18ae		1561	C	53	17	6	1	12	3	39	0	12	10	2	0	400.435	1.804	-3.33057	110.72	10.8403	1	0	0	0
CCC(=C(c1ccc(OCCN2CCCCCC2)cc1)c3ccc(OCCN4CCCCCC4)cc3)CC	483	RID-F-S*10; 20	CHEMBL3099631	1570	C	90	34	2	0	12	1	80	0	12	12	4	0	520.802	8.176	-7.7099	27.34	16.0669	1	1	0	0
O=C(NC(CC1=CNC2=C1C=CC=C2)C(NC(CC3=CNC4=C3C=CC=C4)C(NC(CC5=CC=CC=C5)/C=N/N6C(NC(C6)=O)=O)=O)=O)OCC7=CC=NC=C7	484	7		1600	C	94	35	5	5	32	6	62	0	19	15	7	3	752.812	4.655	-7.47032	190.74	20.8925	0	2	0	0
O=C(NC(CC(C)C)C(NC(CC(C)C)C(N[C@H](CC(C)C)C(C(NC1=CC=C(C=C1)C#N)=O)=O)=O)=O)OCC2=CC=CC=C2	485	6d		1608	C	90	28	6	4	12	5	73	1	22	16	2	3	619.763	5.495	-9.30994	166.49	17.461	0	2	0	0
COc1ccc(CNC(=O)[C@@H](NC(=O)[C@H](CCC(=O)N)NC(=O)Cc2cccc(Oc3ccccc3)c2)C(C)C)c(O)c1	486	6m	CHEMBL3423354	1630	C	81	28	6	5	18	4	61	0	18	15	3	2	590.677	3.521	-6.26966	169.08	16.3455	0	3	0	0
O=C(c1ccc(OCCN2CCCCCC2)cc1)c3ccc(OCCN4CCCCCC4)cc3	487	RID-F-S*5; 23	CHEMBL3099634	1650	C	76	28	3	0	12	1	66	0	10	10	4	0	466.666	5.919	-5.21729	44.41	13.9339	1	0	0	1
CC(=C(c1ccc(OCCN2CCCCCC2)cc1)c3ccc(OCCN4CCCCCC4)cc3)C	488	RID-F-S*9; 21	CHEMBL3099632	1660	C	84	32	2	0	12	1	74	0	10	10	4	0	492.748	7.226	-6.67946	27.34	15.1296	1	0	0	0
CC(O)(c1ccc(OCCN2CCCCCC2)cc1)c3ccc(OCCN4CCCCCC4)cc3	489	RID-F-S*6; 28	CHEMBL3099639	1660	C	81	30	3	1	12	0	72	0	10	10	4	0	482.709	6.198	-5.01061	47.57	14.3947	1	0	0	0
O=C(COC1=CC=CC=C1)N(CC2=NC(C3=CC=C(OC)C=C3)=NO2)CC=C	490	1h		1670	C	49	18	5	0	17	2	32	0	10	10	3	0	379.416	3	-5.6152	77.69	10.7247	1	0	0	0
CCCC(C=C1)=CC=C1OCC(N(C(C)C)CC(NC2=CC=CN=C2)=O)=O	491	18d		1682	C	54	19	4	1	12	2	41	0	11	10	2	0	369.465	2.752	-4.39891	71.53	10.7337	1	0	0	0
Cc1onc(c1)C(=O)N[C@@H](Cc2onc(n2)C(C)(C)C)C(=O)N[C@@H](CCc3ccccc3)C(=O)NCc4ccc(C)cc4	492	37	CHEMBL3218845	1700	C	81	26	6	3	22	3	59	0	16	12	4	2	586.693	3.432	-6.80193	152.25	16.4806	0	2	0	0
CC(C)([C@@]1([H])[C@@]([C@@]2([H])C(C=C3[C@@]4([H])[C@@](CC[C@]3([C@@]2(CC1)C)C)(CC[C@](C4)(C)C(O)=O)C)=O)(CC5)C)[C@H]5OC(CC6=CC=C(CC(O)=O)C=C6)=O	493	16		1780	C	99	36	2	0	6	5	93	0	7	6	6	9	644.849	7.939	-10.4894	123.63	17.8985	0	2	0	1
OC(C=C1)=CC=C1C(OC2=C3C(O)=CC(O)=C2)=CC3=O	494	Apigenin		1800	C	29	13	3	2	12	2	17	0	1	1	3	0	269.232	2.655	-3.72309	89.82	6.94759	1	0	0	0
O[C@@H]1C([C@]2([C@@](CC1)(C)[C@@]3([C@](CC2)(C)[C@@]4(C)[C@@]([H])([C@@]5([C@@](CC[C@H]5C(COCCC6=CC=C(Cl)C=C6)=C)(C(NC(CC(C)C)C(O)=O)=O)CC4)[H])CC3)[H])[H])(C)C	495	21		1800	C	116	43	3	2	6	3	112	0	12	11	6	11	723.459	10.11	-12.8711	98.69	20.4877	0	2	0	0
O=C([C@@H](CC(C)C)NC([C@H](CC1=CC=CC=C1)NC([C@H](CC(C)C)NC([C@H](CCC2=CC=CC=C2)NC(CN3CCOCC3)=O)=O)=O)=O)C4=CC=C(C=C4)OC	496	14.4		1800	C	115	39	8	4	18	5	95	0	25	21	4	4	769.984	5.728	-9.59917	155.17	22.0041	0	2	0	1
BrC1=CC=C(C(N[C@@H](C(C)C)C(N[C@H](CCC(N)=O)C(N[C@H](CC(C)C)/C=C/C(OCC)=O)=O)=O)=O)C=C1C	497	18		1830	C	80	24	5	4	6	6	68	0	19	15	1	3	609.562	4.076	-7.02063	156.69	15.5234	1	1	0	0
IC1C(C)=CC(C(N[C@@H](C(C)C)C(N[C@H](CCC(N)=O)C(N[C@H](CC(C)C)/C=C/C(OCC)=O)=O)=O)=O)=CC1	498	19		1850	C	82	24	5	4	0	8	74	0	19	15	1	4	658.578	3.416	-6.87908	156.69	16.0947	1	1	1	1
O=C1SN=C(O1)CC2=CC=CC=C2	499	9		1900	C	20	7	2	0	6	2	13	0	2	2	2	0	193.226	3.427	-3.34326	38.66	5.21728	1	0	0	0
CC(C)([C@@]1([H])[C@@]([C@@]2([H])C(C=C3[C@@]4([H])[C@@](CC[C@]3([C@@]2(CC1)C)C)(CC[C@](C4)(C)C(O)=O)C)=O)(CC5)C)[C@H]5OC(C(C)C)=O	500	11		1920	C	90	31	2	0	0	4	90	0	4	3	5	9	539.777	7.148	-8.77959	83.5	15.17	0	2	0	1
CC(C)([C@@]1([H])[C@@]([C@@]2([H])C(C=C3[C@@]4([H])[C@@](CC[C@]3([C@@]2(CC1)C)C)(CC[C@](C4)(C)C(O)=O)C)=O)(CC5)C)[C@H]5OC(COCC(O)=O)=O	501	7		1930	C	90	30	3	0	0	5	89	0	7	6	5	9	584.75	5.47274	-8.76762	132.86	15.5927	1	1	0	1
CC1=CC(C(N[C@H](C(C)C)C(N[C@H](CCC(N)=O)C(N[C@H](CC(C)C)/C=C/C(OCC)=O)=O)=O)=O)=CC=C1[N+]([O-])=O	502	20		1940	C	82	24	5	4	6	7	69	0	20	16	1	3	575.663	3.213	-6.72047	202.51	15.2775	0	2	1	1
C(CN1CCCCCC1)Oc2ccc(cc2)C3(CCCCC3)c4ccc(OCCN5CCCCCC5)cc4	503	RID-F-S*103; 29	CHEMBL3099640	1940	C	90	34	2	0	12	0	82	0	10	10	5	0	520.802	8.66	-7.73492	27.34	15.8986	1	1	0	0
O=C([C@@H](CC1=CC=CC=C1)NC([C@H]([C@@H](C)CC)NC(NC2=CC=CC([N+]([O-])=O)=C2)=S)=O)NC3=CC=C(F)C=C3	504	6g		1970	C	69	27	3	4	18	4	49	0	15	11	3	3	551.643	5.35	-8.97438	160.17	15.151	1	1	1	1
S(SC(=S)N(CC)CC)C(=S)N(CC)CC	505	Disulfiran		2000	C	36	10	2	0	0	2	33	0	9	7	0	0	296.548	3.316	-6.18394	70.66	8.18002	1	0	0	1
CCCC(C=C1)=CC=C1OCC(N(C(C)C)CC(NC2=CC=CC(OC)=C2)=O)=O	506	18k		2000	C	59	21	4	1	12	2	46	0	12	11	2	0	398.503	3.978	-5.70743	67.87	11.5324	1	0	0	0
CCCC(C=C1)=CC=C1OCC(N(C(C)C)CC(NC2=NOC=C2)=O)=O	507	18s		2011	C	51	15	4	1	11	2	39	0	11	10	2	0	359.426	2.719	-4.61466	84.67	10.0349	1	0	0	0
O=C(N1[C@@H](/C=C/C(OCC)=O)CC(C=CC=C2)=C2C1)[C@@H](CC(C)C)NC([C@@H](CC(C)C)NC(C3=C(C)C(O)=CC=C3)=O)=O	508	Hmb-Leu-Leu-D-Tic-VE; 17		2065	C	88	30	5	3	12	5	73	0	16	13	3	3	591.749	5.963	-7.88049	125.04	16.8052	1	1	0	0
CC(C)([C@@]1([H])[C@@]([C@@]2([H])C(C=C3[C@@]4([H])[C@@](CC[C@]3([C@@]2(CC1)C)C)(CC[C@](C4)(C)C(O)=O)C)=O)(CC5)C)[C@H]5OC(C6=CC=CC=C6)=O	509	13		2080	C	91	34	2	0	6	4	86	0	4	3	6	9	573.794	7.965	-10.1366	83.5	16.3147	0	2	0	1
O=C(/C=C/[C@@H](CC(C)C)NC([C@@H](CCC(N)=O)NC([C@@H](C(C)C)NC(C1=CNC2=C1C=CC=C2)=O)=O)=O)OCC	510	23		2090	C	81	24	5	5	10	6	66	0	19	15	2	3	555.676	3.311	-6.05967	172.48	15.3537	0	3	0	0
O[C@]1(C)C(CC2=CC(O)=CC=C2O)[C@]3(C)CCC4[C@]5(C)CCC[C@]4(COC5O)C3CC1	511	7		2100	C	69	25	5	4	6	0	67	0	2	2	5	8	430.585	4.933	-4.63914	90.15	11.7656	1	0	0	1
C(CN1CCCCCC1)Oc2ccc(cc2)C(=C3CCCCC3)c4ccc(OCCN5CCCCCC5)cc4	512	14, RID-F-S*16	CHEMBL3099625	2190	C	91	35	2	0	12	1	82	0	10	10	5	0	532.813	8.124	-7.80963	27.34	16.337	1	1	0	0
CCOC(=O)\C=C\[C@H](CC(C)C)NC(=O)[C@H](CCC(=O)N)NC(=O)[C@H](Cc1ccccc1)NC(=O)c2cccc(O)c2C	513	Hmb-Phe-Gln-Leu-VE	CHEMBL208162	2230	C	85	27	6	5	12	6	68	0	20	16	2	3	594.709	3.494	-6.66691	176.92	16.5024	0	3	0	0
CC(C)([C@@]1([H])[C@@]([C@@]2([H])C(C=C3[C@@]4([H])[C@@](CC[C@]3([C@@]2(CC1)C)C)(CC[C@](C4)(C)C(O)=O)C)=O)(CC5)C)[C@H]5OC(OC6=CC=C(CC(C)=O)C=C6)=O	514	14		2270	C	100	36	3	0	6	5	94	0	7	5	6	9	645.857	8.184	-10.5516	109.8	17.9634	0	2	0	1
O=C([C@H](CC1=CC=CC=C1)NC(C2C3=CC=CC=C3CCC2)=O)NC(B(O)O)CC(C)C	515	52		2290	C	65	23	4	4	12	2	53	0	11	9	3	3	436.36	3.994	-5.6999	98.66	13.0005	1	0	1	1
O=C([C@@H](CC(NCCC(COCC1=CC=CC=C1)COCC2=CC=CC=C2)=O)NC(C)=O)N[C@H](CC(C)C)C([C@]3(OC3)C)=O	516	3		2300	C	91	30	7	3	12	4	77	0	23	20	3	3	609.764	3.672	-6.60617	135.36	17.0982	1	1	1	1
CN(C)c1ccc2nc(c3ccccc3)c(cc2c1)c4ccccc4	517	TM-124; 35	CHEMBL3805036	2300	C	45	23	1	0	23	0	25	0	3	3	4	0	324.427	5.976	-6.72239	16.13	10.3608	1	1	0	0
CC(C)C[C@H](NC(=O)[C@H](C)NC(=O)[C@H](CCC(=O)NC(C)(C)C(=O)OC(C)(C)C)NC(=O)OCc1ccccc1)\C=C\S(=O)(=O)C	518	22l	CHEMBL381089	2300	C	96	27	7	4	6	6	84	0	23	16	1	3	666.837	3.219	-6.52382	186.07	17.6574	0	2	0	1
O[C@@H]1C([C@]2([C@@](CC1)(C)[C@@]3([C@](CC2)(C)[C@@]4(C)[C@@]([H])([C@@]5([C@@](CC[C@H]5C(COCCC6=CC=C(F)C=C6)=C)(C(NC(CC(C)C)C(O)=O)=O)CC4)[H])CC3)[H])[H])(C)C	519	19		2400	C	116	43	3	2	6	3	112	0	12	11	6	11	707.004	9.671	-12.4317	98.69	20.0565	0	2	0	0
O=C(N[C@H](CC(C)C)C(N[C@H](CC(C)C)C(N[C@H](CC(C)C)/C=C/C(OCC)=O)=O)=O)OCC1=CC=CC=C1	520	1		2450	C	86	26	4	3	6	5	75	0	21	16	1	3	545.721	6.253	-7.87243	122.83	15.4714	1	1	0	0
O[C@@H]1C([C@]2([C@@](CC1)(C)[C@@]3([C@](CC2)(C)[C@@]4(C)[C@@]([H])([C@@]5([C@@](CC[C@H]5C(COCCC6=CC=CC=C6)=C)(C(NC(CC(C)C)C(O)=O)=O)CC4)[H])CC3)[H])[H])(C)C	521	17		2470	C	116	42	3	2	6	3	112	0	12	11	6	11	689.014	9.518	-12.1368	98.69	19.9562	0	2	0	0
CC[C@H](C)[C@H](NC(=O)OCc1ccccc1)C(=O)N[C@@H](CC(=O)OCc2ccccc2)C(=O)N[C@@H](C)C(=O)N[C@@H](CC(C)C)\C=C\S(=O)(=O)C	522	17i	CHEMBL204518	2500	C	100	31	7	4	12	6	83	0	25	19	2	5	714.881	4.362	-7.69987	186.07	19.3567	0	2	0	1
CC(C)([C@@]1([H])[C@@]([C@@]2([H])C(C=C3[C@@]4([H])[C@@](CC[C@]3([C@@]2(CC1)C)C)(CC[C@](C4)(C)C(O)=O)C)=O)(CC5)C)[C@H]5OC(CCC(O)=O)=O	523	4		2630	C	89	30	2	0	0	5	88	0	6	5	5	9	568.751	5.979	-8.38882	123.63	15.4099	1	1	0	1
BrC1=CC=C(OCC(N(CC2=NC(CCl)=NO2)C(C)C)=O)C=C1	524	4e		2690	C	40	14	4	0	11	1	29	0	8	8	2	0	402.676	2.749	-4.6984	68.46	9.3392	1	0	1	1
O=C([C@@H](CC(C)C)NC([C@H](CC1=CC=CC=C1)NC([C@H](CC(C)C)NC([C@H](CCC2=CC=CC=C2)NC(CN3CCOCC3)=O)=O)=O)=O)C4=CC=CC=C4	525	14.3		2700	C	111	38	7	4	18	5	91	0	24	20	4	4	739.958	5.772	-9.54879	145.94	21.3619	0	2	0	1
C(CN1CCCCCC1)Oc2ccc(cc2)C(=C3CCCC3)c4ccc(OCCN5CCCCCC5)cc4	526	RID-F-S*15; 15	CHEMBL3099626	2700	C	88	34	2	0	12	1	79	0	10	10	5	0	518.786	7.682	-7.29441	27.34	15.874	1	1	0	0
O=C([C@@H](CC1=CC=CC=C1)NC([C@H]([C@@H](C)CC)NC(NC2=CC=CC([N+]([O-])=O)=C2)=S)=O)NC3=CC=C(Br)C=C3	527	6f		2710	C	69	27	3	4	18	4	49	0	15	11	3	3	612.549	5.995	-9.76979	160.17	15.8319	0	2	1	1
O=C(NC([H])C(N[C@H](CCCC(N[C@@H](B(O)O)CC(C)C)=O)C(NCC1=CC=C(C=CC=C2)C2=C1)=O)=O)OC(C)(C)C	528	20a		2740	C	84	25	6	6	11	4	70	0	20	14	2	2	570.495	3.49	-6.28712	166.09	16.0518	0	3	1	1
O=C([C@]1([C@@H](C2=CC=CC=C2)N(C(C3=CC=CC=C3)=N1)CC4=CC=CC=C4)C5=CC=CC=C5)OCC	529	TCH-013		2800	C	63	29	2	0	24	2	41	0	8	7	5	2	460.577	7.287	-7.70771	41.9	14.1229	1	1	0	0
O=C([C@@H](CC(C)C)NC([C@H](CC1=CC=CC=C1)NC([C@H](CC(C)C)NC([C@H](CCC2=CC=CC=C2)NC(CN3CCOCC3)=O)=O)=O)=O)C4=CC=CS4	530	14.7		2900	C	108	37	7	4	17	5	89	0	24	20	4	4	745.986	5.302	-9.35546	145.94	21.2553	0	2	0	1
O=C(C(O1)=NSC1=O)C2=CC=CC=C2	531	19		2950	C	19	6	3	0	6	3	11	0	2	2	2	0	207.209	2.894	-3.61314	55.73	5.27679	1	0	0	0
O=C(C1C(C(O)=O)CC=CC1)O[C@@H]2C(C)([C@@]3([H])[C@@]([C@]4([H])[C@]([C@]5([C@@](CC4)([H])[C@]6([H])[C@@](CC5)(CC[C@H]6C(C)=C)C(O)=O)C)(CC3)C)(CC2)C)C	532	11		2960	C	98	35	1	0	0	5	98	0	6	5	6	12	606.844	7.294	-10.4924	106.56	16.922	0	2	0	0
BrC1=CC=C(OCC(N(CC2=NC(CC3=CC=CC=C3)=NO2)C(C)C)=O)C=C1	533	4d		3010	C	50	19	4	0	17	1	34	0	9	9	3	0	444.329	4.071	-5.76249	68.46	11.3363	1	0	0	0
CC(C)([C@@]1([H])[C@@]([C@@]2([H])C(C=C3[C@@]4([H])[C@@](CC[C@]3([C@@]2(CC1)C)C)(CC[C@](C4)(C)C(NC(C(O)=O)CC(C)C)=O)C)=O)(CC5)C)[C@H]5OC(CC(C)(C)C(O)=O)=O	534	21		3020	C	114	37	3	1	0	6	112	0	11	9	5	10	709.965	7.708	-10.5244	152.73	19.4747	0	2	0	1
O=C(C(C=C1)=CC=C1OCC=C)N(CC2=NC(C3=CC(OC)=C(C=C3)OC)=NO2)C(C)C	535	3a		3090	C	59	21	6	0	17	2	42	0	11	11	3	0	437.496	3.71774	-6.29356	86.92	12.2635	1	0	0	0
O=C([C@@H](CC(C)C)NC([C@H](CC1=CC=CC=C1)NC([C@H](CC(C)C)NC([C@H](CCC2=CC=CC=C2)NC(CN3CCOCC3)=O)=O)=O)=O)C4=CC=C(F)C=C4	536	14.5		3100	C	111	39	7	4	18	5	91	0	24	20	4	4	757.948	5.925	-9.84377	145.94	21.4589	0	2	0	1
O=C(C(C1=CC=CC=C1)OC)N(CC2=NC(C3=CC=CC=C3)=NO2)C(C)C	537	1n		3130	C	50	18	4	0	17	1	34	0	8	8	3	1	365.433	3.44	-5.78883	68.46	10.5724	1	0	0	0
O[C@@H]1C([C@]2([C@@](CC1)(C)[C@@]3([C@](CC2)(C)[C@@]4(C)[C@@]([H])([C@@]5([C@@](CC[C@H]5C(COCCN6CCOCC6)=C)(C(NC(CC(C)C)C(O)=O)=O)CC4)[H])CC3)[H])[H])(C)C	538	22		3130	C	119	40	5	2	0	3	121	0	12	11	6	11	698.022	7.085	-10.4968	111.16	19.6285	0	2	0	0
CC[C@H](C)[C@H](NC(=O)OCc1ccccc1)C(=O)N[C@@H](CS(=O)(=O)C)C(=O)N[C@@H](C)C(=O)N[C@@H](CC(C)C)\C=C\S(=O)(=O)C	539	17f	CHEMBL383730	3300	C	90	25	8	4	6	5	79	0	22	17	1	5	658.838	1.877	-5.75305	193.91	16.9893	0	2	0	1
O[C@@H]1C([C@]2([C@@](CC1)(C)[C@@]3([C@](CC2)(C)[C@@]4(C)[C@@]([H])([C@@]5([C@@](CC[C@H]5C(COCCC6=CC=C(OC)C=C6)=C)(C(NC(CC(C)C)C(O)=O)=O)CC4)[H])CC3)[H])[H])(C)C	540	18		3340	C	120	43	4	2	6	3	116	0	13	12	6	11	719.04	9.474	-12.1871	107.92	20.599	0	2	0	0
BrC1=CC=C(C=C1)OCC(N(CC2=NC(C)=NO2)C(C)C)=O	541	4a		3360	C	40	13	4	0	11	1	29	0	7	7	2	0	368.231	2.321	-4.12003	68.46	8.8095	1	0	0	0
CCC(=C(c1ccc(OCCN(C)C)cc1)c2ccc(OCCN(C)C)cc2)c3ccccc3	542	RID-A	CHEMBL3099616	3360	C	74	30	2	0	18	1	57	0	12	12	3	0	460.662	6.531	-6.72993	27.34	14.3022	1	0	0	0
CCCC(=C(c1ccc(OCCN2CCCCCC2)cc1)c3ccc(OCCN4CCCCCC4)cc3)CCC	543	RID-F-S*22; 19	CHEMBL3099630	3380	C	96	36	2	0	12	1	86	0	14	14	4	0	548.856	9.06	-8.74034	27.34	16.9923	0	2	0	0
Cl[Sn](C1=CC=CC=C1)(C2=CC=CC=C2)C3=CC=CC=C3	544	TPT		3500	C	35	19	0	0	18	0	19	0	3	3	3	0	385.482	5.76	-5.56664	0	9.93431	1	0	0	1
OC(C(O)=C1)=CC=C1C(OC2=C3C(O)=CC(O)=C2)=C(O)C3=O	545	Quercetin		3500	C	31	12	6	3	12	2	19	0	1	1	3	1	301.23	1.695	-2.80091	127.12	7.18017	1	0	0	0
BrC1=C(C(N2[C@]3(CCC2)NC(N[C@H]43)=N)=O)N4C5=C1C=CC=C5	546	4		3500	C	36	12	2	2	10	2	28	0	0	0	5	2	360.215	3.038	-3.85354	75.65	8.35376	1	0	0	0
O=C([C@@H](CC1=CC=CC=C1)NC([C@H]([C@@H](C)CC)NC(NC2=CC=CC([N+]([O-])=O)=C2)=S)=O)NC3=CC=CC(F)=C3	547	6d		3570	C	69	27	3	4	18	4	49	0	15	11	3	3	551.643	5.387	-8.97438	160.17	15.151	1	1	1	1
O[C@@H]1C([C@]2([C@@](CC1)(C)[C@@]3([C@](CC2)(C)[C@@]4(C)[C@@]([H])([C@@]5([C@@](CC[C@H]5C(COCCC)=C)(C(NC(CC(C)C)C(O)=O)=O)CC4)[H])CC3)[H])[H])(C)C	548	16		3670	C	109	37	3	2	0	3	110	0	11	10	5	11	626.943	8.597	-10.8364	98.69	17.9113	0	2	0	0
O=C(N1[C@H](/C=C/C(OCC)=O)CC(C=CC=C2)=C2C1)[C@@H](CC(C)C)NC([C@@H](CC(C)C)NC(C3=CC=CC(O)=C3C)=O)=O	549	HMB-Leu-Leu-Tic-VE; 13		3734	C	88	30	5	3	12	5	73	0	16	13	3	3	591.749	5.963	-7.88049	125.04	16.8052	1	1	0	0
IC1=CC(CN2CC3=[N]4C=CC=C3)=C(O[Cu]42Cl)C(I)=C1	550	1		3820	C	31	16	2	0	6	2	26	0	0	0	4	1	564.051	5.202	-4.72642	15.71	10.5878	1	1	0	1
CCCC(C=C1)=CC=C1OCC(N(C(C)C)CC(NC2=NN=CS2)=O)=O	551	18r		3863	C	50	16	5	1	11	2	38	0	11	10	2	0	376.481	2.901	-5.59526	84.42	10.4372	1	0	0	0
O=C(N[C@@H](CCCC(N[C@H](B(O)O)CC(C)C)=O)C(NCC1=CC=C(C=CC=C2)C2=C1)=O)OC(C)(C)C	552	21c		4120	C	77	24	5	5	11	3	64	0	17	12	2	2	513.443	4.363	-6.11455	136.99	14.7112	1	1	1	1
CCOC(=O)\C=C\[C@H](CC(C)C)NC(=O)[C@H](CCC(=O)N)NC(=O)[C@@H](NC(=O)[C@@H](N)Cc1ccccc1)C(C)C	553	H-Phe-Val-Gln-Leu-VE	CHEMBL207774	4150	C	85	24	6	5	6	6	73	0	21	17	1	4	559.708	2.238	-5.5226	182.71	15.5047	0	3	0	0
O=C1SN=C(O1)C#CC2=CC=CC=C2	554	20		4200	C	19	8	2	0	6	2	11	1	2	2	2	0	203.221	4.085	-4.21003	38.66	5.52249	1	0	0	0
O=C(/C=C/[C@H](CC(C)C)NC([C@H](CC(C)C)NC([C@H](CC(C)C)NC(C1=CC=CC(O)=C1C)=O)=O)=O)OCC	555	4		4210	C	86	26	5	4	6	5	75	0	19	15	1	3	545.721	5.827	-7.59413	133.83	15.4088	1	1	0	0
O=C(N[C@H](C)C(N[C@H](CCCC(N[C@@H](B(O)O)CC(C)C)=O)C(NCC1=CC=C(C=CC=C2)C2=C1)=O)=O)OC(C)(C)C	556	20b		4280	C	87	26	6	6	11	4	73	0	20	14	2	3	584.522	3.952	-6.61433	166.09	16.496	0	3	1	1
CCOC(=O)\C=C\[C@H](CC(C)C)NC(=O)[C@H](CCC(=O)N)NC(=O)[C@@H](NC(=O)[C@@H](N)Cc1ccc(O)cc1)C(C)C	557	H-Tyr-Val-Gln-Leu-VE	CHEMBL210091	4320	C	86	24	7	6	6	6	74	0	21	17	1	4	575.707	1.93	-5.16065	202.94	15.6383	0	3	0	0
O=C(/C=C/[C@H](CC(C)C)NC([C@H](CC(C)C)NC([C@H](CC(C)C)NC(C1CN(CCC1)C(OC(C)(C)C)=O)=O)=O)=O)OCC	558	2		4360	C	102	28	5	3	0	6	96	0	22	16	1	4	622.848	5.476	-7.4616	143.14	17.2519	0	2	0	0
O=C([C@@H](CC(C)C)NC([C@H](CC1=CC=CC=C1)NC([C@H](CC(C)C)NC([C@H](CCC2=CC=CC=C2)NC(CN3CCOCC3)=O)=O)=O)=O)C4=C(F)C(F)=C(F)C(F)=C4F	559	14.8		4400	C	111	43	7	4	18	5	91	0	24	20	4	4	829.908	6.525	-11.0237	145.94	21.6843	0	2	0	1
O=C1SN=C(O1)C2=CN=CC=N2	560	2		4500	C	15	4	4	0	6	2	8	0	1	1	2	0	181.175	1.03053	-0.91843	64.44	4.34661	1	0	0	0
O=C(N(CC1=NC(C2=CC(C)=CC=C2)=NO1)C(C)C)COC3=CC=CC(C)=C3	561	1o		4500	C	53	19	4	0	17	1	37	0	8	8	3	0	379.46	3.855	-6.67085	68.46	11.003	1	0	0	0
O=C(N[C@@H](CC(N[C@H](B(O)O)CC(C)C)=O)C(NCC1=CC=C(C=CC=C2)C2=C1)=O)OC(C)(C)C	562	21a		4510	C	71	22	5	5	11	3	58	0	15	10	2	2	485.389	3.479	-5.71101	136.99	13.7716	1	0	1	1
CCCC(C=C1)=CC=C1OCC(N(C(C)C)CC(NC2=CC=C(OC)C(OC)=C2)=O)=O	563	18m		4726	C	63	22	5	1	12	2	50	0	13	12	2	0	428.529	3.68374	-5.75781	77.1	12.1732	1	0	0	0
O=C([C@H](CO)NC(CCC)=O)NC(CC(C)=C)C(C1(OC1)CO)=O	564	TMC-86A		5100	C	50	13	6	4	0	4	46	0	13	11	1	3	342.392	-1.457	-1.89978	128.26	8.77758	1	0	1	1
Cc1nc2ccc(cc2cc1C3=CCCCC3)N4CCCCC4	565	AD121; 25	CHEMBL3805801	5260	C	49	21	1	0	11	1	40	0	2	2	4	0	306.453	4.77	-5.02736	16.13	9.57502	1	1	0	0
O=C(N[C@H](C(N1CC(C=CC=C2)=C2C[C@H]1/C=C/C(OCC)=O)=O)CC(C)C)[C@H](CC(C)C)NC([C@H](CC(C)C)NC(C3=C(C)C(O)=CC=C3)=O)=O	566	19		5295	C	107	35	6	4	12	6	91	0	21	17	3	4	704.909	6.966	-9.61248	154.14	19.9681	0	3	0	0
CN(C)c1ccc2ncc(cc2c1)C3CCCCC3	567	TM-102; 28	CHEMBL3805324	5500	C	41	17	1	0	11	0	32	0	2	2	3	0	254.377	4.071	-4.53536	16.13	7.96532	1	0	0	0
O=C([C@@H](CC(NCCCCOCC1=CC=CC=C1)=O)NC(C)=O)N[C@H](CC(C)C)C([C@]2(OC2)C)=O	568	4		5700	C	74	22	6	3	6	4	65	0	19	16	2	3	489.613	2.121	-4.82107	126.13	13.4777	1	0	1	1
O=C(N(CC1=NC(C2=CC=C(OC)C=C2)=NO1)C(C)C)COC3=CC=CC(C)=C3	569	1m		5740	C	54	19	5	0	17	1	38	0	9	9	3	0	395.459	3.476	-6.24731	77.69	11.1986	1	0	0	0
O=C1OC([C@H](C2=CC=CC=C2)OC)=NS1	570	16		5800	C	24	8	3	0	6	2	17	0	3	3	2	1	223.252	3.378	-3.42443	47.89	5.86209	1	0	0	0
O=C([C@@H](CC1=CC=CC=C1)NC([C@H]([C@@H](C)CC)NC(NC2=CC=CC([N+]([O-])=O)=C2)=S)=O)NC3=CC=CC(Cl)=C3	571	6c		5840	C	69	27	3	4	18	4	49	0	15	11	3	3	568.098	5.826	-9.41369	160.17	15.5822	0	2	1	1
O[C@@H]1C(C)([C@@]2([H])[C@@]([C@]3([H])[C@]([C@]4(C(CC3)[C@]5([H])[C@@](CC4)(CC[C@H]5C(CBr)=C)C(NC(CC(C)C)C(O)=O)=C)C)(CC2)C)(CC1)C)C	572	14		5850	C	101	36	2	1	0	3	102	0	7	7	5	11	645.787	9.089	-11.5192	72.72	17.4039	0	2	1	1
CCCC(C=C1)=CC=C1OCC(N(C(C)C)CC(NC2=CC=C(C=CC=C3)C3=C2)=O)=O	573	18t		5907	C	61	24	3	1	17	2	44	0	11	10	3	0	418.537	5.244	-7.53493	58.64	12.5036	1	1	0	0
O=C1SN=C(O1)C2=CC=CC=C2	574	1		6200	C	17	6	2	0	6	2	10	0	1	1	2	0	179.199	3.339	-3.28179	38.66	4.73425	1	0	0	0
CN(C)c1ccc2ncc(cc2c1)C3=CCCCC3	575	TM-101; 21	CHEMBL3805988	6300	C	39	17	1	0	11	1	29	0	2	2	3	0	252.361	3.538	-3.95982	16.13	7.92604	1	0	0	0
O=C(/C=C/[C@@H](CC(C)C)NC([C@@H](CCC(O)=O)NC([C@H](C(C)C)NC(C1=CC=CC(O)=C1C)=O)=O)=O)OCC	576	16		6420	C	79	23	5	4	6	6	67	0	19	15	1	3	546.641	3.786	-5.54602	173.96	14.7031	0	2	0	0
O=C(O[C@@H]1C(C)(C)[C@H]2[C@@](C)([C@@H]3[C@](C)([C@@]4(C)[C@@H]([C@H]5[C@H](C(=C)C)CC[C@]5(C(=O)[O-])CC4)CC3)CC2)CC1)C(CC(=O)[O-])(C)C	577	LH68		6500	C	96	33	1	0	0	4	96	0	7	6	5	10	582.822	7.838	-10.7283	106.56	16.1902	0	2	0	0
O=C(/C=C/[C@H](CC(C)C)NC([C@H](CO)NC([C@H](C(C)C)NC(C1=CCCNC1)=O)=O)=O)OCC	578	7		6540	C	75	20	5	4	0	6	69	0	17	13	1	3	481.614	1.069	-3.7258	150.44	13.0689	1	1	0	0
CCC(=C(c1ccc(OCCN2CCCC2)cc1)c3ccc(OCCN4CCCC4)cc3)c5ccccc5	579	RID-B	CHEMBL392916	6560	C	82	34	2	0	18	1	67	0	12	12	5	0	512.738	7.595	-7.83469	27.34	15.79	1	1	0	0
O=C([C@H](CC(C)C)NC(C)=O)N[C@@H](CC(C)C)C(N[C@@H](CCCC)C=O)=O	580	ALLN		6600	C	64	16	4	3	0	4	59	0	16	13	0	3	383.533	3.264	-4.82642	104.37	10.8044	1	0	0	1
C[C@@]1(O2)C(CC3=C2C=CC(O)=C3)[C@]4(C)CCC5[C@]6(C)CCC[C@]5(CO[C@H]6OC)C4CC1	581	1		6600	C	69	26	4	1	6	0	68	0	1	1	6	8	426.597	6.151	-5.74803	47.92	11.9461	1	1	0	1
CCOC(=O)\C=C\[C@H](CC(C)C)NC(=O)[C@H](CCC(=O)N)NC(=O)[C@@H](NC(=O)c1cccc(O)c1C)C(C)C	582	HMB-Val-Gln-Leu-VE	CHEMBL210439	6670	C	81	23	6	5	6	6	69	0	19	15	1	3	546.665	2.931	-5.56829	176.92	14.8884	0	3	0	0
CN(C)c1ccc2nc(C)c(cc2c1)C3CCCCC3	583	TM-116; 29	CHEMBL3805440	6700	C	44	18	1	0	11	0	35	0	2	2	3	0	268.404	4.329	-4.84875	16.13	8.40836	1	0	0	0
O=C(N(CC1=NC(C(C)C)=NO1)C(C)C)COC2=CC=C(Br)C=C2	584	4b		6750	C	46	15	4	0	11	1	35	0	8	8	2	0	396.285	3.166	-4.52357	68.46	9.7298	1	0	0	0
O=C(/C=C/[C@@H](CC(C)C)NC([C@@H](CCC(N)=O)NC([C@@H](C(C)C)NC(C1=CC=CC2=C1C=CC=C2)=O)=O)=O)OCC	585	24		6840	C	83	26	5	4	11	6	67	0	19	15	2	3	566.699	4.165	-7.64765	156.69	15.9299	1	1	0	0
CC(C)([C@@]1([H])[C@@]([C@@]2([H])C(C=C3[C@@]4([H])[C@@](CC[C@]3([C@@]2(CC1)C)C)(CC[C@](C4)(C)C(O)=O)C)=O)(CC5)C)[C@H]5OC(CC(C)(CC(O)=O)C)=O	586	5		6860	C	98	33	2	0	0	5	97	0	7	6	5	9	610.832	7.178	-9.62103	123.63	16.7351	0	2	0	1
O=C(/C=C/C(CC(C)C)NC(C(CC(C)C)NC(C1N(CC2=C(C=CC=C2)C1)C(C3=CC=CC(O)=C3C)=O)=O)=O)OCC	587	25		6890	C	88	30	5	3	12	5	73	0	16	13	3	3	591.749	5.963	-7.88049	125.04	16.8052	1	1	0	0
O=C([C@@H](CC(C)C)NC([C@H](CC1=CC=CC=C1)NC([C@H](CC(C)C)NC([C@H](CCC2=CC=CC=C2)NC(CN3CCOCC3)=O)=O)=O)=O)C4=CC(C(F)(F)F)=CC(C(F)(F)F)=C4	588	14.9		7000	C	117	46	7	4	18	5	97	0	26	20	4	4	875.952	7.75252	-11.6619	145.94	22.5915	0	3	0	1
O=C(N(CC1=NC(C2=CC=C(OC)C=C2)=NO1)C(C)C)COC3=CC=C(OCC)C=C3	589	3b		7020	C	58	20	6	0	17	1	42	0	11	11	3	0	425.485	3.438	-6.15098	86.92	11.8556	1	0	0	0
O=C(C1=CC(Br)=CC=C1)O[C@@H]2C(C)([C@@]3([H])[C@@]([C@]4([H])[C@]([C@]5([C@@](CC4)([H])[C@]6([H])[C@@](CC5)(CC[C@H]6C(C)=C)C(O)=O)C)(CC3)C)(CC2)C)C	590	10		7050	C	92	36	1	0	6	3	88	0	5	4	6	10	638.707	9.933	-13.1629	66.43	16.9996	0	2	0	0
CCC(=C(c1ccc(OCCN2CCOCC2)cc1)c3ccc(OCCN4CCOCC4)cc3)c5ccccc5	591	RID-D	CHEMBL235994	7190	C	82	34	6	0	18	1	67	0	12	12	5	0	542.72	5.663	-7.36167	43.4	16.1127	0	2	0	0
O=C(/C=C/C(CC(C)C)NC(C(CO)NC(C1N(CC(C=CC=C2)=C2C1)C(C3=C(C(O)=CC=C3)C)=O)=O)=O)OCC	592	26		7360	C	80	27	6	4	12	5	65	0	15	12	3	3	565.667	3.514	-6.11853	145.27	15.5965	1	1	0	0
CCCCc1ccc2nc(C)c(cc2c1)C3=CCCCC3	593	TM-113; 20	CHEMBL3806320	7600	C	46	20	1	0	11	1	36	0	4	4	3	0	279.427	7.4179	-6.36538	12.89	9.00195	1	1	0	0
O=C(/C=C/[C@@H](CC(C)C)NC([C@@H](CC(O)=O)NC([C@H](C(C)C)NC(C1=CC=CC(O)=C1C)=O)=O)=O)OCC	594	17		7790	C	76	22	5	4	6	6	64	0	18	14	1	3	532.614	3.344	-5.34425	173.96	14.2326	0	2	0	0
OC1=CC(O)=C2C([O+]=C(C3=CC([H])=C(O)C([H])=C3)C(O)=C2)=C1	595	Pelargonidin		7800	C	29	13	3	2	6	5	20	0	0	0	3	0	269.232	2.907	-3.66711	89.82	6.89749	1	0	0	1
O=C(N(CC1=NC(C2=CC=C(C)C=C2)=NO1)C(C)C)COC3=CC=C(C(C)C)C=C3	596	1a		7800	C	59	21	4	0	17	1	43	0	9	9	3	0	407.514	4.626	-7.70129	68.46	11.9156	1	1	0	0
O=C([C@H](CC1=CC=CC=C1)NC([C@H](CC2=CC=CC=C2)NCC(OC(C)(C)C)=O)=O)N[C@H](CC(C)C)C(C3=CC=CO3)=O	597	12		7850	C	86	28	5	3	17	4	67	0	19	15	3	3	589.733	5.06	-8.1614	126.74	16.8486	1	1	0	1
C[C@H](NC(=O)[C@H](Cc1ccc(OCc2ccccc2)cc1)NC(=O)OC(C)(C)C)C(=O)N[C@@H](C[C@]3(O)C(=O)Nc4ccccc34)C(=O)NCc5ccccc5	598	2a	CHEMBL2337849	7970	C	102	37	7	6	24	5	77	0	21	15	5	4	749.865	5.066	-9.20009	184.19	20.8498	0	4	0	0
O=C(C1=C(Br)C=CC=C1)O[C@@H]2C(C)([C@@]3([H])[C@@]([C@]4([H])[C@]([C@]5([C@@](CC4)([H])[C@]6([H])[C@@](CC5)(CC[C@H]6C(C)=C)C(O)=O)C)(CC3)C)(CC2)C)C	599	8		7990	C	92	36	1	0	6	3	88	0	5	4	6	10	638.707	9.894	-13.1629	66.43	17.0034	0	2	0	0
OC1=CC(O)=C2C([O+]=C(C3=CC([H])=C(OC)C([H])=C3)C(O)=C2)=C1	600	Kaempferidinidin		8000	C	32	14	2	1	6	5	23	0	2	2	3	0	283.259	3.194	-4.1515	78.82	7.41378	1	0	0	0
Cc1cc(C)c2cc(C3CCCCC3)c(C)nc2c1	601	AD109; 11	CHEMBL3805013	8200	C	42	18	1	0	11	0	33	0	1	1	3	0	253.389	6.5831	-5.86918	12.89	8.08883	1	1	0	0
O[C@]1(C)C(CC2=CC(O)=CC=C2O)[C@]3(C)CCC4[C@]5(C)CCC[C@]4(COC5=O)C3CC1	602	6		8400	C	67	25	4	3	6	1	64	0	2	2	5	7	428.569	4.895	-4.90663	86.99	11.7239	1	0	0	1
O=C(/C=C/C(CCC(N)=O)NC(C(CC(C)C)NC(C(CC(C)C)NC(C1=CC=CC(O)=C1C)=O)=O)=O)OCC	603	13		8410	C	84	24	6	5	6	6	72	0	20	16	1	3	560.692	3.373	-6.39696	176.92	15.3548	0	3	0	0
O=C(N[C@@H](CC(C)C)C(N1CC(C=CC=C2)=C2C[C@@H]1/C=C/C(OCC)=O)=O)[C@H](CC(C)C)NC([C@H](CC(C)C)NC(C3=C(C)C(O)=CC=C3)=O)=O	604	HMB-Leu-Leu-Leu-Tic-VE; 15		8451	C	107	35	6	4	12	6	91	0	21	17	3	4	704.909	6.966	-9.61248	154.14	19.9681	0	3	0	0
Cc1ccc2nc(C)c(cc2c1)C3=CCCCC3	605	AD113; 19	CHEMBL3805932	8500	C	37	17	1	0	11	1	27	0	1	1	3	0	237.346	5.5462	-4.81972	12.89	7.60727	1	0	0	0
FC(F)(C1=CC=CC=C1CC(O2)=NSC2=O)F	606	13		8700	C	23	11	2	0	6	2	16	0	3	2	2	0	261.223	4.35976	-4.39981	38.66	5.75595	1	0	0	0
CC(C)([C@@]1([H])[C@@]([C@@]2([H])C(C=C3[C@@]4([H])[C@@](CC[C@]3([C@@]2(CC1)C)C)(CC[C@](C4)(C)C(O)=O)C)=O)(CC5)C)[C@H]5OC(C(C)C(C)C(O)=O)=O	607	3		8700	C	95	32	2	0	0	5	94	0	6	5	5	11	596.805	6.719	-8.79236	123.63	16.2953	1	1	0	1
O=C([C@@H](CC1=CC=CC=C1)NC([C@H]([C@@H](C)CC)/N=C(SC)/NC2=CC(C(F)(F)F)=CC=C2)=O)NC3=CC(C(F)(F)F)=CC=C3	608	7b		8830	C	77	35	2	2	18	3	58	0	16	10	3	3	639.685	8.78552	-10.0626	84.2	16.1854	0	2	0	0
O=C(/C=C/[C@@H](CC(C)C)NC([C@@H](CCC(N)=O)NC([C@@H](C(C)C)NC(C1=CC=CC(O)=C1C)=O)=O)=O)OCC	609	14		8950	C	81	23	6	5	6	6	69	0	19	15	1	3	546.665	2.931	-5.56829	176.92	14.8884	0	3	0	0
OC1=CC(O)=C2C([O+]=C(C3=CC([H])=C(O)C(OC)=C3)C(O)=C2)=C1	610	Peonidin		9000	C	33	14	4	2	6	5	24	0	1	1	3	0	299.258	2.942	-3.75352	99.05	7.53314	1	0	0	1
O=C([C@H](CCC1=CC=CC=C1)NC([C@H]([C@H](C)O)NC(C2=CC=C(OCC3=CC=CC=C3)C=C2)=O)=O)N(C)CC4=CC=C(C)C=C4	611	7		9100	C	86	34	5	3	24	3	62	0	17	15	4	3	607.751	5.814	-7.98607	107.97	17.8259	0	2	0	0
O=C1SN=C(C=C)O1	612	21		9100	C	11	2	2	0	0	3	8	0	1	1	1	0	129.139	2.213	-2.01012	38.66	3.08463	1	0	0	0
Cc1nc2ccc(cc2cc1C3=CCCCC3)N4CCOCC4	613	AD120; 24	CHEMBL3805812	9100	C	47	20	2	0	11	1	38	0	2	2	4	0	308.425	3.362	-4.56469	25.36	9.34687	1	0	0	0
C[C@@]1(O2)C(CC3=C2C=CC(O)=C3)[C@]4(C)CCC5[C@]6(C)CCC[C@]5(CO[C@H]6OCC)C4CC1	614	2		9300	C	72	27	4	1	6	0	71	0	2	2	6	8	440.624	6.492	-6.07524	47.92	12.405	1	1	0	1
C[C@@]1(O2)C(CC3=C2C=CC(O)=C3)[C@]4(C)CCC5[C@@](C)(C(O)=O)CCC[C@]5(C)C4CC1	615	4		9500	C	65	25	2	1	6	1	62	0	1	1	5	7	411.562	6.223	-6.95063	69.59	11.5157	1	0	0	0
O=C1N(N=C(c2ccc(OCCCC[P+](c3ccccc3)(c4ccccc4)c5ccccc5)cc2)c6ccccc16)c7ccccc7	616	6c	CHEMBL3798365	9880	C	83	40	3	0	36	2	51	0	11	11	7	0	631.736	10.194	-11.1335	41.9	19.6047	0	2	0	1
Cc1nc2ccc(Br)cc2cc1C3=CCCCC3	617	TM-127; 16	CHEMBL3805160	9900	C	34	17	1	0	11	1	24	0	1	1	3	0	302.215	4.679	-5.43619	12.89	7.91735	1	1	0	0
OC(C(O)=C1)=C(O)C=C1C(OC2=C3C(O)=CC(O)=C2)=C(O)C3=O	618	Myricetin		10000	D	32	12	7	4	12	2	20	0	1	1	3	1	317.229	1.422	-2.43896	147.35	7.29183	1	0	0	0
CN(C)c1ccc2nc(C)c(cc2c1)c3ccccc3	619	TM-126; 34	CHEMBL3806316	10000	D	38	18	1	0	17	0	23	0	2	2	3	0	262.356	4.314	-4.6406	16.13	8.33107	1	0	0	0
O=C([C@]1([C@H]([C@H](C(N1)=O)C)O)[C@H](C(C)C)O)SC[C@H](C(O)=O)NC(C)=O	620	Lactacystin	11. CHEMBL374308	10090	D	48	12	5	4	0	4	44	0	9	7	1	5	375.422	-0.718	-2.13672	155.86	9.04637	1	0	0	0
CCN(CC)c1ccc(cc1)N2N=C(c3ccc(OCCCC[P+](c4ccccc4)(c5ccccc5)c6ccccc6)cc3)c7ccccc7C2=O	621	6a	CHEMBL3798569	10250	D	97	44	3	0	36	2	65	0	14	14	7	0	702.859	10.791	-11.7154	45.14	21.772	0	2	0	1
OC(C=C1)=CC=C1C(OC2=C3C(O)=CC(O)=C2)=C(O)C3=O	622	Kaempferol		10500	D	30	12	5	2	12	2	18	0	1	1	3	1	285.231	1.968	-3.16286	106.89	7.066	1	0	0	0
O=C(C1=CC=CC=C1)O[C@@H]2C(C)([C@@]3([H])[C@@]([C@]4([H])[C@]([C@]5([C@@](CC4)([H])[C@]6([H])[C@@](CC5)(CC[C@H]6C(C)=C)C(O)=O)C)(CC3)C)(CC2)C)C	623	5		10910	D	92	35	1	0	6	3	88	0	5	4	6	10	559.811	9.098	-12.0725	66.43	16.2243	0	2	0	0
FC1=CC=CC(C(O2)=NSC2=O)=C1	624	4		11000	D	17	7	2	0	6	2	10	0	1	1	2	0	197.189	3.529	-3.57677	38.66	4.7743	1	0	0	0
O=C(C1=CC=CC=C1)O[C@@H]2C(C)([C@@]3([H])[C@@]([C@]4([H])[C@]([C@]5([C@@](CC4)(C)C6[C@@](CC5)(CC[C@H]6C(C)=C)C(O)=O)C)(CC3)C)(CC2)C)C	625	6		11060	D	95	36	1	0	6	3	91	0	5	4	6	10	573.838	9.497	-12.5877	66.43	16.6525	0	2	0	0
O=C([C@@H](C[C@@]1(C(NC2=C1C=CC=C2)=O)O)NC([C@@H](C)NC([C@H](CC(C=C3)=CC=C3OCC4=CC=CC=C4)N)=O)=O)NCC5=CC=CC=C5	626	2b		11600	D	87	33	7	6	24	4	63	0	17	14	5	4	649.748	3.401	-7.66043	171.88	18.2888	0	3	0	0
COc1ccc(CNC(=O)[C@@H](NC(=O)[C@H](CCCCNC(=O)OCc2ccccc2)NC(=O)Cc3cccc(Oc4ccccc4)c3)C(C)C)c(O)c1	627	6n	CHEMBL3423355	11730	D	101	37	6	5	24	4	76	0	24	19	4	2	724.855	6.873	-8.53001	164.32	20.4754	0	3	0	0
O=C1N(Cc2ccccc2)N=C(c3ccc(OCCCC[P+](c4ccccc4)(c5ccccc5)c6ccccc6)cc3)c7ccccc17	628	8i	CHEMBL3797781	11860	D	86	41	3	0	36	2	54	0	12	12	7	0	645.763	10.328	-11.0776	41.9	20.0727	0	2	0	1
O=C(/C(C(C1=CC=CC=C1)=O)=C2N(CCC\2)C)OCC	629	20		12000	D	39	14	2	0	6	3	31	0	5	4	2	0	273.332	2.542	-3.13655	46.61	7.84321	1	0	0	1
O=C1C2=C(OC3=C2CCCC3)C(C(O4)=C1C(CO)=CC4=O)=O	630	10		12330	D	34	11	4	1	5	5	27	0	1	1	4	0	300.266	0.677	-4.75497	93.81	7.44432	1	0	0	1
CCCNC(=O)[C@@H](NC(=O)[C@H](CC(=O)N)NC(=O)Cc1cccc(Oc2ccccc2)c1)C(C)C	631	6a	CHEMBL3423347	12970	D	69	22	4	4	12	4	54	0	16	13	2	2	482.581	2.563	-5.14054	139.62	13.5235	1	0	0	0
O[C@@H]1C([C@]2([C@@](CC1)(C)[C@@]3([C@](CC2)(C)[C@@]4(C)[C@@]([H])([C@@]5([C@@](CC[C@H]5C(COCC)=C)(C(NC(CC(C)C)C(O)=O)=O)CC4)[H])CC3)[H])[H])(C)C	632	15		13210	D	106	36	3	2	0	3	107	0	10	9	5	11	612.916	7.983	-10.6346	98.69	17.4479	0	2	0	0
CCN(CC)c1ccc(cc1)N2N=C(c3ccc(OCCCC[P+](C4CCCCC4)(C5CCCCC5)C6CCCCC6)cc3)c7ccccc7C2=O	633	6f	CHEMBL3798873	13340	D	115	44	3	0	18	2	101	0	14	14	7	0	721.003	11.766	-10.6572	45.14	21.9948	0	2	0	1
Cc1cc(C)c2cc(cnc2c1)C3=CCCCC3	634	AD102; 9	CHEMBL3805729	13800	D	37	17	1	0	11	1	27	0	1	1	3	0	237.346	5.6212	-4.98025	12.89	7.60787	1	0	0	0
CC(C)[C@H](NC(=O)[C@H](CC(=O)N)NC(=O)Cc1cccc(Oc2ccccc2)c1)C(=O)N[C@@H]([C@H](C)O)C(=O)O	635	6f	CHEMBL3421650	13880	D	72	22	5	5	12	5	56	0	17	14	2	4	541.581	1.123	-4.99252	199.98	14.2858	0	3	0	0
O=C1SN=C(O1)/C(C2=CC=CC=C2)=C/C3=CC=CC=C3	636	23		14000	D	31	14	2	0	12	3	18	0	3	3	3	0	281.335	5.689	-5.5651	38.66	8.13697	1	0	0	0
CNc1ccc(cc1)N2N=C(c3ccc(OCCCC[P+](c4ccccc4)(c5ccccc5)c6ccccc6)cc3)c7ccccc7C2=O	637	6d	CHEMBL3799001	14230	D	88	41	3	1	36	2	56	0	12	12	7	0	660.778	9.841	-10.93	53.93	20.3825	0	2	1	1
Cc1cc(C)c2cc(C3=CCCCC3)c(C)nc2c1	638	AD043; 7	CHEMBL3805213	14400	D	40	18	1	0	11	1	30	0	1	1	3	0	251.373	6.0501	-5.29364	12.89	8.05053	1	1	0	0
COC1=CC=CC(C(O2)=NSC2=O)=C1	639	3		15000	D	21	7	3	0	6	2	14	0	2	2	2	0	209.225	3.332	-3.33217	47.89	5.37651	1	0	0	0
Cc1cc(C)c2cc(c(C)nc2c1)c3ccccc3	640	AD039; 6	CHEMBL3806263	15300	D	36	18	1	0	17	0	21	0	1	1	3	0	247.341	5.5427	-5.66103	12.89	8.01167	1	0	0	0
[Sn](Cl)(CCCC)(CCCC)CCCC	641	TBT		15600	D	41	13	0	0	0	0	40	0	9	9	0	0	325.512	4.989	-3.22766	0	7.87653	1	1	0	1
COc1cc2nc(C)c(cc2c(OC)c1OC)C3=CCCCC3	642	TM-300; 27	CHEMBL3805167	15600	D	46	19	4	0	11	1	36	0	4	4	3	0	313.397	3.24648	-4.49694	40.58	9.14902	1	0	0	0
O=C1N(CC2CCCCC2)N=C(c3ccc(OCCCC[P+](c4ccccc4)(c5ccccc5)c6ccccc6)cc3)c7ccccc17	643	8h	CHEMBL3798107	16140	D	92	41	3	0	30	2	66	0	12	12	7	0	651.811	10.685	-11.484	41.9	20.1631	0	2	0	1
O=C(N(CC1=NC(C2=CC=C(OC)C=C2)=NO1)C(C)C)CCC3=CC=CC=C3	644	2		16600	D	53	19	4	0	17	1	37	0	9	9	3	0	379.46	3.533	-5.63996	68.46	11.0378	1	0	0	0
CC(C)[C@H](NC(=O)[C@H](CC(=O)N)NC(=O)Cc1cccc(Oc2ccccc2)c1)C(=O)NCCO	645	6b	CHEMBL3423346	17190	D	67	21	5	5	12	4	52	0	16	13	2	2	484.553	0.914	-4.40902	159.85	13.2157	1	1	0	0
CC(C)[C@H](NC(=O)[C@H](CC(=O)N)NC(=O)Cc1cccc(Oc2ccccc2)c1)C(=O)OCc3ccccc3	646	6g	CHEMBL3423348	17310	D	72	26	4	3	18	4	52	0	16	13	3	2	531.609	4.038	-6.61506	136.82	14.9694	1	1	0	0
O=C1N(N=C(c2ccc(OCCCC[P+](c3ccccc3)(c4ccccc4)c5ccccc5)cc2)c6ccccc16)c7cccs7	647	6b	CHEMBL3799308	17630	D	80	39	3	0	35	2	49	0	11	11	7	0	637.764	10.057	-11.0985	41.9	19.4958	0	2	0	1
OC1=CC(O)=C2C([O+]=C(C3=CC([H])=C(O)C(O)=C3)C(O)=C2)=C1	648	Cyanidin		18400	D	30	13	4	3	6	5	21	0	0	0	3	0	285.231	2.678	-3.34119	110.05	7.01467	1	0	0	1
C[C@@]1(O2)C(CC3=C2C=CC(O)=C3)[C@]4(C)CCC5[C@@](C)(C=O)CCC[C@]5(C)C4CC1	649	5		19000	D	65	25	3	1	6	1	62	0	1	1	5	7	396.571	6.352	-6.72689	46.53	11.4222	1	1	0	1
Cc1ccc2nc(C)c(cc2c1)c3ccccc3	650	AD108; 5	CHEMBL3805282	19200	D	33	17	1	0	17	0	18	0	1	1	3	0	233.314	5.0388	-5.18711	12.89	7.56576	1	0	0	0
O=C([C@@H](CC1=CC=CC=C1)NC([C@H]([C@@H](C)CC)NC(NC2=CC(C(F)(F)F)=CC=C2)=S)=O)NC3=CC=CC(C(F)(F)F)=C3	651	6n		19600	D	73	33	3	4	18	3	54	0	16	10	3	3	624.65	7.16852	-10.0023	114.35	15.6739	0	2	0	0
CCc1nc2cc(C)cc(C)c2cc1C3=CCCCC3	652	TM-043; 8	CHEMBL3806156	19900	D	43	19	1	0	11	1	33	0	2	2	3	0	265.4	6.696	-5.49541	12.89	8.51915	1	1	0	0
O=C1SN=C(O1)C(C2=CC=CC=C2)O	653	14		20000	D	21	7	3	1	6	2	14	0	2	2	2	1	209.225	2.766	-3.07925	58.89	5.34508	1	0	0	0
CC(C)C[C@H](NC(=O)[C@H](C)NC(=O)[C@H](CCC(=O)OCc1ccccc1)NC(=O)C)\C=C\S(=O)(=O)C	654	22j	CHEMBL207394	21000	D	73	21	6	3	6	5	62	0	18	14	1	3	523.651	1.727	-4.64574	147.74	13.9378	1	1	0	1
O=C1N(CC2CCC2)N=C(c3ccc(OCCCC[P+](c4ccccc4)(c5ccccc5)c6ccccc6)cc3)c7ccccc17	655	8g	CHEMBL3800196	21540	D	86	39	3	0	30	2	60	0	12	12	7	0	623.757	9.801	-10.4536	41.9	19.2292	0	2	0	1
CCCCc1ccc2nc(C)c(cc2c1)c3ccccc3	656	TM-114; 36	CHEMBL3805379	21600	D	42	20	1	0	17	0	27	0	4	4	3	0	275.395	6.9105	-6.73277	12.89	8.96713	1	1	0	0
O=C([C@@H](CC1=CC=CC=C1)NC([C@H]([C@@H](C)CC)/N=C(SC)/NC2=CC(C(F)(F)F)=CC=C2)=O)NC3=CC(Cl)=C(Cl)C=C3	657	7a		22160	D	74	33	2	2	18	3	55	0	15	10	3	3	640.578	9.03276	-10.4747	84.2	16.6532	0	2	0	0
O=C([C@@H](CC1=CC=CC=C1)NC([C@H]([C@@H](C)CC)NC(NC2=CC=CC([N+]([O-])=O)=C2)=S)=O)NC3=CC=CC(OC)=C3	658	6a		22290	D	73	27	4	4	18	4	53	0	16	12	3	3	563.679	5.19	-8.72978	169.4	15.7128	1	1	1	1
O[C@@H]1C(C)([C@@]2([H])[C@@]([C@@]3([H])C(C=C4[C@@]5([H])[C@@](CC[C@]4([C@@]3(CC2)C)C)(CC[C@](C5)(C)C(O)=O)C)=O)(CC1)C)C	659	1		22300	D	79	28	2	1	0	3	80	0	1	1	5	9	469.686	5.714	-7.75798	77.43	13.2174	1	1	0	1
O=C([C@]1(C)C[C@]2([H])[C@@](CC[C@]3([C@]4([C@]([C@@]5([C@](CC4)([H])C(C)([C@H](CC5)O)C)C)([H])C(C=C23)=O)C)C)(CC1)C)O	660	Glycyrrhetinic acid; GLA		22300	D	79	28	2	1	0	3	80	0	1	1	5	9	469.686	5.714	-7.75798	77.43	13.2174	1	1	0	1
OC1=CC(O)=C2C([O+]=C(C3=CC(O)=C(O)C(OC)=C3)C(O)=C2)=C1	661	Petunidin		23700	D	34	14	5	3	6	5	25	0	1	1	3	0	315.257	2.713	-3.4276	119.28	7.64941	1	0	0	1
O=C(N1[C@]2(CCC1)N3)C4=CC5=C(C=CC=C5)N4[C@H]2NC3=N	662	5		25000	D	36	11	2	2	10	2	28	0	0	0	5	2	281.319	2.281	-2.76315	75.65	7.599	1	0	0	0
CC(=CCC[C@@]1(C=CC2=C(O1)C(=C3C(=C2O)C(=O)C4=C[C@@H]5C[C@@H]6[C@@]4(O3)[C@](C5=O)(OC6(C)C)C/C=C(/C)\C(=O)O)CC=C(C)C)C)C	663	Gambogic acid	CHEMBL555017	25000	D	88	34	5	0	6	8	79	0	8	8	6	5	626.746	5.702	-9.2658	125.02	17.086	0	2	0	1
CC(C)CN1N=C(c2ccc(OCCCC[P+](c3ccccc3)(c4ccccc4)c5ccccc5)cc2)c6ccccc6C1=O	664	8e	CHEMBL3799436	26050	D	85	38	3	0	30	2	58	0	12	12	6	0	611.746	9.853	-10.0404	41.9	18.95	0	2	0	1
CC(C)C[C@H](NC(=O)C(C)(C)NC(=O)[C@H](CC(=O)NCC(C)(C)C)NS(=O)(=O)c1ccc(C)cc1)\C=C\S(=O)(=O)C	665	22o	CHEMBL208372	28000	D	87	25	7	4	6	4	77	0	18	14	1	2	614.829	2.73	-5.62651	167.61	16.1917	0	2	0	1
O=C([C@@H](CC1=CC=CC=C1)NC([C@H]([C@@H](C)CC)NC(NC2=CC=CC([N+]([O-])=O)=C2)=S)=O)NC3=CC=C(OC)C=C3	666	6e		29030	D	73	27	4	4	18	4	53	0	16	12	3	3	563.679	5.153	-8.72978	169.4	15.7128	1	1	1	1
O=C(N(CC1=NC(C(C)(C)C)=NO1)C(C)C)COC2=CC=C(Br)C=C2	667	4c		29200	D	49	16	4	0	11	1	38	0	8	7	2	0	410.312	3.522	-4.72534	68.46	10.1545	1	0	0	0
BrC1=CC=C(C=C1)OCC(N(CC2O=NC(CN(CC)CC)=N2)C(C)C)=O	668	4j		30900	D	57	17	3	1	6	2	50	0	11	11	2	1	442.378	3.341	-4.20426	67.6	11.0117	1	0	0	0
O=C1C2=C(OC3=C2CCCC3)C(C(O4)=C1C(C)=CC4=O)=O	669	7		31390	D	33	11	3	0	5	5	26	0	0	0	4	0	284.267	1.497	-5.27832	73.58	7.29162	1	0	0	1
OC1=CC(O)=C2C([O+]=C(C3=CC(OC)=C(O)C(OC)=C3)C(O)=C2)=C1	670	Malvidin		32000	D	37	15	5	2	6	5	28	0	2	2	3	0	329.284	2.977	-3.83993	108.28	8.16632	1	0	0	1
OC1=CC(O)=C2C([O+]=C(C3=CC(O)=C(O)C(O)=C3)C(O)=C2)=C1	671	Delphinidin		32400	D	31	13	5	4	6	5	22	0	0	0	3	0	301.23	2.449	-3.01527	130.28	7.12883	1	0	0	1
C[C@@]1(O2)C(CC3=C2C=CC(O)=C3)[C@]4(C)CCC5[C@]6(C)CCC[C@]5(COC6O)C4CC1	672	9		36000	D	66	25	4	2	6	0	65	0	0	0	6	8	412.57	5.539	-5.40285	58.92	11.447	1	1	0	1
O=C(N(CC1=NC(CN2CCCCC2)=NO1)C(C)C)COC3=CC=C(Br)C=C3	673	4k		37300	D	56	18	4	0	11	1	46	0	9	9	3	0	452.373	3.046	-4.56077	72.9	11.3058	1	0	0	0
O=C(NC(CC(C)C)C(NC(CC(C)C)C(N[C@H](C[C@H]1CC(NC1)=O)/C=C/C(OCC)=O)=O)=O)OC(C)(C)C	674	Boc-Leu-Leu-Leu-C3; 32		48310	D	87	23	5	4	0	6	81	0	20	14	1	4	552.713	3.512	-6.00817	151.93	14.9562	0	2	0	0
BrC(C(C1=CC=CC=C1)=O)C(OCC)=O	675	37		52000	D	26	10	2	0	6	2	18	0	5	4	1	1	271.11	2.624	-3.5187	43.37	6.18439	1	0	1	1
CC(C)C[C@H](NC(=O)[C@@H](C)NC(=O)[C@H](CC(C)C)NC(=O)[C@H](CCc1ccccc1)NC(=O)C)\C=C\S(=O)(=O)C	676	10c	CHEMBL438442	56000	D	86	25	6	4	6	5	75	0	20	16	1	4	578.775	2.961	-6.14911	150.54	15.8951	1	1	0	1
O=C(N(CC1=NC(CN2CCOCC2)=NO1)C(C)C)COC3=CC=C(Br)C=C3	677	4i		78600	D	53	17	6	0	11	1	43	0	9	9	3	0	453.337	1.638	-4.12249	80.93	10.9805	1	0	0	0
ClC1=C(C(C(C=CC=C2)=C2C1=O)=O)NCCNC([C@H](CC(C)C)NC(C(CO)NC(CC(C)(C)O)=O)=O)=O	678	Hmb-Ser-Leu-NH-(CH2)2-NH-ClNafQ; 3		87240	D	73	22	7	6	6	6	62	0	16	13	2	2	551.04	0.994	-5.52107	173.93	14.2635	0	3	0	0
S(CC(=O)OCC)C1=NC(C(=O)OCC)CC1	679	36		137000	D	34	9	3	0	0	3	31	0	8	5	1	1	259.326	1.265	-2.76779	64.96	6.71631	1	0	0	0
CC[C@H](C)[C@H](NC(=O)OCc1ccccc1)C(=O)N2CCC[C@H]2C(=O)N[C@@H](C)C(=O)N[C@@H](CC(C)C)\C=C\S(=O)(=O)C	680	17t	CHEMBL207670	150000	D	88	26	6	3	6	5	78	0	19	15	2	5	606.785	3.446	-6.08827	150.98	16.3572	0	2	0	1

## Sheet: References
SMILES	Database ID	Generic name and/or original publication ID	IC50 (nM)	IC50 class	Journal	Year	Volume	Issue	First page	DOI
CC(C)C[C@H](NC(=O)[C@H](Cc1ccc2ccccc2c1)NC(=O)[C@H](CC(C)C)NC(=O)c3cnccn3)B(O)O	1	13d	0.08	A	MedChemComm	2010	1	3	183	10.1039/c0md00119h
CC(C)C[C@H](NC(=O)[C@H](Cc1ccccc1)NC(=O)[C@H](Cc2ccc3ccccc3c2)NC(=O)c4cnccn4)B5O[C@@H]6[C@H]7CC[C@H](C7(C)C)[C@]6(C)O5	2	12b	0.22	A	MedChemComm	2010	1	3	183	10.1039/c0md00119h
CC(C)C[C@H](NC(=O)[C@H](Cc1ccc(O)cc1)NC(=O)[C@H](Cc2ccccc2)NC(=O)c3cnccn3)B4O[C@@H]5[C@H]6CC[C@H](C6(C)C)[C@]5(C)O4	3	12c	0.34	A	MedChemComm	2010	1	3	183	10.1039/c0md00119h
CC(C)C[C@H](NC(=O)[C@H](Cc1ccc2ccccc2c1)NC(=O)[C@H](CC(C)C)NC(=O)c3cnccn3)B4O[C@@H]5[C@H]6CC[C@H](C6(C)C)[C@]5(C)O4	4	12d	0.38	A	MedChemComm	2010	1	3	183	10.1039/c0md00119h
CC(C)C[C@H](NC(=O)[C@H](Cc1ccc(O)cc1)NC(=O)[C@H](Cc2ccccc2)NC(=O)c3cnccn3)B(O)O	5	13c	0.39	A	MedChemComm	2010	1	3	183	10.1039/c0md00119h
CC(C)C[C@H](NC(=O)[C@H](Cc1ccccc1)NC(=O)[C@H](Cc2ccccc2)NC(=O)c3cnccn3)B4O[C@@H]5[C@H]6CC[C@H](C6(C)C)[C@]5(C)O4	6	12a	0.4	A	MedChemComm	2010	1	3	183	10.1039/c0md00119h
CC(C)C[C@H](NC(=O)[C@H](Cc1ccccc1)NC(=O)[C@H](Cc2ccc3ccccc3c2)NC(=O)c4cnccn4)B(O)O	7	13b	0.42	A	MedChemComm	2010	1	3	183	10.1039/c0md00119h
CC(C)C[C@H](NC(=O)[C@H](Cc1ccccc1)NC(=O)[C@H](Cc2ccccc2)NC(=O)c3cnccn3)B(O)O	8	13a	0.55	A	MedChemComm	2010	1	3	183	10.1039/c0md00119h
O=C([C@]1([C@](C)([C@@](C(N1)=O)([H])CCCCCC)O)[C@@H]([C@@]2([H])C=CCCC2)O)SC[C@H](C(OC)=O)NC(C)=O	9	Cinnabaramide G	0.6	A	MedChemComm	2007	70	2	246	10.1021/np060162u
Clc1ccccc1CNC([C@H](CCc2ccccc2)NC([C@@H](CC(NCC(C)(C)C)=O)NC(N3CCC(CC3)C(Nc4cnccn4)=O)=O)=O)=O	10	30	0.6	A	Eur. J. Med. Chem.	2017	126		1056	10.1016/j.ejmech.2016.12.034
Clc1ccccc1CNC([C@H](CCc2ccccc2)NC([C@@H](CC(NCC(C)(C)C)=O)NC(N3CCC(CC3)C(Nc4cccnc4)=O)=O)=O)=O	11	39	0.7	A	Eur. J. Med. Chem.	2017	126		1056	10.1016/j.ejmech.2016.12.034
CC(C)C[C@H](NC(=O)[C@H](Cc1ccccc1)NC(=O)c2cccc3CCCCc23)B4OC5C[C@@H]6C[C@@H](C6(C)C)[C@]5(C)O4	12	34	0.76	A	J. Med. Chem.	2009	52	14	4192	10.1021/jm9005093
Clc1ccccc1CNC([C@H](CCc2ccccc2)NC([C@@H](CC(NCC(C)(C)C)=O)NC(N3CCC(CC3)C(Nc4nccs4)=O)=O)=O)=O	13	42	0.9	A	Eur. J. Med. Chem.	2017	126		1056	10.1016/j.ejmech.2016.12.034
O=C1[C@]2([C@]([C@@](C(N2)=O)([H])CCCCCC)(O1)C)[C@@H]([C@]3([H])C=CCCC3)O	14	Cinnabaramide A	1	A	MedChemComm	2007	70	2	246	10.1021/np060162u
Clc1ccccc1CNC([C@H](CCc2ccccc2)NC([C@@H](CC(NCC(C)(C)C)=O)NC(N3CCC(CC3)C(Nc4ccccn4)=O)=O)=O)=O	15	40	1	A	Eur. J. Med. Chem.	2017	126		1056	10.1016/j.ejmech.2016.12.034
Clc1ccccc1CNC([C@H](CCc2ccccc2)NC([C@@H](CC(NCC(C)(C)C)=O)NC(N3CCC(CC3)C(NCc4nccs4)=O)=O)=O)=O	16	43	1	A	Eur. J. Med. Chem.	2017	126		1056	10.1016/j.ejmech.2016.12.034
CC(C)C[C@H](NC(=O)[C@H](Cc1ccccc1)NC(=O)[C@H](Cc2ccccc2)NC(=O)[C@H](Cc3ccccc3)N=[N+]=[N-])C(=O)[C@@]4(C)CO4	17	N3PhePhePheLeu-EK; 3	1	A	J. Med. Chem.	2010	53	5	2319	10.1021/jm9015685
CC(C)C[C@@H](NC(=O)CC(NC(=O)[C@H]1CCCc2ccccc12)c3cccc(F)c3)B(O)O	18	C	1.02	A	Bioorg. Med. Chem. Lett.	2016	26	8	1958	10.1016/j.bmcl.2016.03.007
Clc1ccccc1CNC([C@H](CCc2ccccc2)NC([C@@H](CC(NCC(C)(C)C)=O)NC(N3CCC(CC3)NC(c4cnccn4)=O)=O)=O)=O	19	29	1.1	A	Eur. J. Med. Chem.	2017	126		1056	10.1016/j.ejmech.2016.12.034
CC(C)C[C@H](NC(=O)[C@H](CO)NC(=O)[C@H](CCC(=O)OC(C)(C)C)NS(=O)(=O)c1ccccc1)\C=C\S(=O)(=O)C	20	22f	1.1	A	J. Med. Chem.	2006	49	10	2953	10.1021/jm058289o
CC(C)C[C@H](NC(=O)[C@H](Cc1ccccc1)NC(=O)[C@H]2CCCc3ccccc23)B4OC5C[C@@H]6C[C@@H](C6(C)C)[C@]5(C)O4	21	16	1.12	A	J. Med. Chem.	2009	52	14	4192	10.1021/jm9005093
CC(C)C[C@H](NC(=O)[C@H](CC(C)C)NC(=O)c1cccc2CCCCc12)B3OC4C[C@@H]5C[C@@H](C5(C)C)[C@]4(C)O3	22	32	1.15	A	J. Med. Chem.	2009	52	14	4192	10.1021/jm9005093
Cc1ccc(C[C@H](NC(=O)[C@H](Cc2ccccc2)NC(=O)C3CCc4ccccc4C3)B5OC6C[C@@H]7C[C@@H](C7(C)C)[C@]6(C)O5)cc1	23	31	1.16	A	J. Med. Chem.	2009	52	14	4192	10.1021/jm9005093
CC(C)C[C@H](NC(=O)[C@H](Cc1ccc2ccccc2c1)NC(=O)c3cccc4CCCCc34)B5OC6C[C@@H]7C[C@@H](C7(C)C)[C@]6(C)O5	24	37	1.16	A	J. Med. Chem.	2009	52	14	4192	10.1021/jm9005093
O=C([C@H](Cc1ccccc1)NC([C@@H]2c3ccccc3CCC2)=O)N[C@@H](B(O)O)C(C)C	25	49	1.2	A	J. Med. Chem.	2009	52	14	4192	10.1021/jm9005093
CC(C)(C)CNC(=O)C[C@H](NC(=O)C(=O)c1c[nH]c2ccccc12)C(=O)N[C@@H](Cc3ccncc3)C(=O)NCc4ccccc4Cl	26	16	1.2	A	Biochem. J.	2010	430	3	461	10.1042/BJ20100383
Clc1ccccc1CNC([C@H](CCc2ccccc2)NC([C@@H](CC(NCC(C)(C)C)=O)NC(N3CCC(CC3)NC(c4ccc(F)cc4)=O)=O)=O)=O	27	35	1.2	A	Eur. J. Med. Chem.	2017	126		1056	10.1016/j.ejmech.2016.12.034
CC(C)C[C@H](NC(=O)[C@H](Cc1ccccc1)NC(=O)[C@H]2CCCc3ccccc23)B(O)O	28	39	1.2	A	Bioorganic & Medicinal Chemistry	2016	24	11	2576	10.1016/j.bmc.2016.04.025
CC1(C)[C@@H]2CC3OB(O[C@@]3(C)[C@H]1C2)[C@H](Cc4ccc(F)cc4)NC(=O)[C@H](Cc5ccccc5)NC(=O)[C@H]6CCCc7ccccc67	29	21	1.26	A	J. Med. Chem.	2009	52	14	4192	10.1021/jm9005093
CC(C)C[C@H](NC(=O)[C@H](Cc1cccc2ccccc12)NC(=O)c3cccc4CCCCc34)B5OC6C[C@@H]7C[C@@H](C7(C)C)[C@]6(C)O5	30	35	1.34	A	J. Med. Chem.	2009	52	14	4192	10.1021/jm9005093
Clc1ccccc1CNC(=O)[C@H](CCc2ccccc2)NC(=O)[C@H](CCc3ccccc3)NC(=O)N4CCC(CC4)C(=O)Nc5cccnc5	31	28	1.4	A	Bioorganic & Medicinal Chemistry	2016	24	23	6206	10.1016/j.bmc.2016.10.002
CC(C)C[C@H](NC(=O)[C@H](Cc1ccccc1)NC(=O)C2CCc3ccccc3C2)B4OC5C[C@@H]6C[C@@H](C6(C)C)[C@]5(C)O4	32	29	1.46	A	J. Med. Chem.	2009	52	14	4192	10.1021/jm9005093
CC[C@H](C)[C@H](NC(=O)OCc1ccccc1)C(=O)N[C@@H](CC(=O)NCC(C)(C)C)C(=O)N[C@@H](C)C(=O)N[C@@H](CC(C)C)\C=C\S(=O)(=O)C	33	17q	1.5	A	J. Med. Chem.	2006	49	10	2953	10.1021/jm058289o
Clc1ccccc1CNC([C@H](CCc2ccccc2)NC([C@@H](CC(NCC(C)(C)C)=O)NC(N3CCC(CC3)C(Nc4ccc(F)cc4)=O)=O)=O)=O	34	36	1.5	A	Eur. J. Med. Chem.	2017	126		1056	10.1016/j.ejmech.2016.12.034
CC(C)C[C@H](NC(=O)[C@H](Cc1ccccc1)NC(=O)c2cccc3CCCCc23)B(O)O	35	50	1.6	A	J. Med. Chem.	2009	52	14	4192	10.1021/jm9005093
CC(C)C[C@H](NC(=O)[C@H](Cc1ccccc1)NC(=O)c2cnccn2)B3OC4C[C@@H]5C[C@@H](C5(C)C)[C@]4(C)O3	36	12	1.92	A	J. Med. Chem.	2009	52	14	4192	10.1021/jm9005093
O=C([C@@H](Cc1ccccc1)NC([C@H]2c3ccccc3CCC2)=O)N[C@H](B4O[C@]5([C@H]6C[C@@H](CC5O4)C6(C)C)C)CCC	37	18	1.92	A	J. Med. Chem.	2009	52	14	4192	10.1021/jm9005093
CC(C)C[C@H](NC(=O)[C@H](Cc1c(F)c(F)c(F)c(F)c1F)NC(=O)[C@H](Cc2ccccc2)NC(=O)[C@H](Cc3ccccc3)N=[N+]=[N-])C(=O)[C@@]4(C)CO4	38	N3PhePhePhe(F5)Leu-EK; 4a	2	A	J. Med. Chem.	2010	53	5	2319	10.1021/jm9015685
CC(C)C[C@H](NC(=O)[C@H](C)NC(=O)[C@H](CCC(=O)OC(C)(C)C)NS(=O)(=O)c1ccc(C)cc1)\C=C\S(=O)(=O)C	39	22g	2.1	A	J. Med. Chem.	2006	49	10	2953	10.1021/jm058289o
Cc1onc(c1)C(=O)N[C@@H](CC(=O)NCC(C)(C)C)C(=O)N[C@@H](CCc2ccccc2)C(=O)NCc3ccccc3Cl	40	26	2.1	A	MedChemComm	2012	3	6	710	10.1039/C2MD20060K
O=C([C@@H](C(C)C)NC([C@@H](CC1=CC=C(C=C1)OC)NC(CC2=CC(OC3=CC=CC=C3)=CC=C2)=O)=O)N[C@H](B(O)O)CC4=CC=C(OC)C=C4	41	AS-06	2.2	A	Cancer Science	2014	105	12	1609	10.1111/cas.12542
O=C(N[C@@H](C(C)C)B1O[C@@]2(C)[C@H](C[C@@H]3CC2O1)C3(C)C)[C@H](NC(C)=O)Cc4ccccc4	42	39	2.34	A	J. Med. Chem.	2009	52	14	4192	10.1021/jm9005093
Clc1ccccc1CNC(=O)[C@H](CCc2ccccc2)NC(=O)[C@H](CCc3ccccc3)NC(=O)N4CCC(CC4)C(=O)Nc5ccccn5	43	27	2.4	A	Bioorg. Med. Chem.	2016	24	23	6206	10.1016/j.bmc.2016.10.002
FC1=C(C=CC(F)=C1)CNC([C@H](C)NC([C@@H](CC(NCC(C)(C)C)=O)NC(C(C2=CNC3=C2C=CC=C3)=O)=O)=O)=O	44	11	2.4	A	Biochem. J.	2010	430	3	461	10.1042/BJ20100383
ClC1=CC=CC=C1CNC([C@H](CCC2=CC=CC=C2)NC([C@H](CCC3=CC=CC=C3)NC(N4CCC(CC4)C(NC5=NC=CC=C5)=O)=O)=O)=O	45	27	2.4	A	Bioorganic & Medicinal Chemistry	2016	24	23	6206	10.1016/j.bmc.2016.10.002
Clc1ccccc1CNC([C@@H](CCc2ccccc2)NC([C@H](CC(NCC(C)(C)C)=O)NC(C3CCN(CC3)C(c4cnccn4)=O)=O)=O)=O	46	19	2.4	A	Eur. J. Med. Chem.	2017	126		1056	10.1016/j.ejmech.2016.12.034
CC[C@H](C)[C@H](NC(=O)OCc1ccccc1)C(=O)N[C@@H](CCC(=O)NC(C)(C)CC)C(=O)N[C@@H](C)C(=O)N[C@@H](CC(C)C)\C=C\S(=O)(=O)C	47	17s	2.4	A	J. Med. Chem.	2006	49	10	2953	10.1021/jm058289o
CC(C[C@@H](B1OC2C[C@H]3C(C)(C)[C@@H]([C@@]2(O1)C)C3)NC([C@@H](NC(C4=CC5=CC=CC=C5C=C4)=O)CC6=CC=CC7=CC=CC=C67)=O)C	48	36	2.46	A	J. Med. Chem.	2009	52	14	4192	10.1021/jm9005093
CC[C@H](C)[C@H](NC(=O)OCc1ccccc1)C(=O)N[C@@H](CCC(=O)OC(C)(C)C)C(=O)N[C@@H](C)C(=O)N[C@@H](CC(C)C)\C=C\S(=O)(=O)C	49	17j	2.5	A	J. Med. Chem.	2006	49	10	2953	10.1021/jm058289o
Clc1ccccc1CNC([C@@H](CCc2ccccc2)NC([C@H](CC(NCC(C)(C)C)=O)NC(C3CCN(CC3)C(c4ccc(F)cc4)=O)=O)=O)=O	50	20	2.6	A	Eur. J. Med. Chem.	2017	126		1056	10.1016/j.ejmech.2016.12.034
O=C([C@@H](C(C)C)NC(C(CC1=CC=C(C=C1)OC)NC(CC2=CC=CC3=C2C=CC=C3)=O)=O)N[C@H](B(O)O)CC(C)C	51	3c	2.6	A	Bioorganic and Medicinal Chemistry Letters	2009	19	8	2343	10.1016/j.bmcl.2009.02.117
CC(C)C[C@H](NC(=O)[C@H](CC(=O)NCCC(COCc1ccccc1)COCc2ccccc2)NC(=O)C)B3O[C@@H]4C[C@@H]5C[C@@H](C5(C)C)[C@]4(C)O3	52	4a	2.7	A	J. Med. Chem.	2014	57	6	2726	10.1021/jm500045x
CC(N[C@@H](C(N[C@H](B1OC2C[C@H]3C[C@H](C3(C)C)[C@]2(O1)C)Cc4ccc(C)cc4)=O)Cc5ccccc5)=O	53	40	2.73	A	J. Med. Chem.	2009	52	14	4192	10.1021/jm9005093
CC(C)C[C@H](NC(=O)[C@H](CO)NC(=O)[C@H](CCC(=O)OC(C)(C)C)NC(=O)OCc1ccccc1)\C=C\S(=O)(=O)C	54	22e	2.9	A	J. Med. Chem.	2006	49	10	2953	10.1021/jm058289o
O=C([C@@H](CC(NCC(C)(C)C)=O)NC(N1CCC(CC1)C(Nc2cnccn2)=O)=O)N[C@@H](CCc3ccccc3)C(NCc4ccc5c(OCO5)c4)=O	55	34	2.9	A	Eur. J. Med. Chem.	2017	126		1056	10.1016/j.ejmech.2016.12.034
ClC1=CC=CC=C1CNC([C@H](CCC2=CC=CC=C2)NC([C@H](CCC3=CC=CC=C3)NC(N4CCC(CC4)C(NC5=CC=CC=C5)=O)=O)=O)=O	56	24	3	A	Bioorganic & Medicinal Chemistry	2016	24	23	6206	10.1016/j.bmc.2016.10.002
CC(C)C[C@H](NC(=O)[C@H](Cc1cc(cc(c1)C(F)(F)F)C(F)(F)F)NC(=O)c2cnccn2)B3OC4C[C@@H]5C[C@@H](C5(C)C)[C@]4(C)O3	57	2b	3	A	J. Med. Chem.	2010	53	5	2319	10.1021/jm9015685
CC(C)(C)CNC(=O)C[C@H](NC(=O)CCc1ccccc1)C(=O)N[C@@H](CCc2ccccc2)C(=O)NCc3ccccc3Cl	58	23	3	A	MedChemComm	2012	3	6	710	10.1039/C2MD20060K
CC[C@H](C)[C@H](NC(=O)OCc1ccccc1)C(=O)N[C@@H](CCC(=O)NC(C)(C)C)C(=O)N[C@@H](C)C(=O)N[C@@H](CC(C)C)\C=C\S(=O)(=O)C	59	17p	3.2	A	J. Med. Chem.	2006	49	10	2953	10.1021/jm058289o
CC1(C)[C@@H]2CC3OB(O[C@@]3(C)[C@H]1C2)[C@H](Cc4ccc(F)cc4)NC(=O)[C@H](Cc5ccccc5)NC(=O)c6cnccn6	60	14	3.21	A	J. Med. Chem.	2009	52	14	4192	10.1021/jm9005093
Cc1ccc(C[C@H](NC(=O)[C@H](Cc2c[nH]c3ccccc23)NC(=O)OCc4ccccc4)B5OC6C[C@@H]7C[C@@H](C7(C)C)[C@]6(C)O5)cc1	61	47	3.34	A	J. Med. Chem.	2009	52	14	4192	10.1021/jm9005093
CC1(C)[C@@H]2CC3OB(O[C@@]3(C)[C@H]1C2)[C@H](Cc4ccccc4)NC(=O)[C@H](Cc5ccccc5)NC(=O)C6CCc7ccccc7C6	62	30	3.37	A	J. Med. Chem.	2009	52	14	4192	10.1021/jm9005093
CC(C)C[C@@H](NC(CNC(C1=C(Cl)C=CC(Cl)=C1)=O)=O)B(O)O	63	Ixazomib; MLN2238	3.4	A	Cancer Research	2010	70	5	1970	10.1158/0008-5472.CAN-09-2766
C[C@@]12OC([C@]1([C@H]([C@@]3([H])CCCC=C3)O)NC([C@@H]2CCCl)=O)=O	64	Marizomib, salinosporamide A; NPI-0052; 6	3.5	A	Cancer Cell	2005	8	5	407	10.1016/j.ccr.2005.10.013
O=C([C@H](C(C)C)NC([C@@H]1OC([C@@]1([H])[C@H](CC)C)=O)=O)N[C@@H](C(C)C)C(NCC2=CC=CC=C2)=O	65	3e	3.6	A	Eur. J. Med. Chem.	2018	157		962	10.1016/j.ejmech.2018.08.052
CC(C)C[C@H](NC(=O)[C@H](Cc1c[nH]c2ccccc12)NC(=O)C3CCCc4ccccc34)B5OC6C[C@@H]7C[C@@H](C7(C)C)[C@]6(C)O5	66	28	3.67	A	J. Med. Chem.	2009	52	14	4192	10.1021/jm9005093
CC(C)(C)CNC(=O)C[C@H](NC(=O)C(=O)c1c[nH]c2ccccc12)C(=O)N[C@@H](CCc3ccccc3)C(=O)NCc4ccccc4Cl	67	25	3.7	A	MedChemComm	2012	3	6	710	10.1039/C2MD20060K
O=C(N[C@H]([C@H](O)C)C(N[C@H](CC(C)C)B(O)O)=O)C1=NC(C2=CC=CC=C2)=CC=C1	68	Delanzomib; CEP18770	3.8	A	Blood	2008	111	5	2765	10.1182/blood-2007-07-100651
Clc1ccccc1CNC([C@@H](CCc2ccccc2)NC([C@H](CC(NCC(C)(C)C)=O)NC(N3CCN(CC3)C(c4ccc(F)cc4)=O)=O)=O)=O	69	22	3.8	A	Eur. J. Med. Chem.	2017	126		1056	10.1016/j.ejmech.2016.12.034
CC(C)(C)CNC(=O)C[C@H](NC(=O)CCc1ccccc1)C(=O)N[C@@H](Cc2cccnc2)C(=O)NCc3ccccc3Cl	70	13	3.9	A	Biochem. J.	2010	430	3	461	10.1042/BJ20100383
CC(C)(C)CNC(=O)C[C@H](NC(=O)Cc1ccc(F)cc1)C(=O)N[C@@H](CCc2ccccc2)C(=O)NCc3ccccc3Cl	71	22	4	A	MedChemComm	2012	3	6	710	10.1039/C2MD20060K
C[C@H](NC(=O)[C@H](CC(=O)NCC(C)(C)C)NC(=O)CCc1ccccc1)C(=O)NCc2ccccc2Cl	72	27	4	A	MedChemComm	2012	3	6	710	10.1039/C2MD20060K
O=C([C@]1(C)OC1)[C@H](CC2=CC=CC=C2)NC([C@H](COCCCCCCCOC3=C(OC)C=CC=C43)NC([C@H](COC)NC4=O)=O)=O	73	24h	4	A	J. Med. Chem.	2018	61	20	9177	10.1021/acs.jmedchem.8b00819
O=C(C(C(C)C)NC([C@@H](CC1=CC=C(C=C1)OC)NC(CC2=CC(OC3=CC=CC=C3)=CC=C2)=O)=O)N[C@H](B(O)O)CC4=CC=C(OC)C=C4	74	AS6	4.1	A	The Journal of Antibiotics	2017	70	5	542	10.1038/ja.2017.9
CC(C)C[C@H](NC(=O)[C@H](Cc1ccccc1)NC(=O)C2CCCc3ccccc23)B4OC5C[C@@H]6C[C@@H](C6(C)C)[C@]5(C)O4	75	15	4.18	A	J. Med. Chem.	2009	52	14	4192	10.1021/jm9005093
CC(C)C[C@H](NC(=O)[C@H](Cc1cccc2ccccc12)NC(=O)C3CCCc4ccccc34)B5OC6C[C@@H]7C[C@@H](C7(C)C)[C@]6(C)O5	76	25	4.26	A	J. Med. Chem.	2009	52	14	4192	10.1021/jm9005093
CC(C)C[C@H](NC(=O)[C@H](C)NC(=O)[C@H](CC(=O)NCC(C)(C)C)NS(=O)(=O)c1ccc(C)cc1)\C=C\S(=O)(=O)C	77	22m	4.3	A	J. Med. Chem.	2006	49	10	2953	10.1021/jm058289o
Clc1ccccc1CNC(=O)[C@H](CCc2ccccc2)NC(=O)[C@H](CCc3ccccc3)NC(=O)N4CCC(CC4)C(=O)Nc5nccs5	78	29	4.3	A	Bioorganic & Medicinal Chemistry	2016	24	23	6206	10.1016/j.bmc.2016.10.002
OB(O)[C@H](Cc1ccc(F)cc1)NC(=O)[C@H](Cc2ccccc2)NC(=O)c3cnccn3	79	37	4.37	A	Bioorganic & Medicinal Chemistry	2016	24	11	2576	10.1016/j.bmc.2016.04.025
Fc1ccc(C[C@H](B(O)O)NC([C@H](Cc2ccccc2)NC(c3cnccn3)=O)=O)cc1	80	48	4.37	A	J. Med. Chem.	2009	52	14	4192	10.1021/jm9005093
ClC1=C(C=CC=C1)CNC(C([H])NC([C@@H](CC(NCC(C)(C)C)=O)NC(CCC2=CC=CC=C2)=O)=O)=O	81	12	4.4	A	Biochem. J.	2010	430	3	461	10.1042/BJ20100383
O=C([C@@H](C(C)C)NC([C@@H](CC1=CC=C(C=C1)OC)NC(CC2=CC=CC3=C2C=CC=C3)=O)=O)N[C@H](B(O)O)CC4=CC=CC=C4	82	3b	4.4	A	Bioorganic and Medicinal Chemistry Letters	2009	19	8	2343	10.1016/j.bmcl.2009.02.117
COc1cc(C[C@H](NC(=O)c2cc(Cl)ccc2Cl)C(=O)N[C@@H](CC(C)C)B(O)O)cc(OC)c1	83	12e	4.6	A	Bioorganic & Medicinal Chemistry	2016	24	11	2576	10.1016/j.bmc.2016.04.025
FC1=CC(CCC(N[C@H](CC(NCC(C)(C)C)=O)C(N[C@@H](CCC2=CC=CC=C2)C(NCC3=CC=C(C)C=C3)=O)=O)=O)=CC=C1	84	10	4.6	A	Biochem. J.	2010	430	3	461	10.1042/BJ20100383
CC(C)C[C@H](NC(=O)[C@H](Cc1ccccc1)NC(=O)CC(C)(C)C)B(O)O	85	21	4.69	A	Bioorg. Med. Chem. Lett.	2016	26	8	1958	10.1016/j.bmcl.2016.03.007
Cc1onc(c1)C(=O)N[C@@H](CC(=O)NCC(C)(C)C)C(=O)N[C@@H](CCc2ccccc2)C(=O)NCc3ccccc3	86	20	4.7	A	MedChemComm	2012	3	6	710	10.1039/C2MD20060K
CC(C)(C)CNC(=O)C[C@H](NC(=O)C(=O)c1c[nH]c2ccccc12)C(=O)N[C@@H](CCc3ccccc3)C(=O)NCc4ccccc4	87	19	4.8	A	MedChemComm	2012	3	6	710	10.1039/C2MD20060K
CC(C)C[C@H](NC(=O)[C@H](CC(=O)NCCCCOCc1ccccc1)NC(=O)C)B2O[C@@H]3C[C@@H]4C[C@@H](C4(C)C)[C@]3(C)O2	88	11a	4.8	A	J. Med. Chem.	2014	57	6	2726	10.1021/jm500045x
CC(C)C[C@H](NC(=O)[C@H](Cc1ccccc1)NC(=O)C2CCCC2)B(O)O	89	22	4.82	A	Bioorg. Med. Chem. Lett.	2016	26	8	1958	10.1016/j.bmcl.2016.03.007
Cc1ccc(C[C@H](NC(=O)[C@H](Cc2ccccc2)NC(=O)c3cnccn3)B4OC5C[C@@H]6C[C@@H](C6(C)C)[C@]5(C)O4)cc1	90	13	4.85	A	J. Med. Chem.	2009	52	14	4192	10.1021/jm9005093
CC(C)C[C@H](NC(=O)[C@H](Cc1ccccc1)NC(=O)[C@@H]2CCCc3ccccc23)B4OC5C[C@@H]6C[C@@H](C6(C)C)[C@]5(C)O4	91	17	5.17	A	J. Med. Chem.	2009	52	14	4192	10.1021/jm9005093
CC1(C)[C@@H]2CC3OB(O[C@@]3(C)[C@H]1C2)[C@H](Cc4ccccc4)NC(=O)[C@H](Cc5ccccc5)NC(=O)[C@H]6CCCc7ccccc67	92	19	5.24	A	J. Med. Chem.	2009	52	14	4192	10.1021/jm9005093
CC(C)(C)CNC(=O)C[C@H](NC(=O)CCc1ccccc1)C(=O)N[C@@H](CCc2ccccc2)C(=O)NCc3ccccc3	93	16	5.4	A	MedChemComm	2012	3	6	710	10.1039/C2MD20060K
CC[C@H](C)C(=O)C(=O)N[C@H]1Cc2ccc(O)c(c2)c3cccc4c3NC(=O)[C@@]4(O)[C@H](O)[C@H](NC(=O)[C@H](CC(=O)N)CC1=O)C(=O)N\C=C/C	94	TMC-95A	5.4	A	J. Med. Chem.	2013	56	8	3367	10.1021/jm4002007
Clc1ccccc1CNC([C@@H](CCc2ccccc2)NC([C@H](CC(NCC(C)(C)C)=O)NC(N3CCN(CC3)C(c4cnccn4)=O)=O)=O)=O	95	21	5.5	A	Eur. J. Med. Chem.	2017	126		1056	10.1016/j.ejmech.2016.12.034
O=C(N[C@@H](C)C(N[C@H](C[C@@H]1[C@@H](C1)NC([C@H]2[C@H](C(O2)=O)[C@H](C)CC)=O)CCC3=CC=CC=C3)=O)OCC4=CC=CC=C4	96	3e	5.7	A	J. Med. Chem.	2013	56	9	3689	10.1021/jm4002296
CC(C)C[C@H](NC(=O)[C@H](CO)NC(=O)[C@H](CC(=O)NCC(C)(C)C)NS(=O)(=O)c1ccc(C)cc1)\C=C\S(=O)(=O)C	97	22n	5.9	A	J. Med. Chem.	2006	49	10	2953	10.1021/jm058289o
O=C(SC[C@@H](NC(C)=O)C(O)=O)[C@@]1([C@H](O)[C@]2(C=CCCC2)[H])[C@]([C@@]([H])(CCCCCC)C(N1)=O)(O)C	98	Cinnabaramide F	6	A	MedChemComm	2007	70	2	246	10.1021/np060162u
CC(C)C[C@@H](C(=O)[C@]1(CO1)C)NC(=O)[C@H](CC2=CC=CC=C2)NC(=O)[C@H](CC(C)C)NC(=O)[C@H](CCC3=CC=CC=C3)NC(=O)CN4CCOCC4	99	Carfilzomib; PR-171	6	A	Cancer Research	2007	67	13	6383	10.1158/0008-5472.CAN-06-4086
CC(C)C[C@H](NC(=O)[C@H](C)NC(=O)[C@H](CCC(=O)OC(C)(C)C)NC(=O)OCc1ccccc1)\C=C\S(=O)(=O)C	100	22c	6.1	A	J. Med. Chem.	2006	49	10	2953	10.1021/jm058289o
CC(C)C[C@H](NC(=O)[C@H](Cc1ccc2ccccc2c1)NC(=O)[C@H]3CCCc4ccccc34)B5OC6C[C@@H]7C[C@@H](C7(C)C)[C@]6(C)O5	101	27	6.12	A	J. Med. Chem.	2009	52	14	4192	10.1021/jm9005093
O=C([C@@H](C(C)C)NC(C(CC1=CC=C(C=C1)OC)NC(CC2=CC=CC3=C2C=CC=C3)=O)=O)N[C@H](B(O)O)CC4=CC=C(OC)C=C4	102	3a	6.3	A	Bioorganic and Medicinal Chemistry Letters	2009	19	8	2343	10.1016/j.bmcl.2009.02.117
COCC(=O)N[C@@H](Cc1ccccc1)C(=O)N[C@@H](CC(C)C)B(O)O	103	18	6.31	A	Bioorganic & Medicinal Chemistry Letters	2016	26	8	1958	10.1016/j.bmcl.2016.03.007
Fc1c(CNC([C@@H](NC([C@H](NC(N2CCC(C(Nc3nccnc3)=O)CC2)=O)CC(NCC(C)(C)C)=O)=O)CCc4ccccc4)=O)ccc(F)c1	104	32	6.6	A	Eur. J. Med. Chem.	2017	126		1056	10.1016/j.ejmech.2016.12.034
O=C([C@H](C(C)C)NC([C@@H]1OC([C@@]1([H])[C@H](CC)C)=O)=O)N[C@@H](C(C)C)C(OCCC=C)=O	105	3g	6.6	A	Eur. J. Med. Chem.	2018	157		962	10.1016/j.ejmech.2018.08.052
Cc1ccc(C[C@H](NC(=O)[C@H](Cc2ccccc2)NC(=O)[C@H]3CCCc4ccccc34)B5OC6C[C@@H]7C[C@@H](C7(C)C)[C@]6(C)O5)cc1	106	20	6.7	A	J. Med. Chem.	2009	52	14	4192	10.1021/jm9005093
CC(C)C[C@H](NC(=O)[C@H](C)NC(=O)[C@H](CCC(=O)OC(C)(C)C)NC(=O)C(c1ccccc1)c2ccccc2)\C=C\S(=O)(=O)C	107	22h	6.7	A	J. Med. Chem.	2006	49	10	2953	10.1021/jm058289o
CC(C)(C)CNC(=O)C[C@H](NC(=O)c1ccc(OCc2ccccc2)cc1)C(=O)N[C@@H](CCc3ccccc3)C(=O)NCc4ccccc4	108	9	6.8	A	Biochem. J.	2010	430	3	461	10.1042/BJ20100383
O=C([C@H]([C@@H](C)O)NC([C@H](C(C)C)NC([C@@H](CC(C)C)N(C)C(CCCCCCCC(C)(C)O)=O)=C)=O)N[C@H](C)C(C1(OC1)C)=O	109	1	6.9	A	Proc Natl Acad Sci USA	2015	112	14	4221	10.1073/pnas.1501124112
CCCC(=O)N[C@@H](Cc1ccccc1)C(=O)N[C@@H](CC(C)C)B(O)O	110	20	6.94	A	Bioorganic & Medicinal Chemistry Letters	2016	26	8	1958	10.1016/j.bmcl.2016.03.007
CC(C)C[C@H](NC(=O)[C@@H](NC(=O)c1cccc2CCCCc12)C(C)C)B3OC4C[C@@H]5C[C@@H](C5(C)C)[C@]4(C)O3	111	22	6.96	A	Bioorganic & Medicinal Chemistry	2016	24	11	2576	10.1016/j.bmc.2016.04.025
CC(C)C[C@@H](NC([C@@H](NC(C1=NC=CN=C1)=O)CC2=CC=CC=C2)=O)B(O)O	112	Bortezomib; PS-341; MG-341	7	A	Cancer Research	2007	67	13	6383	10.1158/0008-5472.CAN-06-4086
O=C([C@@H](C(C)C)NC([C@H](CC1=CC=C(O)C=C1)NC(CC2=CC=CC3=C2C=CC=C3)=O)=O)NC(CC4=CC=C(C=C4)O)C=O	113	TP104	7	A	Bioorg. Med. Chem. Lett	2005	15	7	1867	10.1016/j.bmcl.2005.02.013
Clc1ccccc1CNC([C@H](CCc2ccccc2)NC([C@@H](CC(NCC(C)(C)C)=O)NC(N3CCC(CC3)C(Nc4ccon4)=O)=O)=O)=O	114	41	7	A	Eur. J. Med. Chem.	2017	126		1056	10.1016/j.ejmech.2016.12.034
O=C([C@@H](C(C)(C)C)NC(CC1=CC=CC2=C1C=CC=C2)=O)N[C@@H](CC3=CC=CC=C3)C([C@H](C(N[C@H](C(C)C)C(NCC4=C(C=C(C=C4)OC)O)=O)=O)NCC5=CC(OC)=C(OC)C(OC)=C5)O	115	18	7	A	Bioorg. Med. Chem. Lett	2002	12	10	1331	10.1016/S0960-894X(02)00178-6
O=C([C@H](C(C)C)NC([C@@H]1OC([C@@]1([H])[C@H](CC)C)=O)=O)N[C@@H](C(C)C)C(OCC2=CC=CC=C2)=O	116	2	7	A	Eur. J. Med. Chem.	2018	157		962	10.1016/j.ejmech.2018.08.052
CC(C)CNC(=O)C[C@H](NC(=O)c1cc(C)on1)C(=O)N[C@@H](CCc2ccccc2)C(=O)NCc3ccc(C)cc3	117	35	7.3	A	MedChemComm	2012	3	6	710	10.1039/C2MD20060K
CC(C)C[C@H](NC(=O)[C@H](Cc1ccc2ccccc2c1)NC(=O)C3CCCc4ccccc34)B5OC6C[C@@H]7C[C@@H](C7(C)C)[C@]6(C)O5	118	26	7.63	A	J. Med. Chem.	2009	52	14	4192	10.1021/jm9005093
O=S(N[C@]1(C(N(CC1)[C@H](CC2CCCCC2)C(N[C@@H](B(O)O)CC(C)C)=O)=O)C(C)C)(C3=CC(C)=CC=C3)=O	119	21	8	A	Bioorg. Med. Chem. Lett	2004	14	18	4701	10.1016/j.bmcl.2004.06.084
O=C([C@H](C(C)C)NC([C@@H]1OC([C@@]1([H])[C@H](CC)C)=O)=O)N[C@@H](C(C)C)C(OCC2=CC=C(Cl)C=C2)=O	120	3b	8.2	A	Eur. J. Med. Chem.	2018	157		962	10.1016/j.ejmech.2018.08.052
CC(C)C[C@H](NC(=O)[C@H](Cc1ccc(cc1)C(F)(F)F)NC(=O)c2cc(Cl)ccc2Cl)B(O)O	121	12c	8.32	A	Bioorganic & Medicinal Chemistry	2016	24	11	2576	10.1016/j.bmc.2016.04.025
CC(C)(C)CNC(=O)C[C@H](NC(=O)Cc1ccc(F)cc1)C(=O)N[C@@H](CCc2ccccc2)C(=O)NCc3ccccc3	122	15	8.4	A	MedChemComm	2012	3	6	710	10.1039/C2MD20060K
CCCC[C@H](NC(=O)[C@H](Cc1ccccc1)NC(=O)C)B2OC3C[C@@H]4C[C@@H](C4(C)C)[C@]3(C)O2	123	38	8.46	A	J. Med. Chem.	2009	52	14	4192	10.1021/jm9005093
COCCC(=O)N[C@@H](Cc1ccccc1)C(=O)N[C@@H](CC(C)C)B(O)O	124	19	8.47	A	Bioorganic & Medicinal Chemistry Letters	2016	26	8	1958	10.1016/j.bmcl.2016.03.007
O=C([C@H]([C@@H](C)O)NC([C@@H](C(C)C)NC([C@@H](CC(C)C)N(C)C(CCCCCC(C)C)=O)=C)=O)N[C@H](C)C(C1(OC1)CO)=O	125	3	8.5	A	Proc Natl Acad Sci USA	2015	112	14	4221	10.1073/pnas.1501124112
O=C([C@@H](CC1=CC=CC=C1)NC([C@H]([C@@H](C)CC)NC(NC2=CC=CC([N+]([O-])=O)=C2)=S)=O)NC3=CC(C(F)(F)F)=CC=C3	126	6i	8.6	A	Eur. J. Med. Chem.	2017	126		259	10.1016/j.ejmech.2016.11.024
O=C([C@H](C(C)C)NC([C@@H]1OC([C@@]1([H])[C@H](CC)C)=O)=O)N[C@@H](C(C)C)C(OCC(C)C)=O	127	3d	8.8	A	Eur. J. Med. Chem.	2018	157		962	10.1016/j.ejmech.2018.08.052
O=C([C@@H](C(C)C)NC([C@@H](C(C)C)NC([C@@H]1[C@@H](C(O1)=O)C(C)C)=O)=O)OCC2=CC=CC=C2	128	15	9	A	Org. Biomol. Chem.	2015	13	40	10127	10.1039/C5OB01821H
O=C([C@H](CC1=CC=CC=C1)NC(C2=CC=CC3=C2CCCC3)=O)N[C@H](B(O)O)CC(C)C	129	53	9.19	A	J. Med. Chem.	2009	52	14	4192	10.1021/jm9005093
O=C([C@H]([C@H](C)CC)NC([C@@H](C(C)C)NC([C@H]1[C@@H](C(O1)=O)C(C)C)=O)=O)OCC2=CC=CC=C2	130	10	9.2	A	Org. Biomol. Chem.	2015	13	40	10127	10.1039/C5OB01821H
CCCCCCCCC[C@H](O)CC(N[C@@H](C(N[C@@H](C(N[C@H](C=O)CC(C)C)=O)CCC(N)=O)=O)CC(N)=O)=O	131	Fellutamide B	9.4	A	Chem Biol	2008	15	5	501	10.1016/j.chembiol.2008.03.020
O=C([C@H](C(C)C)NC([C@@H]1OC([C@@]1([H])[C@H](CC)C)=O)=O)N[C@@H](C(C)C)C(OCC=C)=O	132	3a	9.4	A	Eur. J. Med. Chem.	2018	157		962	10.1016/j.ejmech.2018.08.052
CC(C)(C)CNC(=O)C[C@H](NC(=O)C(=O)c1c[nH]c2ccccc12)C(=O)N[C@@H](Cc3ccncc3)C(=O)NCc4ccccc4Cl	133	29	9.5	A	MedChemComm	2012	3	6	710	10.1039/C2MD20060K
O=C(C[C@H](C1=CC=C(OC)C=C1)NC(C2=CC=CC=C2)=O)N[C@@H](B(O)O)CC(C)C	134	4q	9.6	A	J. Med. Chem.	2010	53	5	1990	10.1021/jm901407s
O=C([C@H]([C@@H](C)O)NC([C@@H](C(C)C)NC([C@@H](CC(C)C)N(C)C(CCCCCCC(C)C(C)O)=O)=C)=O)N[C@H](C)C(C1(OC1)C)=O	135	2	9.7	A	Proc Natl Acad Sci USA	2015	112	14	4221	10.1073/pnas.1501124112
CC(C)(C)CNC(=O)C[C@H](NC(=O)C(=O)c1c[nH]c2ccccc12)C(=O)N[C@@H](CCc3ccccc3)C(=O)NCc4ccccc4	136	19	9.7	A	MedChemComm	2012	3	6	710	10.1039/C2MD20060K
CC[C@H](C)[C@H]1[C@@H](OC1=O)C(=O)N[C@H]2C[C@H]2C[C@@H](CCc3ccccc3)NC(=O)[C@H](C)NC(=O)c4ccc5ccccc5c4	137	16e	10	A	J. Med. Chem.	2013	56	9	3689	10.1021/jm4002296
CC[C@H](C)[C@H](NC(=O)OCc1ccccc1)C(=O)N[C@@H](CCC(=O)OC2CCCCC2)C(=O)N[C@@H](C)C(=O)N[C@@H](CC(C)C)\C=C\S(=O)(=O)C	138	17l	10	A	J. Med. Chem.	2006	49	10	2953	10.1021/jm058289o
O=C([C@@H](CC(NCC(C)(C)C)=O)NC(N1CCC(CC1)NC(c2cnccn2)=O)=O)N[C@@H](CCc3ccccc3)C(NCc4ccc5c(OCO5)c4)=O	139	33	10	A	Eur. J. Med. Chem.	2017	126		1056	10.1016/j.ejmech.2016.12.034
O=C([C@H](C(C)C)NC([C@@H]1OC([C@@]1([H])[C@H](CC)C)=O)=O)N[C@@H](C(C)C)C(OCC2=CC(OC)=CC=C2)=O	140	3f	10.2	A	Eur. J. Med. Chem.	2018	157		962	10.1016/j.ejmech.2018.08.052
Fc1cc(F)ccc1CNC([C@H](CCc2ccccc2)NC([C@@H](CC(NCC(C)(C)C)=O)NC(N3CCC(CC3)NC(c4cnccn4)=O)=O)=O)=O	141	31	10.8	A	Eur. J. Med. Chem.	2017	126		1056	10.1016/j.ejmech.2016.12.034
O=C([C@H](CC(NCC(C)(C)C)=O)NC(CCC1=CC=CC=C1)=O)N[C@H](CCC2=CC=CC=C2)C(NC(C)C)=O	142	14	11	A	Biochem. J.	2010	430	3	461	10.1042/BJ20100383
CC(C)(C)CNC(=O)C[C@H](NC(=O)c1ccc(OCc2ccccc2)cc1)C(=O)N[C@@H](CCc3ccccc3)C(=O)NCc4ccccc4	143	18	11	A	MedChemComm	2012	3	6	710	10.1039/C2MD20060K
CC(C)(C)CNC(=O)C[C@H](NC(=O)c1ccc(OCc2ccccc2)cc1)C(=O)N[C@@H](CCc3ccccc3)C(=O)NCc4ccccc4Cl	144	24	11	A	MedChemComm	2012	3	6	710	10.1039/C2MD20060K
CC(C)(C)CNC(=O)C[C@H](NC(=O)C(=O)c1c[nH]c2ccccc12)C(=O)N[C@@H](CCc3ccccc3)C(=O)NCc4ccccc4Cl	145	25	11	A	MedChemComm	2012	3	6	710	10.1039/C2MD20060K
Clc1ccccc1CNC([C@H](CC(C)C)NC([C@@H](CC(NCC(C)(C)C)=O)NC(N2CCC(CC2)C(Nc3cnccn3)=O)=O)=O)=O	146	26	11.6	A	Eur. J. Med. Chem.	2017	126		1056	10.1016/j.ejmech.2016.12.034
Cc1ccc(CNC(=O)[C@H](CCc2ccccc2)NC(=O)[C@H](Cc3onc(n3)C(C)(C)C)NC(=O)C(=O)c4c[nH]c5ccccc45)cc1	147	36	11.6	A	MedChemComm	2012	3	6	710	10.1039/C2MD20060K
O=C([C@H](CC(NCC(C)(C)C)=O)NC(CCC1=CC=CC=C1)=O)N[C@H](CCC2=CC=CC=C2)C(NCC=C)=O	148	15	12	A	Biochem. J.	2010	430	3	461	10.1042/BJ20100383
CC(C)(C)CNC(=O)C[C@H](NC(=O)CN1CCCCC1)C(=O)N[C@@H](CCc2ccccc2)C(=O)NCc3ccccc3	149	14	12	A	MedChemComm	2012	3	6	710	10.1039/C2MD20060K
CC(C)(C)CNC(=O)C[C@H](NC(=O)CCc1ccccc1)C(=O)N[C@@H](CCc2ccccc2)C(=O)NCC3CC3	150	21	12	A	MedChemComm	2012	3	6	710	10.1039/C2MD20060K
CC(C)(C)CNC(=O)C[C@H](NC(=O)c1ccc(OCc2ccccc2)cc1)C(=O)N[C@@H](CCc3ccccc3)C(=O)NCc4ccccc4Cl	151	24	12	A	MedChemComm	2012	3	6	710	10.1039/C2MD20060K
O=C(CC(C1=CC=C(OC)C=C1)NC(C2=CC=CC=C2)=O)N[C@@H](B(O)O)CC(C)C	152	4i	12.5	A	J. Med. Chem.	2010	53	5	1990	10.1021/jm901407s
ClC1=CC=CC=C1CNC([C@H](CCC2=CC=CC=C2)NC([C@H]([C@H](C)O)NC(C3=CC=C(OCC4=CC=CC=C4)C=C3)=O)=O)=O	153	8	13	A	Biochem. J.	2010	430	3	461	10.1042/BJ20100383
Cc1onc(c1)C(=O)N[C@@H](CC(=O)NCC(C)(C)C)C(=O)N[C@@H](CCc2ccccc2)C(=O)NCc3ccccc3Cl	154	26	13	A	MedChemComm	2012	3	6	710	10.1039/C2MD20060K
Clc1ccccc1CNC([C@H](C)NC([C@@H](CC(NCC(C)(C)C)=O)NC(N2CCC(CC2)NC(c3cnccn3)=O)=O)=O)=O	155	23	13.3	A	Eur. J. Med. Chem.	2017	126		1056	10.1016/j.ejmech.2016.12.034
O=C(CC(C1=CC=C(C)C=C1)NC(C2=CC=CC=C2)=O)N[C@@H](B(O)O)CC(C)C	156	4h	14	A	J. Med. Chem.	2010	53	5	1990	10.1021/jm901407s
O=C(N[C@@H](C)C(N[C@H](C[C@@H]1[C@@H](C1)NC([C@H]2[C@H](C(O2)=O)[C@H](C)CC)=O)CC3=CC=CC=C3)=O)OCC4=CC=CC=C4	157	3d	14	A	J. Med. Chem.	2013	56	9	3689	10.1021/jm4002296
O=C([C@@H](C(C)C)NC([C@H](CC1=CC=C(O)C=C1)NC(CC2=CC(C=CC=C3)=C3C=C2)=O)=O)NC(CC4=CC=C(C=C4)O)C=O	158	TP103	14	A	Bioorg. Med. Chem. Lett	2005	15	7	1867	10.1016/j.bmcl.2005.02.013
O=C(N[C@H](CC1=CC=C(C=C1)OC)C(N[C@H](C(C)C)C(N[C@H](B(O)O)CC2=CC=C(OC)C=C2)=O)=O)C3=NC(Cl)=CC=C3Cl	159	AS-29	14	A	Cancer Science	2014	105	12	1609	10.1111/cas.12542
O=C([C@]1(C)OC1)[C@H](CC2=CC=CC=C2)NC([C@H](COCCCCCCN3C=CC=C43)NC([C@H](COC)NC4=O)=O)=O	160	24s	14	A	J. Med. Chem.	2018	61	20	9177	10.1021/acs.jmedchem.8b00819
O=C([C@]1(C)OC1)[C@H](CC2=CC=CC=C2)NC([C@H](COCCCCCCN3C=CN=C43)NC([C@H](COC)NC4=O)=O)=O	161	24t	14	A	J. Med. Chem.	2018	61	20	9177	10.1021/acs.jmedchem.8b00819
O=C([C@]1(C)OC1)[C@H](CC2=CC=CC=C2)NC([C@H](CCCCCCCOC3=CC=CC=C43)NC([C@H](COC)NC4=O)=O)=O	162	24za	14	A	J. Med. Chem.	2018	61	20	9177	10.1021/acs.jmedchem.8b00819
O=C([C@@H](CC(C)C)NC(C1C2=CC=CC=C2CCC1)=O)N[C@H](B3O[C@@]4([C@@H]5C[C@H](CC4O3)C5(C)C)C)CC(C)C	163	23	14.2	A	J. Med. Chem.	2009	52	14	4192	10.1021/jm9005093
Clc1ccccc1CNC(=O)[C@H](CCc2ccccc2)NC(=O)[C@H](CCc3ccccc3)NC(=O)N4CCC(CC4)C(=O)Nc5cnccn5	164	22	14.7	A	Bioorganic & Medicinal Chemistry	2016	24	23	6206	10.1016/j.bmc.2016.10.002
O=C([C@@H]1OC([C@H]1[C@@H](C)CC)=O)N[C@@H]2[C@H](C[C@H](NC([C@H](C)NC(OCC3=CC=CC=C3)=O)=O)C=C)C2	165	13	15	A	Org Biomol Chem	2009	7	9	1868	10.1039/b900384c
O=C([C@H](C(C)C)NC([C@H](CC1=CC=C(OC)C(OC)=C1OC)NC(CC2=CC=CC(OC3=CC=CC=C3)=C2)=O)=O)NCC4=CC=C(OC)C=C4O	166	3	15	A	J. Med. Chem.	2004	47	20	4810	10.1021/jm049660v
O=C([C@H]([C@@H](C)O)NC([C@H](C(C)C)NC([C@@H](CC(C)C)N(C)C(CCCCCC(C)C)=O)=C)=O)N[C@H](C)C(C1(OC1)C)=O	167	4	15.1	A	Proc Natl Acad Sci USA	2015	112	14	4221	10.1073/pnas.1501124112
COc1ccc(NC(=O)C2CCN(CC2)C(=O)N[C@@H](CCc3ccccc3)C(=O)N[C@@H](CCc4ccccc4)C(=O)NCc5ccccc5Cl)cc1	168	26	15.7	A	Bioorganic & Medicinal Chemistry	2016	24	23	6206	10.1016/j.bmc.2016.10.002
O=C([C@H](C(C)C)NC([C@@H]1OC([C@@]1([H])[C@H](CC)C)=O)=O)N[C@@H](C(C)C)C(OC)=O	169	3h	15.9	A	Eur. J. Med. Chem.	2018	157		962	10.1016/j.ejmech.2018.08.052
ClC1=CC=CC=C1CNC(C(CCC2CCCCC2)NC([C@@H](CC(C)C)NC(N3CCC(CC3)C(NC4=NC=CN=C4)=O)=O)=O)=O	170	18	16	A	Bioorganic & Medicinal Chemistry	2016	24	23	6206	10.1016/j.bmc.2016.10.002
Cc1ccc(CNC(=O)[C@H](CCc2ccccc2)NC(=O)[C@H](CCc3ccccc3)NC(=O)[C@H](CCc4ccccc4)NC(=O)c5cnc(C)cn5)cc1	171	1	16	A	Biochem. J.	2010	430	3	461	10.1042/BJ20100383
Cc1onc(c1)C(=O)N[C@@H](CC(=O)NCC(C)(C)C)C(=O)N[C@@H](Cc2ccc(Cl)cc2)C(=O)NCc3ccccc3Cl	172	32	16	A	MedChemComm	2012	3	6	710	10.1039/C2MD20060K
O=C([C@]1(C)OC1)[C@H](CC2=CC=CC=C2)NC([C@H](COCCCCCCN3N=CC=C43)NC([C@H](COC)NC4=O)=O)=O	173	24v	16	A	J. Med. Chem.	2018	61	20	9177	10.1021/acs.jmedchem.8b00819
CC(C)C[C@H](NC(=O)[C@H](Cc1ccc(O)cc1)NC(=O)OC(C)(C)C)B2OC3C[C@@H]4C[C@@H](C4(C)C)[C@]3(C)O2	174	41	16.4	A	J. Med. Chem.	2009	52	14	4192	10.1021/jm9005093
CC(C)C[C@H](NC(=O)N1CCC(CC1)C(=O)Nc2cnccn2)C(=O)N[C@@H](CCc3ccccc3)C(=O)NCc4ccccc4Cl	175	18	16.6	A	Bioorg. Med. Chem.	2016	24	23	6206	10.1016/j.bmc.2016.10.002
Fc1ccc(NC(=O)C2CCN(CC2)C(=O)N[C@@H](CCc3ccccc3)C(=O)N[C@@H](CCc4ccccc4)C(=O)NCc5ccccc5Cl)cc1	176	25	16.9	A	Bioorganic & Medicinal Chemistry	2016	24	23	6206	10.1016/j.bmc.2016.10.002
CC(C)C[C@H](NC(=O)[C@H](C)NC(=O)[C@H](CCC(=O)OC(C)(C)C)NC(=O)c1ccccc1)\C=C\S(=O)(=O)C	177	22b	17	A	J. Med. Chem.	2006	49	10	2953	10.1021/jm058289o
CC(C)(C)CNC(=O)C[C@H](NC(=O)CCc1ccccc1)C(=O)N[C@@H](CCc2ccccc2)C(=O)NCc3ccccc3	178	16	17	A	MedChemComm	2012	3	6	710	10.1039/C2MD20060K
O=C([C@@H](CC1=CC=CC=C1)NC([C@H]([C@@H](C)CC)NC(NC2=CC=CC(C(F)(F)F)=C2)=S)=O)NC3=CC=C(Cl)C(Cl)=C3	179	6m	17	A	Eur. J. Med. Chem.	2017	126		259	10.1016/j.ejmech.2016.11.024
O=C([C@@H]([C@H](C)CC)NC(C1C2=CC=CC=C2CCC1)=O)N[C@H](B3O[C@@]4([C@@H]5C[C@@H](C5(C)C)CC4O3)C)CC(C)C	180	13	17.2	A	Bioorg. Med. Chem.	2016	24	11	2576	10.1016/j.bmc.2016.04.025
O=C(NC(CC(C)C)C(NC(CC1=CC=C(C=CC=C2)C2=C1)C(N3[C@@H](CCC3)B(O)O)=O)=O)OCC4=CC=CC=C4	181	II7	18	A	Bioorg. Med. Chem.	2017	25	15	4031	10.1016/j.bmc.2017.05.049
O=C([C@@H](C(C)C)NC([C@H](CC1=CC=C(O)C=C1)NC(CC2=CC=CC3=C2C=CC=C3)=O)=O)NC(CC4=CC=C(C=C4)OC)C=O	182	TP108	18	A	Bioorg. Med. Chem. Lett	2005	15	7	1867	10.1016/j.bmcl.2005.02.013
Clc1ccccc1CNC([C@H](c2ccccc2)NC([C@@H](CC(NCC(C)(C)C)=O)NC(N3CCC(CC3)C(Nc4cnccn4)=O)=O)=O)=O	183	28	18	A	Eur. J. Med. Chem.	2017	126		1056	10.1016/j.ejmech.2016.12.034
O=C([C@@H](C(C)(C)C)NC(CC1=CC=CC2=C1C=CC=C2)=O)N[C@@H](CC3=CC=CC=C3)C([C@H](C(N[C@@H](C(C)C)C(NCC4=C(C=C(C=C4)OC)O)=O)=O)NCC5=CC=C(OC)C(OC)=C5OC)O	184	17	18	A	Bioorg. Med. Chem. Lett	2002	12	10	1331	10.1016/S0960-894X(02)00178-6
CC(C)(C)CNC(=O)C[C@H](NC(=O)CCc1ccccc1)C(=O)N[C@@H](CCc2ccccc2)C(=O)NCc3ccccc3Cl	185	23	18	A	MedChemComm	2012	3	6	710	10.1039/C2MD20060K
O=C([C@H](C(C)C)NC([C@@H]1OC([C@@]1([H])[C@H](CC)C)=O)=O)N[C@@H](C(C)C)C(OCC2CCCCC2)=O	186	3c	18.7	A	Eur. J. Med. Chem.	2018	157		962	10.1016/j.ejmech.2018.08.052
C[C@H](NC(=O)[C@H](Cc1ccc(OCc2ccccc2)cc1)NC(=O)CCCCCNC(=O)CCCCCNC(=O)CCCCCNC(=O)CCCCC(=O)NCCCCCC(=O)NCCCCCC(=O)NCCCCCC(=O)N[C@@H](Cc3ccc(OCc4ccccc4)cc3)C(=O)N[C@@H](C)C(=O)N[C@@H](C[C@]5(O)C(=O)Nc6ccccc56)C(=O)NCc7ccccc7)C(=O)N[C@@H](C[C@]8(O)C(=O)Nc9ccccc89)C(=O)NCc%10ccccc%10	187	4d	19.1	A	J. Med. Chem.	2013	56	8	3367	10.1021/jm4002007
Clc1ccccc1CNC([C@H](C)NC([C@@H](CC(NCC(C)(C)C)=O)NC(N2CCC(CC2)C(Nc3cnccn3)=O)=O)=O)=O	188	24	19.7	A	Eur. J. Med. Chem.	2017	126		1056	10.1016/j.ejmech.2016.12.034
O=C([C@@H](C(C)C)NC([C@H](CC1=CC=C(OC)C=C1)NC(CC2=CC=CC3=C2C=CC=C3)=O)=O)NC(CC4=CC=C(C=C4)O)C=O	189	TP109	20	A	Bioorg. Med. Chem. Lett	2005	15	7	1867	10.1016/j.bmcl.2005.02.013
C[C@H](NC(=O)[C@H](Cc1ccc(OCc2ccccc2)cc1)NC(=O)CCCCCNC(=O)CCCCCNC(=O)CCCCCNC(=O)CCCCCNC(=O)CCCCC(=O)NCCCCCC(=O)NCCCCCC(=O)NCCCCCC(=O)NCCCCCC(=O)N[C@@H](Cc3ccc(OCc4ccccc4)cc3)C(=O)N[C@@H](C)C(=O)N[C@@H](C[C@]5(O)C(=O)Nc6ccccc56)C(=O)NCc7ccccc7)C(=O)N[C@@H](C[C@]8(O)C(=O)Nc9ccccc89)C(=O)NCc%10ccccc%10	190	4e	20	A	J. Med. Chem.	2013	56	8	3367	10.1021/jm4002007
O=C([C@]1(C)OC1)[C@H](CC2=CC=CC=C2)NC([C@H](COCCCCCCC3=C4C=NN3C)NC([C@H](COC)NC4=O)=O)=O	191	24x	20	A	J. Med. Chem.	2018	61	20	9177	10.1021/acs.jmedchem.8b00819
O=C([C@@H](Cc1ccccc1)NC(C(C)C(N[C@H]([C@H](C)O)C(N[C@H]([C@H](C)O)C(N[C@@H](CC(C)C)C([C@H]2OC2)=O)=O)=O)=O)=O)O	192	Macyranone A	21	A	J Am Chem Soc	2015	137	25	8121	10.1021/jacs.5b03833
O=C([C@H]1[C@](C(O1)=O)([H])[C@H](C)CC)NCC2=CC(OC)=CC(OC)=C2	193	3	21.35	A	Angew Chem Int Ed Engl	2015	54	27	7810	10.1002/anie.201502931
Clc1ccccc1CNC([C@H](CC(C)C)NC([C@@H](CC(NCC(C)(C)C)=O)NC(N2CCC(CC2)NC(c3cnccn3)=O)=O)=O)=O	194	25	21.8	A	Eur. J. Med. Chem.	2017	126		1056	10.1016/j.ejmech.2016.12.034
O=C(N[C@@H](C)C(N[C@H](C=C)C[C@@H]1[C@H](C1)NC([C@@H]2OC([C@H]2[C@@H](C)CC)=O)=O)=O)OCC3=CC=CC=C3	195	11	22	A	Org Biomol Chem	2009	7	9	1868	10.1039/b900384c
O=C([C@@H](C(C)C)NC([C@@H](CC1=CC=C(C=C1)OC)NC(CC2=CC3=C(C=CC=C3)C=C2)=O)=O)N[C@H](B(O)O)CC4=CC=C(OC)C=C4	196	AS5	22	A	The Journal of Antibiotics	2017	70	5	542	10.1038/ja.2017.9
CC(C)(C)CNC(=O)C[C@H](NC(=O)c1ccc(cc1)C(C)(C)C)C(=O)N[C@@H](CCc2ccccc2)C(=O)NCc3ccccc3	197	17	22	A	MedChemComm	2012	3	6	710	10.1039/C2MD20060K
O=C([C@@H](CC1=CC=CC=C1)NC([C@H]([C@@H](C)CC)NC(NC2=CC=C(C(F)(F)F)C=C2)=S)=O)NC3=CC=CC(Br)=C3	198	6k	22	A	Eur. J. Med. Chem.	2017	126		259	10.1016/j.ejmech.2016.11.024
Cc1onc(c1)C(=O)N[C@@H](CC(=O)NCC(C)(C)C)C(=O)N[C@@H](Cc2cccnc2)C(=O)NCc3ccccc3Cl	199	31	22.6	A	MedChemComm	2012	3	6	710	10.1039/C2MD20060K
C[C@H](NC(=O)[C@H](Cc1ccc(OCc2ccccc2)cc1)NC(=O)CCCCCNC(=O)CCCCCNC(=O)CCCCCNC(=O)CCCCCNC(=O)CCCCCNC(=O)CCCCC(=O)N[C@@H](Cc3ccc(OCc4ccccc4)cc3)C(=O)N[C@@H](C)C(=O)N[C@@H](C[C@]5(O)C(=O)Nc6ccccc56)C(=O)NCc7ccccc7)C(=O)N[C@@H](C[C@]8(O)C(=O)Nc9ccccc89)C(=O)NCc%10ccccc%10	200	4c	22.7	A	J. Med. Chem.	2013	56	8	3367	10.1021/jm4002007
C[C@@]12OC(=O)[C@@]1(NC(=O)[C@@H]2CCCl)[C@@H](O)C3CCCCC3	201	2	23	A	Bioorg. Med. Chem. Lett.	2013	23	24	6905	10.1016/j.bmcl.2013.09.066
C[C@H](NC(=O)[C@H](CC(=O)NCC(C)(C)C)NC(=O)c1cc(C)on1)C(=O)NCc2ccccc2Cl	202	33	23	A	MedChemComm	2012	3	6	710	10.1039/C2MD20060K
Clc1ccccc1CNC(=O)[C@H](CCc2ccccc2)NC(=O)[C@H](CCc3ccccc3)NC(=O)N4CCC(CC4)NC(=O)c5cnccn5	203	23	23.7	A	Bioorganic & Medicinal Chemistry	2016	24	23	6206	10.1016/j.bmc.2016.10.002
CC[C@H](C)[C@H](NC(=O)OCc1ccccc1)C(=O)N[C@@H](CCCC(=O)OC(C)(C)C)C(=O)N[C@@H](C)C(=O)N[C@@H](CC(C)C)\C=C\S(=O)(=O)C	204	17k	24	A	J. Med. Chem.	2006	49	10	2953	10.1021/jm058289o
CC(C)(C)CNC(=O)C[C@H](NC(=O)CCc1ccccc1)C(=O)N[C@@H](Cc2cccnc2)C(=O)NCc3ccccc3Cl	205	28	24	A	MedChemComm	2012	3	6	710	10.1039/C2MD20060K
O=C1C(N[C@H](C(N[C@@H](CC(C)C)B(O)O)=O)CC2=CC=CC=C2)=C(Cl)C(C3=CC=CC=C31)=O	206	1e	24.58	A	Eur. J. Med. Chem.	2017	128		180	10.1016/j.ejmech.2017.01.034
CC[C@H](C)[C@H]1[C@@H](OC1=O)C(=O)N[C@H]2C[C@H]2C[C@H](NC(=O)[C@H](C)NC(=O)c3ccc4ccccc4c3)C=C	207	16a	25	A	J. Med. Chem.	2013	56	9	3689	10.1021/jm4002296
O=C([C@H]([C@H](C)O)NC(CC1C2=C(C=CC(OC)=C2)C(C1)=O)=O)N[C@@H](CCC3=CC=CC=C3)C(NCC4=CC=C(C)C=C4)=O	208	6	25	A	Biochem. J.	2010	430	3	461	10.1042/BJ20100383
CC(C)(C)CNC(=O)C[C@H](NC(=O)C(C)(C)C)C(=O)N[C@@H](CCc1ccccc1)C(=O)NCc2ccccc2	209	13	25	A	MedChemComm	2012	3	6	710	10.1039/C2MD20060K
Cc1onc(c1)C(=O)N[C@@H](CC(=O)NCC(C)(C)C)C(=O)N[C@@H](CCc2ccccc2)C(=O)NCc3ccccc3	210	20	25	A	MedChemComm	2012	3	6	710	10.1039/C2MD20060K
O=C([C@]1(C)OC1)[C@H](CC2=CC=CC=C2)NC([C@H](COCCCCCCCOC3=C(F)C=CC=C43)NC([C@H](COC)NC4=O)=O)=O	211	24g	25	A	J. Med. Chem.	2018	61	20	9177	10.1021/acs.jmedchem.8b00819
O=C([C@]1(C)OC1)[C@H](CC2=CC=CC=C2)NC([C@H](COCCCCCCCN3N=CC=C43)NC([C@H](COC)NC4=O)=O)=O	212	24w	25	A	J. Med. Chem.	2018	61	20	9177	10.1021/acs.jmedchem.8b00819
CC(C)C[C@H](NC(=O)[C@H](Cc1cc(cc(c1)C(F)(F)F)C(F)(F)F)NC(=O)c2cc(Cl)ccc2Cl)B(O)O	213	12d	25.02	A	Bioorganic & Medicinal Chemistry	2016	24	11	2576	10.1016/j.bmc.2016.04.025
Clc1ccccc1CNC([C@H](CCc2ccccc2)NC([C@@H](CC(NCC(C)(C)C)=O)NC(N3CCC(CC3)C(Nc4ccc(OC)cc4)=O)=O)=O)=O	214	37	25.7	A	Eur. J. Med. Chem.	2017	126		1056	10.1016/j.ejmech.2016.12.034
C[C@H](NC(=O)[C@H](Cc1ccc(OCc2ccccc2)cc1)NC(=O)CCCCCNC(=O)CCCCCNC(=O)CCCCCNC(=O)CCCCC(=O)N[C@@H](Cc3ccc(OCc4ccccc4)cc3)C(=O)N[C@@H](C)C(=O)N[C@@H](C[C@]5(O)C(=O)Nc6ccccc56)C(=O)NCc7ccccc7)C(=O)N[C@@H](C[C@]8(O)C(=O)Nc9ccccc89)C(=O)NCc%10ccccc%10	215	4a	25.8	A	J. Med. Chem.	2013	56	8	3367	10.1021/jm4002007
C[C@H](NC(=O)[C@H](Cc1ccc(OCc2ccccc2)cc1)NC(=O)CCCCCNC(=O)CCCCCNC(=O)CCCCCNC(=O)CCCCCNC(=O)CCCCC(=O)N[C@@H](Cc3ccc(OCc4ccccc4)cc3)C(=O)N[C@@H](C)C(=O)N[C@@H](C[C@]5(O)C(=O)Nc6ccccc56)C(=O)NCc7ccccc7)C(=O)N[C@@H](C[C@]8(O)C(=O)Nc9ccccc89)C(=O)NCc%10ccccc%10	216	4b	25.9	A	J. Med. Chem.	2013	56	8	3367	10.1021/jm4002007
O=C([C@@H]1[C@H](C(O1)=O)[C@@H](C)CC)NCCCC(OCC2=CC=CC=C2)OCC3=CC=CC=C3	217	11	26	A	Chem. Commun.	2014	50	19	2445	10.1039/c3cc48818g
O=C(NCC1=CC=C(C)C=C1)[C@H](C2)NC([C@@H](NC(C3=NC=CN3CCCCCN4C(C=CC=C5)=C5C2=C4)=O)CC(NCC(C)(C)C)=O)=O	218	31	26	A	Eur. J. Med. Chem.	2019	164		423	10.1016/j.ejmech.2018.12.072
CC(C)C[C@H](NC(=O)[C@H](Cc1ccccc1)NC(=O)c2cnc(C)cn2)B(O)O	219	12a	26.24	A	Bioorganic & Medicinal Chemistry	2016	24	11	2576	10.1016/j.bmc.2016.04.025
O=C([C@H]1[C@](C(O1)=O)([H])C(C)C)NCC2=CC(OC)=CC(OC)=C2	220	4	26.87	A	Angew Chem Int Ed Engl	2015	54	27	7810	10.1002/anie.201502931
O=C([C@H](C(C)C)NC([C@@H](CC1=CC=C(C=C1)O)NC(CC2=CC=CC=C2)=O)=O)NC(CC3=CC=C(O)C=C3)C=O	221	TP102	27	A	Bioorg. Med. Chem. Lett	2005	15	7	1867	10.1016/j.bmcl.2005.02.013
O=C([C@@H](C(C)C)NC([C@H](CC1=CC=C(OC)C=C1)NC(CC2=CC=CC3=C2C=CC=C3)=O)=O)NC(CC4=CC=C(C=C4)OC)C=O	222	Tp110	27	A	Bioorg. Med. Chem. Lett	2005	15	7	1867	10.1016/j.bmcl.2005.02.013
CC[C@H](C)[C@H](NC(=O)OCc1ccccc1)C(=O)N[C@@H](CCc2ccccc2)C(=O)N[C@@H](C)C(=O)N[C@@H](CC(C)C)\C=C\S(=O)(=O)C	223	17c	27	A	J. Med. Chem.	2006	49	10	2953	10.1021/jm058289o
O=C([C@H]1[C@@H](C(O1)=O)[C@H](C)CC)NCCC(OCc2ccccc2)OCc3ccccc3	224	9	28	A	Chem. Commun.	2014	50	19	2445	10.1039/c3cc48818g
O=S(N[C@]1(C(N(CC1)[C@H](CC2CCCCC2)C(N[C@H](B(O)O)C(C)C)=O)=O)C(C)C)(C3=CC=CC(C)=C3)=O	225	20	28	A	Bioorg. Med. Chem. Lett	2004	14	18	4701	10.1016/j.bmcl.2004.06.084
CC[C@H](C)[C@H]1[C@@H](OC1=O)C(=O)N[C@H]2C[C@H]2C[C@H](NC(=O)[C@H](Cc3c[nH]c4ccccc34)NC(=O)OCc5ccccc5)C=C	226	13a	28	A	J. Med. Chem.	2013	56	9	3689	10.1021/jm4002296
FS(=O)(C[C@@H](CC(C)C)NC([C@@H](CC1=CC=CC=C1)NC([C@@H](CC(C)C)NC([C@@H](CCC2=CC=CC=C2)NC(CN3CCOCC3)=O)=O)=O)=O)=O	227	1	28	A	Angew Chem Int Ed Engl	2014	53	44	11969	10.1002/anie.201406964
C[C@@H]1[C@H]2[C@](C(=O)O2)(NC1=O)[C@H](C(C)C)O	228	Omuralide; clasto-lactacystin beta-lactone	29	A	Bioorg. Med. Chem. Lett	2008	18	20	5668	10.1016/j.bmcl.2008.08.073
O=C([C@H]1[C@@H](C(O1)=O)[C@H](C)CC)NCCC(COCc2ccccc2)COCc3ccccc3	229	10	29	A	Chem. Commun.	2014	50	19	2445	10.1039/c3cc48818g
CC[C@H](C)[C@H]1[C@@H](OC1=O)C(=O)N[C@H]2C[C@H]2C[C@@H](CCc3ccc4ccccc4c3)NC(=O)[C@H](C)NC(=O)OCc5ccccc5	230	3j	29	A	J. Med. Chem.	2013	56	9	3689	10.1021/jm4002296
O=C([C@@H](C(C)(C)C)NC(CC1=CC=CC2=C1C=CC=C2)=O)N[C@@H](CC3=CC=CC=C3)[C@H]([C@H](C(N[C@H](C(C)C)C(NCC4=C(C=C(C=C4)OC)O)=O)=O)NCC(C(OC)=C5)=CC(OC)=C5OC)O	231	16	29	A	Bioorg. Med. Chem. Lett	2002	12	10	1331	10.1016/S0960-894X(02)00178-6
O=C(NCC1=CC=C(C)C=C1)[C@H]2NC([C@@H](NC(C(C=NN3C)=C3CCCCCCCOC2)=O)CC(NCC(C)(C)C)=O)=O	232	23h	29	A	Eur. J. Med. Chem.	2019	164		423	10.1016/j.ejmech.2018.12.072
O=C(CC(C1=CC=C(Cl)C=C1)NC(C2=CC=CC=C2)=O)N[C@@H](B(O)O)CC(C)C	233	4j	30	A	J. Med. Chem.	2010	53	5	1990	10.1021/jm901407s
CC[C@H](C)[C@H]1[C@@H](OC1=O)C(=O)N[C@H]2C[C@H]2C[C@H](NC(=O)[C@H](Cc3ccccc3)NC(=O)OCc4ccccc4)C=C	234	12a	30	A	J. Med. Chem.	2013	56	9	3689	10.1021/jm4002296
CC(C)(C)CNC(=O)C[C@H](NC(=O)CN1CCCCC1)C(=O)N[C@@H](CCc2ccccc2)C(=O)NCc3ccccc3	235	14	30	A	MedChemComm	2012	3	6	710	10.1039/C2MD20060K
Cc1ccc(CNC(=O)[C@H](CCc2ccccc2)NC(=O)[C@H](Cc3onc(n3)C(C)(C)C)NC(=O)C(=O)c4c[nH]c5ccccc45)cc1	236	36	30	A	MedChemComm	2012	3	6	710	10.1039/C2MD20060K
O=C(NCC1=CC=C(C)C=C1)[C@H]2NC([C@@H](NC(C(C=NN3C)=C3OCCCCCCOC2)=O)CC(NCC(C)(C)C)=O)=O	237	23g	30	A	Eur. J. Med. Chem.	2019	164		423	10.1016/j.ejmech.2018.12.072
O=S(N[C@]1(C(N(CC1)[C@H](CC2CCCCC2)C(N[C@@H](B(O)O)CC)=O)=O)C(C)C)(C3=CC(C)=CC=C3)=O	238	14	31	A	Bioorg. Med. Chem. Lett	2004	14	18	4701	10.1016/j.bmcl.2004.06.084
CC(C)C[C@H](NC(=O)[C@H](Cc1c(F)c(F)c(F)c(F)c1F)NC(=O)c2cnccn2)B3OC4C[C@@H]5C[C@@H](C5(C)C)[C@]4(C)O3	239	2a	31	A	J. Med. Chem.	2010	53	5	2319	10.1021/jm9015685
O=C([C@]1(C)OC1)[C@H](CC2=CC=CC=C2)NC([C@H](COCCCCCCCOC3=C4C=NN3C)NC([C@H](COC)NC4=O)=O)=O	240	24p	32	A	J. Med. Chem.	2018	61	20	9177	10.1021/acs.jmedchem.8b00819
CC[C@H](C)[C@H]1[C@@H](OC1=O)C(=O)N[C@H]2C[C@H]2C[C@@H](CCc3ccccc3)NC(=O)c4ccc5ccccc5c4	241	4a	33	A	J. Med. Chem.	2013	56	14	5829	10.1021/jm400542h
O=C([C@@H](C(C)C)NC([C@@H](CC1=CC=C(C=C1)O)NC(CC2CCCCC2)=O)=O)NC(CC3=CC=C(O)C=C3)C=O	242	TP101	33	A	Bioorg. Med. Chem. Lett	2005	15	7	1867	10.1016/j.bmcl.2005.02.013
Cc1onc(c1)C(=O)N[C@@H](CC(=O)NCC(C)(C)C)C(=O)N[C@@H](Cc2ccncc2)C(=O)NCc3ccccc3Cl	243	30	33.3	A	MedChemComm	2012	3	6	710	10.1039/C2MD20060K
O=C(NCC1=CC=C(C)C=C1)[C@H]2NC([C@@H](NC(C3=NC=CN3CCCCCCCOC2)=O)CC(NCC(C)(C)C)=O)=O	244	23i	34	A	Eur. J. Med. Chem.	2019	164		423	10.1016/j.ejmech.2018.12.072
O=C(CC(C1=CC=C(OC)C=C1)NC(C2CC(C3=CC=CN=C3)NC2)=O)N[C@@H](B(O)O)CC(C)C	245	4m	35	A	J. Med. Chem.	2010	53	5	1990	10.1021/jm901407s
O=C(N[C@@H](C)C(N[C@H](C[C@@H]1[C@@H](C1)NC([C@H]2[C@H](C(O2)=O)[C@H](C)CC)=O)CCCC3=CC=CC=C3)=O)OCC4=CC=CC=C4	246	3f	35	A	J. Med. Chem.	2013	56	9	3689	10.1021/jm4002296
CC(C)C[C@H](NC(=O)[C@H](Cc1ccccc1)NC(=O)[C@H](CC(C)C)NC(=O)[C@H](CCc2ccccc2)NC(=O)C)\C=C\S(=O)(=O)C	247	10d	35	A	J. Med. Chem.	2006	49	10	2953	10.1021/jm058289o
C[C@H](NC(=O)[C@H](CC(=O)NCC(C)(C)C)NC(=O)CCc1ccccc1)C(=O)NCc2ccccc2Cl	248	27	35	A	MedChemComm	2012	3	6	710	10.1039/C2MD20060K
O=C([C@]1(C)OC1)[C@H](CC2=CC=CC=C2)NC([C@H](CCCCCCCCOC3=CC=CC=C43)NC([C@H](COC)NC4=O)=O)=O	249	4zb	35	A	J. Med. Chem.	2018	61	20	9177	10.1021/acs.jmedchem.8b00819
COC[C@@H](C(N[C@H](C([C@]1(CO1)C)=O)CC2=CC=CC=C2)=O)NC([C@@H](NC(C3=CN=C(S3)C)=O)COC)=O	250	Oprozomib; ONX-0912	36	A	J. Med. Chem.	2009	52	9	3028	10.1021/jm801329v
BrC1=CC=C(C=C1)OCC(N(Cc2nc(C3=CC(OC)=C(C=C3)OC)no2)C(C)C)=O	251	4h	37	A	Curr. Med. Chem.	2013	20	18	2351	10.2174/0929867311320180006
O=C([C@@H](C(C)C)NC([C@@H](CC1=CC=C(O)C=C1)NC(CCCCCC)=O)=O)NC(CC2=CC=C(O)C=C2)C=O	252	TP105	37	A	Bioorg. Med. Chem. Lett	2005	15	7	1867	10.1016/j.bmcl.2005.02.013
O=C([C@]1(C)OC1)[C@H](CC2=CC=CC=C2)NC([C@H](COCCCCCCCN3C=CN=C43)NC([C@H](COC)NC4=O)=O)=O	253	24u	37	A	J. Med. Chem.	2018	61	20	9177	10.1021/acs.jmedchem.8b00819
O=C(N[C@@H](C)C(N[C@H](C[C@@H]1[C@@H](C1)NC([C@H]2[C@H](C(O2)=O)[C@H](C)CC)=O)CC)=O)OCC3=CC=CC=C3	254	3b	38	A	J. Med. Chem.	2013	56	9	3689	10.1021/jm4002296
O=C(NC(CC(C)C)C(NC(CC(C)C)C(N[C@H](CC(C)C)C(C(NC(C(C)=C1)=CC=C1C)=O)=O)=O)=O)OCC2=CC=CC=C2	255	6a	38	A	ChemMedChem	2014	9	11	2557	10.1002/cmdc.201402244
O=C(N[C@@H](CC(C)C)B1O[C@]2(C)[C@H]3C(C)(C)[C@@H](CC2O1)C3)[C@@H](NC(C4C5=CC=CC=C5CCC4)=O)C(C)C	256	11	39	A	Bioorganic & Medicinal Chemistry	2016	24	11	2576	10.1016/j.bmc.2016.04.025
O=C(N[C@H](CC1=CC=CC=C1)C(N[C@H](CC(C)C)C(N[C@@H]2CC(C)C)=O)=O)[C@@H](CCC(NC(CC(C)C)/C=C/C(OCC)=O)=O)NC2=O	257	4	39	A	Bioorg. Med. Chem. Lett	2008	18	6	1849	10.1016/j.bmcl.2008.02.016
O=C(CC(C1=CC=CC=C1)NC(C2=CC=CC=C2)=O)N[C@@H](B(O)O)CC(C)C	258	4g	40	A	J. Med. Chem.	2010	53	5	1990	10.1021/jm901407s
CC(C)(C)CNC(=O)C[C@H](NC(=O)c1ccc(cc1)C(C)(C)C)C(=O)N[C@@H](CCc2ccccc2)C(=O)NCc3ccccc3	259	17	40	A	MedChemComm	2012	3	6	710	10.1039/C2MD20060K
CC(C[C@@H](NC([C@@H](NC([C@@H](NC(OCC1=CC=CC=C1)=O)CC(C)C)=O)CC(C)C)=O)C=O)C	260	MG-132	40	A	Chem Biol	2008	15	5	501	10.1016/j.chembiol.2008.03.020
CC[C@H](C)[C@H]1[C@@H](OC1=O)C(=O)N[C@H]2C[C@H]2C[C@H](NC(=O)CNC(=O)OCc3ccccc3)C=C	261	10a	41	A	J. Med. Chem.	2013	56	9	3689	10.1021/jm4002296
O=C([C@@H](C(C)C)NC([C@@H](CC1=CC=C(C=C1)OC)NC(CC2=CC3=C(C=CC=C3)C=N2)=O)=O)N[C@H](B(O)O)CC4=CC=C(OC)C=C4	262	AS7	41	A	The Journal of Antibiotics	2017	70	5	542	10.1038/ja.2017.9
Clc1ccccc1CNC([C@H](c2ccccc2)NC([C@@H](CC(NCC(C)(C)C)=O)NC(N3CCC(CC3)NC(c4cnccn4)=O)=O)=O)=O	263	27	41	A	Eur. J. Med. Chem.	2017	126		1056	10.1016/j.ejmech.2016.12.034
CC(C[C@@H](B1OC2C[C@H]3C(C)(C)[C@@H]([C@@]2(O1)C)C3)NC([C@H](NC(OCc4ccccc4)=O)CC5C=[NH]c6c5cccc6)=O)C	264	46	41.2	A	J. Med. Chem.	2009	52	14	4192	10.1021/jm9005093
O=C([C@@H](C)NC(C1=CC=C(C=CC=C2)C2=C1)=O)N[C@H](CCC3=CC=CC=C3)C([C@H]4[C@H](C4)NC([C@H]5[C@@H](C(O5)=O)[C@@H](C)CC)=O)C	265	5b	42	A	J. Med. Chem.	2013	56	14	5829	10.1021/jm400542h
FC(F)(C1=CC=C(C=C1)C[C@@H](C(N[C@@H](B(O)O)CC(C)C)=O)NC(C2=NC=CN=C2)=O)F	266	12b	42.61	A	Bioorganic & Medicinal Chemistry	2016	24	11	2576	10.1016/j.bmc.2016.04.025
O=C(COC1=CC=C(CC)C=C1)N(CC2=NC(C3=CC(C)=CC=C3)=NO2)C(C)C	267	1c	44	A	Curr. Med. Chem.	2013	20	18	2351	10.2174/0929867311320180006
O=C(N[C@@H](C)C(N[C@H](C=C)C[C@H]1[C@@H](C1)NC([C@@H]2OC([C@H]2[C@@H](C)CC)=O)=O)=O)OCC3=CC=CC=C3	268	12	44	A	Org Biomol Chem	2009	7	9	1868	10.1039/b900384c
CC[C@H](C)[C@H](NC(=O)OCc1ccccc1)C(=O)N[C@@H](C\C=C\c2ccccc2)C(=O)N[C@@H](C)C(=O)N[C@@H](CC(C)C)\C=C\S(=O)(=O)C	269	17d	44	A	J. Med. Chem.	2006	49	10	2953	10.1021/jm058289o
ClC1=CC=CC=C1CNC(C(CCC2CCCCC2)NC([C@@H](CC(C)C)NC(N3CCC(CC3)NC(C4=NC=CN=C4)=O)=O)=O)=O	270	19	45.7	A	Bioorganic & Medicinal Chemistry	2016	24	23	6206	10.1016/j.bmc.2016.10.002
CC[C@H]([C@H](C(N[C@@H](C(N[C@H](C([C@]1(CO1)C)=O)CC(C)C)=O)[C@H](O)C)=O)NC([C@H](N(C(C)=O)C)[C@H](CC)C)=O)C	271	Epoxomicin	47	A	Bioorg. Med. Chem. Lett.	2006	16	12	3125	10.1016/j.bmcl.2006.03.070
CC[C@H](C)[C@H]1[C@@H](OC1=O)C(=O)N[C@H]2C[C@H]2C[C@H](NC(=O)[C@H](CC(C)C)NC(=O)OCc3ccccc3)C=C	272	11a	47	A	J. Med. Chem.	2013	56	9	3689	10.1021/jm4002296
O=C([C@@H](C)NC(OCC1=CC=CC=C1)=O)N[C@H](CCC2=CC=CC=C2)C([C@H]3[C@H](C3)NC([C@H]4[C@@H](C(O4)=O)[C@@H](C)CC)=O)C	273	3b	47	A	J. Med. Chem.	2013	56	14	5829	10.1021/jm400542h
CC[C@H](C)[C@H]1[C@@H](OC1=O)C(=O)N[C@H]2C[C@H]2C[C@H](NC(=O)[C@H](C)NC(=O)OCc3ccccc3)C=C	274	3a	49	A	J. Med. Chem.	2013	56	9	3689	10.1021/jm4002296
O=C([C@@H](C(C)C)NC([C@@H](CC1=CC=C(C=C1)OC)NC(CC2=CC=NC3=C2C=CC=C3)=O)=O)N[C@H](B(O)O)CC4=CC=C(OC)C=C4	275	AS12	49	A	The Journal of Antibiotics	2017	70	5	542	10.1038/ja.2017.9
CC[C@H](C)[C@H](NC(=O)OCc1ccccc1)C(=O)N[C@@H](CCC(=O)NCC(C)(C)C)C(=O)N[C@@H](C)C(=O)N[C@@H](CC(C)C)\C=C\S(=O)(=O)C	276	17r	49	A	J. Med. Chem.	2006	49	10	2953	10.1021/jm058289o
CC[C@H](C)[C@H](NC(=O)OCc1ccccc1)C(=O)N[C@@H](COCc2ccccc2)C(=O)N[C@@H](C)C(=O)N[C@@H](CC(C)C)\C=C\S(=O)(=O)C	277	17e	49	A	J. Med. Chem.	2006	49	10	2953	10.1021/jm058289o
O=C(N(C(C)C)CC(NC1=CC=NN=C1)=O)COC2=CC=C(CCCC)C=C2	278	18x	49	A	Eur. J. Med. Chem.	2019	161		543	10.1016/j.ejmech.2018.10.056
CCCC[C@H](NC(=O)[C@H](CC(C)C)NC(=O)OC(C)(C)C)B1OC2C[C@@H]3C[C@@H](C3(C)C)[C@]2(C)O1	279	43	49.5	A	J. Med. Chem.	2009	52	14	4192	10.1021/jm9005093
O=C(N[C@H](C(C)(C)C)C(N[C@@H](CC1=CC=CC=C1)[C@H]([C@H](C(N[C@H](C(C)C)C(NCC2=C(C=C(C=C2)OC)O)=O)=O)NCC3=CC(OC)=C(C(OC)=C3)OC)O)=O)OCC4=CC=CC=C4	280	10	50	A	Bioorg. Med. Chem. Lett	2002	12	10	1331	10.1016/S0960-894X(02)00178-6
C[C@@]12OC(=O)[C@@]1(NC(=O)[C@@H]2CCCCl)[C@@H](O)C3CCCCC3	281	16	50	A	Bioorg. Med. Chem. Lett.	2013	23	24	6905	10.1016/j.bmcl.2013.09.066
CC(=O)N[C@@H](CC(=O)NCC(C)(C)C)C(=O)N[C@@H](CCc1ccccc1)C(=O)NCc2ccccc2	282	12	50	A	MedChemComm	2012	3	6	710	10.1039/C2MD20060K
O=C(NCC1=CC=C(C)C=C1)[C@H]2NC([C@@H](NC(C3=NC=CN3CCCCCCCO[C@@H]2C)=O)CC(NCC(C)(C)C)=O)=O	283	23j	50	A	Eur. J. Med. Chem.	2019	164		423	10.1016/j.ejmech.2018.12.072
CC[C@H](C)[C@H](NC(=O)OCc1ccccc1)C(=O)N[C@@H](CCC(=O)NC(C)C)C(=O)N[C@@H](C)C(=O)N[C@@H](CC(C)C)\C=C\S(=O)(=O)C	284	17o	52	B	J. Med. Chem.	2006	49	10	2953	10.1021/jm058289o
Cc1ccc(CNC(=O)[C@H](CCc2ccccc2)NC(=O)[C@H](CCc3ccccc3)NC(=O)[C@H](CCc4ccccc4)NC(=O)c5cnc(C)cn5)cc1	285	2	53	B	MedChemComm	2012	3	6	710	10.1039/C2MD20060K
O=C([C@]1(C)OC1)[C@H](CC2=CC=CC=C2)NC([C@H](COCCCCCCCOC3=CC=CC=C43)NC([C@H](COC)NC4=O)=O)=O	286	24c	54	B	J. Med. Chem.	2018	61	20	9177	10.1021/acs.jmedchem.8b00819
O=C([C@H]1[C@H](C(O1)=O)[C@@H](C)CC)NCCCC(COCc2ccccc2)COCc3ccccc3	287	12	56	B	ChemComm	2014	50	19	2445	10.1039/c3cc48818g
CC[C@H](C)[C@H]1[C@@H](OC1=O)C(=O)N[C@H]2C[C@H]2C[C@H](NC(=O)[C@@H](C)NC(=O)OCc3ccccc3)C=C	288	9a	57	B	J. Med. Chem.	2013	56	9	3689	10.1021/jm4002296
CC[C@H](C)[C@H]1[C@@H](OC1=O)C(=O)N[C@H]2C[C@H]2C[C@H](NC(=O)c3ccc4ccccc4c3)C=C	289	7a	60	B	J. Med. Chem.	2013	56	9	3689	10.1021/jm4002296
CC(C)C[C@H](NC(=O)[C@H](CC(C)C)NC(=O)[C@H](CC(C)C)NC(=O)OCc1ccccc1)\C=C\S(=O)(=O)C	290	ZL3VS	61	B	Bioorg. Med. Chem. Lett.	2006	16	12	3125	10.1016/j.bmcl.2006.03.070
CC[C@H](C)[C@H]1[C@@H](OC1=O)C(=O)N[C@H]2C[C@H]2C[C@@H](CCc3cccc4ccccc34)NC(=O)[C@H](C)NC(=O)OCc5ccccc5	291	3i	63	B	J. Med. Chem.	2013	56	9	3689	10.1021/jm4002296
O=C(N(C(C)C)CC(NC1=CC=NN=C1)=O)COC2=CC=C(CCCCC)C=C2	292	18z	64	B	Eur. J. Med. Chem.	2019	161		543	10.1016/j.ejmech.2018.10.056
O=C(NCC1=CC=C(C)C=C1)[C@H]2NC([C@@H](NC(C3=CC=CC=C3OCCCCCCOC2)=O)CC(NCC(C)(C)C)=O)=O	293	23f	67	B	Eur. J. Med. Chem.	2019	164		423	10.1016/j.ejmech.2018.12.072
O=C(COC1=CC=C(Br)C=C1)N(CC2=NC(C3=CC(C)=CC=C3)=NO2)C(C)C	294	1d	68	B	Curr. Med. Chem.	2013	20	18	2351	10.2174/0929867311320180006
CC[C@H](C)[C@H](NC(=O)OCc1ccccc1)C(=O)N[C@@H](CC(C)C)C(=O)N[C@@H](C)C(=O)N[C@@H](CC(C)C)\C=C\S(=O)(=O)C	295	17a	69	B	J. Med. Chem.	2006	49	10	2953	10.1021/jm058289o
O=C(CC(C1=CC=C(C)C=C1)NC(C2=CN=CC=N2)=O)N[C@@H](B(O)O)CC(C)C	296	4b	69.8	B	J. Med. Chem.	2010	53	5	1990	10.1021/jm901407s
CC(C)(C)CNC(=O)C[C@H](NC(=O)Cc1ccc(F)cc1)C(=O)N[C@@H](CCc2ccccc2)C(=O)NCc3ccccc3	297	15	73	B	MedChemComm	2012	3	6	710	10.1039/C2MD20060K
CC[C@H](C)[C@H]1[C@@H](OC1=O)C(=O)N[C@H]2C[C@H]2C[C@H](NC(=O)[C@H](C)NC(=O)OC(C)(C)C)C=C	298	17a	77	B	J. Med. Chem.	2013	56	9	3689	10.1021/jm4002296
CC[C@H](C)[C@H](NC(=O)OCc1ccccc1)C(=O)N[C@@H](CC(=O)OC(C)(C)C)C(=O)N[C@@H](C)C(=O)N[C@@H](CC(C)C)\C=C\S(=O)(=O)C	299	17h	78	B	J. Med. Chem.	2006	49	10	2953	10.1021/jm058289o
CC[C@H](C)[C@H]1[C@@H](OC1=O)C(=O)N[C@H]2C[C@H]2C[C@H](NC(=O)[C@H](C)NC(=O)c3ccccc3)C=C	300	15a	79	B	J. Med. Chem.	2013	56	9	3689	10.1021/jm4002296
ClC1=CC=C2C(N3CCN(CC3)S(=O)(c4ccc([N+]([O-])=O)cc4[N+]([O-])=O)=O)=CC=NC2=C1	301	VR23	80	B	Cancer Research	2015	75	19	4164	10.1158/0008-5472.CAN-14-3370
CC(C)(C)CNC(=O)C[C@H](NC(=O)Cc1ccc(F)cc1)C(=O)N[C@@H](CCc2ccccc2)C(=O)NCc3ccccc3Cl	302	22	85	B	MedChemComm	2012	3	6	710	10.1039/C2MD20060K
CCCC(C=C1)=CC=C1OCC(N(C(C)C)CC(NC2=CC=NN=C2)=O)=O	303	18i	89	B	Eur. J. Med. Chem.	2019	161		543	10.1016/j.ejmech.2018.10.056
O=C(N[C@@H](C)C(N[C@H](C[C@@H]1[C@@H](C1)NC([C@H]2[C@H](C(O2)=O)[C@H](C)CC)=O)C3=CC=CC=C3)=O)OCC4=CC=CC=C4	304	3c	90	B	J. Med. Chem.	2013	56	9	3689	10.1021/jm4002296
Cc1onc(c1)C(=O)N[C@@H](Cc2onc(n2)C(C)(C)C)C(=O)N[C@@H](CCc3ccccc3)C(=O)NCc4ccc(C)cc4	305	37	93	B	MedChemComm	2012	3	6	710	10.1039/C2MD20060K
O=C(OCc1ccccc1)NC(C(=O)N(C([O-])CC(C)C)C(C(=O)OC(C)(C)C)CC(=O)N)CC(C)C	306	BSc2118	100	B	Cancer Letters	2015	366	2	173	10.1016/j.canlet.2015.06.011
O=C(NC(CC1=CNC2=C1C=CC=C2)C(NC(CC3=CNC4=C3C=CC=C4)C(NC(CC5=CNC6=C5C=CC=C6)/C=N/NC(N)=O)=O)=O)OCC7=CC=CC=C7	307	1	100	B	Bioorg. Med. Chem.	2008	16	8	4579	10.1016/j.bmc.2008.02.042
O=C(C(CC1=CNC2=C1C=CC=C2)NC(CCC3=CC=C(C=C3)O)=O)NC(CC4=CNC5=C4C=CC=C5)C(NC(CC6=CC=CC=C6)/C=N/N7C(NC(C7)=O)=O)=O	308	8	100	B	Bioorg. Med. Chem.	2008	16	8	4579	10.1016/j.bmc.2008.02.042
O=C(C(CC1=CNC2=C1C=CC=C2)NC(CCCCC3SCC4NC(NC34)=O)=O)NC(CC5=CNC6=C5C=CC=C6)C(NC(CC7=CC=CC=C7)/C=N/N8C(NC(C8)=O)=O)=O	309	6	100	B	Bioorg. Med. Chem.	2008	16	8	4579	10.1016/j.bmc.2008.02.042
CC(C)C[C@H](NC(=O)[C@H](Cc1cc(cc(c1)C(F)(F)F)C(F)(F)F)NC(=O)[C@H](Cc2ccccc2)NC(=O)[C@H](Cc3ccccc3)N=[N+]=[N-])C(=O)[C@@]4(C)CO4	310	N3PhePhePhe(F6)Leu-EK; 4b	100	B	J. Med. Chem.	2010	53	5	2319	10.1021/jm9015685
CCCC(C=C1)=CC=C1OCC(N(C(C)C)CC(NC2=CC=NC=C2)=O)=O	311	18f	100	B	Eur. J. Med. Chem.	2019	161		543	10.1016/j.ejmech.2018.10.056
O=C([C@]1(C)OC1)[C@H](CC2=CC=CC=C2)NC([C@H](COCCCCCCCOC3=CC(Cl)=CC=C43)NC([C@H](COC)NC4=O)=O)=O	312	24l	100	B	J. Med. Chem.	2018	61	20	9177	10.1021/acs.jmedchem.8b00819
O=C(COC1=CC=C(Br)C=C1)N(CC2=NC(C3=CC=C(OC)C=C3)=NO2)C(C)C	313	1l	108	B	Curr. Med. Chem.	2013	20	18	2351	10.2174/0929867311320180006
CC(C)(C)OC(=O)N[C@@H](Cc1ccc(O)cc1)C(=O)N[C@@H](Cc2ccccc2)B3OC4C[C@@H]5C[C@@H](C5(C)C)[C@]4(C)O3	314	42	114	B	J. Med. Chem.	2009	52	14	4192	10.1021/jm9005093
O=C([C@]1(C)OC1)[C@H](CC2=CC=CC=C2)NC([C@H](COCCOCCOC3=CC=CC=C43)NC([C@H](COC)NC4=O)=O)=O	315	30a	116	B	J. Med. Chem.	2018	61	20	9177	10.1021/acs.jmedchem.8b00819
O=C(NC(CC(C)C)C(NC(CC(C)C)C(N[C@H](CC(C)C)C(C(NC1=CC=C(C=C1)N(C)C)=O)=O)=O)=O)OCC2=CC=CC=C2	316	6b	118	B	ChemMedChem	2014	9	11	2557	10.1002/cmdc.201402244
O=C(N(C(C)C)CC(NC1=CC=NN=C1)=O)COC2=CC=C(CC(C)C)C=C2	317	18y	118	B	Eur. J. Med. Chem.	2019	161		543	10.1016/j.ejmech.2018.10.056
O=C([C@@H](C(C)C)NC([C@@H](CC1=CC=C(C=C1)OC)NC(CC(C)C)=O)=O)NC(CC2=CC=C(OC)C=C2)C=O	318	TP107	120	B	Bioorg. Med. Chem. Lett	2005	15	7	1867	10.1016/j.bmcl.2005.02.013
O=S(/C=C/[C@@H](CC(C)C)NC(C(C)NC([C@@H](CCCC(N)=O)NC([C@H]([C@@H](C)CC)NC(OCC1=CC=CC=C1)=O)=O)=O)=O)(C)=O	319	17n	120	B	J. Med. Chem.	2006	49	10	2953	10.1021/jm058289o
CC(C[C@@H](/C=C/S(=O)(C)=O)NC(C(NC([C@@H](NC([C@@H](NC(C)=O)CCc1ccccc1)=O)CC(C)C)=O)C)=O)C	320	10b	120	B	J. Med. Chem.	2006	49	10	2953	10.1021/jm058289o
CC(C)C[C@H](NC(=O)OC(C)(C)C)C(=O)N[C@@H](Cc1ccccc1)B2OC3C[C@@H]4C[C@@H](C4(C)C)[C@]3(C)O2	321	44	120.2	B	J. Med. Chem.	2009	52	14	4192	10.1021/jm9005093
ClC1=CC=C(C=C1)C(CC(N[C@@H](B(O)O)CC(C)C)=O)NC(C2=CN=CC=N2)=O	322	4d	121	B	J. Med. Chem.	2010	53	5	1990	10.1021/jm901407s
O=C(COC1=CC=C(C)C=C1)N(CC2=NC(C3=CC=C(OC)C=C3)=NO2)C(C)C	323	1j	123	B	Curr. Med. Chem.	2013	20	18	2351	10.2174/0929867311320180006
O=C(NCC1=C(Cl)C=CC=C1)[C@H]2NC([C@@H](NC(C3=CC=CC=C3OCCCCCCOC2)=O)CC(NCC(C)(C)C)=O)=O	324	23e	127	B	Eur. J. Med. Chem.	2019	164		423	10.1016/j.ejmech.2018.12.072
CC[C@H](C)[C@H]1[C@@H](OC1=O)C(=O)N[C@H]2C[C@H]2C[C@H](NC(=O)c3ccccc3)C=C	325	6a	130	B	J. Med. Chem.	2013	56	9	3689	10.1021/jm4002296
CC[C@H](C)[C@H]1[C@@H](OC1=O)C(=O)N[C@H]2C[C@H]2C[C@@H](Cc3cccc4ccccc34)NC(=O)[C@H](C)NC(=O)OCc5ccccc5	326	3g	130	B	J. Med. Chem.	2013	56	9	3689	10.1021/jm4002296
O=C([C@@H](CC1=CC(OC)=C(C=C1)OC)NC(CC2=CC=CC(OC3=CC=CC=C3)=C2)=O)N[C@H](CC4=CNC5=C4C=CC=C5)C(NCC6=CC=C(C=C6)C)=O	327	3	130	B	Biochem. J.	2010	430	3	461	10.1042/BJ20100383
CC(C)C[C@H](NC(=O)[C@H](Cc1ccccc1)NC(=O)[C@H](Cc2cc(cc(c2)C(F)(F)F)C(F)(F)F)NC(=O)[C@H](Cc3ccccc3)N=[N+]=[N-])C(=O)[C@@]4(C)CO4	328	N3PhePhe(F6)PheLeu-EK; 5b	130	B	J. Med. Chem.	2010	53	5	2319	10.1021/jm9015685
O=C(C1=CN=CC=N1)NC(CC(N[C@@H](B(O)O)CC(C)C)=O)C(C=C2)=CC=C2OC	329	4c	134	B	J. Med. Chem.	2010	53	5	1990	10.1021/jm901407s
O=C(C1=CN=CC=N1)NC(CC(N[C@@H](B(O)O)CC(C)C)=O)C2=CC=CC=C2	330	4a	136	B	J. Med. Chem.	2010	53	5	1990	10.1021/jm901407s
O=C(C1=CC(C=CC=C2)=C2C=C1)N[C@H](CCC3=CC=CC=C3)C([C@H]4[C@H](C4)NC([C@H]5[C@@H](C(O5)=O)[C@@H](C)CC)=O)C	331	4b	140	B	J. Med. Chem.	2013	56	14	5829	10.1021/jm400542h
COc1ccc2C(=O)CC(CC(=O)N[C@@H](CC(C)C)C(=O)N[C@H](CC(C)C)C(=O)NCc3c(F)cccc3F)c2c1	332	CVT-659; 1	140	B	Bioorg. Med. Chem.	2016	24	23	6206	10.1016/j.bmc.2016.10.002
O=C(NC(CC(C)C)C(NC(CC(C)C)C(N[C@H](CC(C)C)C(C(NC1=CC=C(C=C1)OC)=O)=O)=O)=O)OCC2=CC=CC=C2	333	6c	142	B	ChemMedChem	2014	9	11	2557	10.1002/cmdc.201402244
Clc1ccccc1CNC(=O)[C@H](CCc2ccccc2)NC(=O)[C@H](Cc3ccccc3)NC(=O)N4CCC(CC4)C(=O)Nc5cnccn5	334	20	152.9	B	Bioorg. Med. Chem.	2016	24	23	6206	10.1016/j.bmc.2016.10.002
CCCNC(=O)C[C@H](NC(=O)c1cc(C)on1)C(=O)N[C@@H](CCc2ccccc2)C(=O)NCc3ccc(C)cc3	335	34	160	B	MedChemComm	2012	3	6	710	10.1039/C2MD20060K
O=C(CC(c1ccc(OC)cc1)NC(CC2=CC=CC3=C2CCCC3)=O)N[C@@H](B(O)O)CC(C)C	336	4o	161	B	J. Med. Chem.	2010	53	5	1990	10.1021/jm901407s
O=C([C@]1(C)OC1)[C@H](CC2=CC=CC=C2)NC([C@H](COCCCCCCCOC3=CC(C)=CC=C43)NC([C@H](COC)NC4=O)=O)=O	337	24k	162	B	J. Med. Chem.	2018	61	20	9177	10.1021/acs.jmedchem.8b00819
O=C(CC(C1=CC=C(C)C=C1)NC(C2CC(C3=CC=CN=C3)NC2)=O)N[C@@H](B(O)O)CC(C)C	338	4l	165	B	J. Med. Chem.	2010	53	5	1990	10.1021/jm901407s
CC(C)C[C@H](NC(=O)CNC(=O)[C@H](CCC(=O)OC(C)(C)C)NC(=O)OCc1ccccc1)\C=C\S(=O)(=O)C	339	22d	170	B	J. Med. Chem.	2006	49	10	2953	10.1021/jm058289o
O=C([C@@H]1[C@@H](C(O1)=O)[C@H](C)CC)NCCN(CCC2=CC=CC=C2)CCC3=CC=CC=C3	340	5	175	B	ChemComm	2014	50	19	2445	10.1039/c3cc48818g
O=C(CC(C1=CC=C(Cl)C=C1)NC(C2CC(C3=CC=CN=C3)NC2)=O)N[C@@H](B(O)O)CC(C)C	341	4n	180	B	J. Med. Chem.	2010	53	5	1990	10.1021/jm901407s
O=C([C@H](C(C)C)NC([C@@H](CC1=CC=C(C=C1)O)NC(CC(C)C)=O)=O)NC(CC2=CC=C(OC)C=C2)C=O	342	TP106	190	B	Bioorg. Med. Chem. Lett	2005	15	7	1867	10.1016/j.bmcl.2005.02.013
CC[C@H](C)[C@H]1[C@@H](OC1=O)C(=O)N[C@H]2C[C@H]2C[C@@H](Cc3ccc4ccccc4c3)NC(=O)[C@H](C)NC(=O)OCc5ccccc5	343	3h	200	B	J. Med. Chem.	2013	56	9	3689	10.1021/jm4002296
O=C(NC(CC1=CNC2=C1C=CC=C2)C(NC(CC3=CNC4=C3C=CC=C4)C(NC(CC5=CC=CC=C5)/C=N/NC(N)=O)=O)=O)OCC6=CC=CC=C6	344	3	200	B	Bioorg. Med. Chem.	2008	16	8	4579	10.1016/j.bmc.2008.02.042
O=C(NC(CC1=CNC2=C1C=CC=C2)C(NC(CC3=CNC4=C3C=CC=C4)C(NC(CC5=CC=CC=C5)/C=N/N6C(NC(C6)=O)=O)=O)=O)OCC7=CC=CC=C7	345	4	200	B	Bioorg. Med. Chem.	2008	16	8	4579	10.1016/j.bmc.2008.02.042
N(CC1=CC=CC2=CC3=CC=CC=C3N=C12)(CC4=CC=CC5=CC6=CC=CC=C6N=C45)CCCCN(CC7=CC=CC8=CC9=CC=CC=C9N=C78)CC%10=CC=CC%11=CC%12=CC=CC=C%12N=C%10%11	346	4	200	B	Biochem. Pharmac.	2007	73	12	1863	10.1016/j.bcp.2007.02.016
CC(C)C[C@H](NC(=O)[C@H](Cc1ccccc1)NC(=O)[C@H](Cc2c(F)c(F)c(F)c(F)c2F)NC(=O)[C@H](Cc3ccccc3)N=[N+]=[N-])C(=O)[C@@]4(C)CO4	347	N3PhePhe(F5)PheLeu-EK; 5a	200	B	J. Med. Chem.	2010	53	5	2319	10.1021/jm9015685
O=C([C@]1(C)OC1)[C@H](CC2=CC=CC=C2)NC([C@H](COCCCCCCCOC3=CC(F)=CC=C43)NC([C@H](COC)NC4=O)=O)=O	348	24i	205	B	J. Med. Chem.	2018	61	20	9177	10.1021/acs.jmedchem.8b00819
CC[C@H](C)[C@H]1[C@@H](OC1=O)C(=O)N[C@H]2C[C@H]2C[C@H](NC(=O)C(C)(C)C)C=C	349	5a	210	B	J. Med. Chem.	2013	56	9	3689	10.1021/jm4002296
O=C([C@@H]1[C@H](C(O1)=O)[C@@H](C)CC)NCCCN(CCC2=CC=CC=C2)CCC3=CC=CC=C3	350	7	215	B	ChemComm	2014	50	19	2445	10.1039/c3cc48818g
O=C([C@@H]([C@@H](C)O)NC(CC(C)C[H])=O)N[C@H](C(C1([H])OC1)=O)CC(C)=C	351	6	218	B	Proc Natl Acad Sci USA	2015	112	14	4221	10.1073/pnas.1501124112
O=C(C1=CC=CC(C(O[C@@H]2C(C)([C@@]3([H])[C@@]([C@@]4([H])C(C=C5[C@@]6([H])[C@@](CC[C@]5([C@@]4(CC3)C)C)(CC[C@](C6)(C)C(O)=O)C)=O)(CC2)C)C)=O)=C1)O	352	17	220	B	Bioorg. Med. Chem.	2008	16	14	6696	10.1016/j.bmc.2008.05.078
O=C(NC(CC1=CNC2=C1C=CC=C2)C(NC(CC3=CNC4=C3C=CC=C4)C(NC(CC5=CC=CC=C5)/C=N/N6C(NC(C6)=O)=O)=O)=O)OCC7=CC=CC=C7	353	S-2209	220	B	Br. J. Haematol.	2009	144	6	875	10.1111/j.1365-2141.2008.07570.x
CC[C@H](C)[C@H]1[C@@H](OC1=O)C(=O)N[C@H]2C[C@H]2C[C@H](NC(=O)C(C)C)C=C	354	4a	230	B	J. Med. Chem.	2013	56	9	3689	10.1021/jm4002296
CC[C@H](C)[C@H]1[C@@H](OC1=O)C(=O)N[C@H]2C[C@H]2C[C@H](NC(=O)[C@H](C)NC(=O)C)C=C	355	14a	230	B	J. Med. Chem.	2013	56	9	3689	10.1021/jm4002296
CCCC(C=C1)=CC=C1OCC(N(C(C)C)CC(NC2=CC=C(S(=O)(C)=O)C=C2)=O)=O	356	18p	230	B	Eur. J. Med. Chem.	2019	161		543	10.1016/j.ejmech.2018.10.056
O=C([C@]1(C)OC1)[C@H](CC2=CC=CC=C2)NC([C@H](COCCCCCCCOC3=NC=CC=C43)NC([C@H](COC)NC4=O)=O)=O	357	24q	232	B	J. Med. Chem.	2018	61	20	9177	10.1021/acs.jmedchem.8b00819
C[C@@H](C(=O)N[C@@H](CC1=CC=C(C=C1)OC)C(=O)N[C@@H](CC2=CC=CC=C2)C(=O)[C@]3(CO3)C)NC(=O)CN4CCOCC4	358	ONX-0914; PR-957	236	B	Angew Chem Int Ed Engl	2012	51	35	8708	10.1002/anie.201201616
O=C(N(C(C)C)CC(NC1=CC=NN=C1)=O)COC2=CC=C(CC)C=C2	359	18w	243	B	Eur. J. Med. Chem.	2019	161		543	10.1016/j.ejmech.2018.10.056
O=C([C@]1(C)OC1)[C@H](CC2=CC=CC=C2)NC([C@H](COCCCCCCCOC3=CC=CN=C43)NC([C@H](COC)NC4=O)=O)=O	360	24n	248	B	J. Med. Chem.	2018	61	20	9177	10.1021/acs.jmedchem.8b00819
O=C(COC1=CC=C(OC)C=C1)N(CC2=NC(C3=CC(C)=CC=C3)=NO2)C(C)C	361	1e	252	B	Curr. Med. Chem.	2013	20	18	2351	10.2174/0929867311320180006
C[C@H](NC(=O)[C@H](Cc1ccc(OCc2ccccc2)cc1)NC(=O)CCCCCNC(=O)CCCCCNC(=O)CCCCCNC(=O)OC(C)(C)C)C(=O)N[C@@H](C[C@]3(O)C(=O)Nc4ccccc34)C(=O)NCc5ccccc5	362	3a	252	B	J. Med. Chem.	2013	56	8	3367	10.1021/jm4002007
O=C([C@]1(C)OC1)[C@H](CC2=CC=CC=C2)NC([C@H](COCCCCCCCOC3[C@@H]4CCC3)NC([C@H](COC)NC4=O)=O)=O	363	24j	253	B	J. Med. Chem.	2018	61	20	9177	10.1021/acs.jmedchem.8b00819
O=C([C@]1(C)OC1)[C@H](CC2=CC=CC=C2)NC([C@H](COCCCCCCCOC3=C4SC=C3)NC([C@H](COC)NC4=O)=O)=O	364	24y	257	B	J. Med. Chem.	2018	61	20	9177	10.1021/acs.jmedchem.8b00819
O=C(N(C(C)C)CC(NC1=CC=NN=C1)=O)COC2=CC=C(OCC)C=C2	365	18ab	259	B	Eur. J. Med. Chem.	2019	161		543	10.1016/j.ejmech.2018.10.056
CC(C)C[C@H](NC(=O)[C@H](C)NC(=O)[C@H](CCC(=O)OC(C)(C)C)NC(=O)C)\C=C\S(=O)(=O)C	366	22a	260	B	J. Med. Chem.	2006	49	10	2953	10.1021/jm058289o
O=S(/C=C/[C@@H](CC(C)C)NC([C@@H](C)NC([C@@H](CCC1=CC=CC=C1)NC([C@@H]([C@@H](C)CC)NC(OCC2=CC=CC=C2)=O)=O)=O)=O)(C)=O	367	17c	270	B	J. Med. Chem.	2006	49	10	2953	10.1021/jm058289o
O=C(NC([H])C(N[C@H](CCC(N[C@H](B(O)O)CC(C)C)=O)C(NC1=C2C(C=CC=C2)=CC=C1)=O)=O)OC(C)(C)C	368	11a	280	B	Bioorg. Med. Chem. Lett.	2009	19	12	3220	10.1016/j.bmcl.2009.04.103
O=C(NC([H])C(N[C@H](CCC(N[C@H](B(O)O)CC(C)C)=O)C(NCC1=CC=C(C=CC=C2)C2=C1)=O)=O)OC(C)(C)C	369	18ab	280	B	Chem. Rec.	2015	15	3	616	10.1002/tcr.201402100
O=C(N[C@@H](C)C(N[C@@H](CCC1=CC=CC=C1)C([C@@H]2[C@@H](C2)NC([C@@H]3[C@H](C(O3)=O)[C@H](C)CC)=O)C)=O)OCC4=CC=CC=C4	370	3c	280	B	J. Med. Chem.	2013	56	14	5829	10.1021/jm400542h
CCCC(C=C1)=CC=C1OCC(N(C(C)C)CC(NC2=CN=CN=C2)=O)=O	371	18g	280	B	Eur. J. Med. Chem.	2019	161		543	10.1016/j.ejmech.2018.10.056
COC(=O)[C@@H](NC(=O)[C@@H](NC(=O)[C@H](CC(=O)N)NC(=O)Cc1cccc(Oc2ccccc2)c1)C(C)C)[C@H](C)O	372	6e	290	B	Eur. J. Med. Chem.	2015	98		61	10.1016/j.ejmech.2015.05.023
CC(C)([C@@]1([H])[C@@]([C@@]2([H])C(C=C3[C@@]4([H])[C@@](CC[C@]3([C@@]2(CC1)C)C)(CC[C@](C4)(C)C(O)=O)C)=O)(CC5)C)[C@H]5OC(CCCCC(O)=O)=O	373	8	290	B	Bioorg. Med. Chem.	2008	16	14	6696	10.1016/j.bmc.2008.05.078
O=C(COC1=CC=C(CC)C=C1)N(CC2=NC(C3=CC=C(OC)C=C3)=NO2)C(C)C	374	1g	294	B	Curr. Med. Chem.	2013	20	18	2351	10.2174/0929867311320180006
CC[C@H](C)[C@H]1[C@@H](OC1=O)C(=O)N[C@H]2C[C@H]2C[C@H](NC(=O)[C@H](C)N)C=C	375	8a	300	B	J. Med. Chem.	2013	56	9	3689	10.1021/jm4002296
CC(C)C[C@H](NC(=O)[C@H](Cc1c(F)c(F)c(F)c(F)c1F)NC(=O)[C@H](Cc2ccccc2)NC(=O)[C@H](Cc3ccccc3)n4cc(CCCCC5=C6C(=CC(=[N+]6[B-](F)(F)n7c(C)cc(C)c57)C)C)nn4)C(=O)[C@@]8(C)CO8	376	Phe(Bodipy-FL-triazole)-Phe-Phe(F5)-Leu-EK; 7	300	B	J. Med. Chem.	2010	53	5	2319	10.1021/jm9015685
O=C(COC1=CC=C(C(C)C)C=C1)N(CC2=NC(C3=CC=C(OC)C=C3)=NO2)C(C)C	377	1b	302	B	Curr. Med. Chem.	2013	20	18	2351	10.2174/0929867311320180006
O=C([C@@H]([C@@H](C)O)NC(CC(C)CC)=O)N[C@H](C(C1([H])OC1)=O)CC(C)=C	378	7	309	B	Proc Natl Acad Sci USA	2015	112	14	4221	10.1073/pnas.1501124112
CC(C)([C@@]1([H])[C@@]([C@@]2([H])C(C=C3[C@@]4([H])[C@@](CC[C@]3([C@@]2(CC1)C)C)(CC[C@](C4)(C)C(O)=O)C)=O)(CC5)C)[C@H]5OC(C6=CC=C(C(O)=O)C=C6)=O	379	18	310	B	Bioorg. Med. Chem.	2008	16	14	6696	10.1016/j.bmc.2008.05.078
O=C(COC1=CC=C(C)C=C1)N(CC2=NC(C3=CC=CC=C3)=NO2)CC=C	380	1q	314	B	Curr. Med. Chem.	2013	20	18	2351	10.2174/0929867311320180006
BrC(C=C1)=CC=C1NC(C([C@@H](CC(C)C)NC(C(CC(C)C)NC(C(CC(C)C)NC(OCC2=CC=CC=C2)=O)=O)=O)=O)=O	381	6e	326	B	ChemMedChem	2014	9	11	2557	10.1002/cmdc.201402244
O=C([C@H]([C@H](C)O)NC(C1=CC=C(OCC2=CC=C(C(C)(C)C)C=C2)C=C1)=O)N[C@@H](CCC3=CC=CC=C3)C(NCC4=CC=C(C)C=C4)=O	382	5	340	B	Biochem. J.	2010	430	3	461	10.1042/BJ20100383
Clc1ccccc1CNC(=O)[C@H](CCc2ccccc2)NC(=O)[C@H](Cc3ccccc3)NC(=O)N4CCC(CC4)NC(=O)c5cnccn5	383	21	343.9	B	Bioorg. Med. Chem.	2016	24	23	6206	10.1016/j.bmc.2016.10.002
O=C(C[C@@H](C1=CC=C(OC)C=C1)NC(C2=CC=CC=C2)=O)N[C@@H](B(O)O)CC(C)C	384	4p	350	B	J. Med. Chem.	2010	53	5	1990	10.1021/jm901407s
CC(C)([C@@]1([H])[C@@]([C@@]2([H])C(C=C3[C@@]4([H])[C@@](CC[C@]3([C@@]2(CC1)C)C)(CC[C@](C4)(C)C(O)=O)C)=O)(CC5)C)[C@H]5OC(C/C=C(C(O)=O)/[H])=O	385	12	350	B	Bioorg. Med. Chem.	2008	16	14	6696	10.1016/j.bmc.2008.05.078
O=C([C@@H]1[C@H](C(O1)=O)[C@@H](C)CC)NCCCN(CCCC2=CC=CC=C2)CCCC3=CC=CC=C3	386	8	352	B	ChemComm	2014	50	19	2445	10.1039/c3cc48818g
O=C([C@]1(C)OC1)[C@H](CC2=CC=CC=C2)NC([C@H](COCCCCCC(N3CCCC43)=O)NC([C@H](COC)NC4=O)=O)=O	387	24r	352	B	J. Med. Chem.	2018	61	20	9177	10.1021/acs.jmedchem.8b00819
CC[C@H](C)[C@H](NC(=O)[C@@H](NC(=O)C1OC(=O)C1C(C)C)C(C)C)C(=O)O	388	Cystargolide A	360	B	J. Nat. Prod.	2015	78	4	822	10.1021/np501060k
CC(C)(C)CNC(=O)C[C@H](NC(=O)CCc1ccccc1)C(=O)N[C@@H](CCc2ccccc2)C(=O)NCC3CC3	389	21	360	B	MedChemComm	2012	3	6	710	10.1039/C2MD20060K
CCCC(C=C1)=CC=C1OCC(N(C(C)C)CC(NC2=CC=C(C#N)C=C2)=O)=O	390	18q	361	B	Eur. J. Med. Chem.	2019	161		543	10.1016/j.ejmech.2018.10.056
O=C([C@]1(C)OC1)[C@H](CC2=CC=CC=C2)NC([C@H](COCCOCCOCCOC3=CC=CC=C43)NC([C@H](COC)NC4=O)=O)=O	391	30b	370	B	J. Med. Chem.	2018	61	20	9177	10.1021/acs.jmedchem.8b00819
O=C(CC(C1=CC=C([H])C=C1)NC(C2CC(C3=CC=CN=C3)NC2)=O)N[C@@H](B(O)O)CC(C)C	392	4k	382	B	J. Med. Chem.	2010	53	5	1990	10.1021/jm901407s
O=C(COC(C=C1)=CC=C1OC)N(CC2=NC(C3=CC=CC=C3)=NO2)C(C)C	393	1f	388	B	Curr. Med. Chem.	2013	20	18	2351	10.2174/0929867311320180006
O=C([C@]1(C)OC1)[C@H](CC2=CC=CC=C2)NC([C@H](COCCCCCCCOC3=C4SC(C)=C3)NC([C@H](COC)NC4=O)=O)=O	394	24z	392	B	J. Med. Chem.	2018	61	20	9177	10.1021/acs.jmedchem.8b00819
O=C([C@H]1[C@@H](C(O1)=O)[C@H](C)CC)NCCN(CCCC2=CC=CC=C2)CCCC3=CC=CC=C3	395	6	393	B	ChemComm	2014	50	19	2445	10.1039/c3cc48818g
CCCC(C=C1)=CC=C1OCC(N(C(C)C)CC(NC2=NC=CN=C2)=O)=O	396	18h	395	B	Eur. J. Med. Chem.	2019	161		543	10.1016/j.ejmech.2018.10.056
BrC(C=C1)=CC=C1OCC(N(C(C)C)CC(NC2=CC=NN=C2)=O)=O	397	18ad	405	B	Eur. J. Med. Chem.	2019	161		543	10.1016/j.ejmech.2018.10.056
CC(C)C[C@H](NC(=O)[C@H](CO)NC(=O)[C@H](CC(N)C(=O)OC(C)(C)C)NC(=O)OCc1ccccc1)\C=C\S(=O)(=O)C	398	22i	430	B	J. Med. Chem.	2006	49	10	2953	10.1021/jm058289o
O=C([C@]1(C)OC1)[C@H](CC2=CC=CC=C2)NC([C@H](COCCCCCCCOC3=CC=C(Cl)C=C43)NC([C@H](COC)NC4=O)=O)=O	399	24m	436	B	J. Med. Chem.	2018	61	20	9177	10.1021/acs.jmedchem.8b00819
O=S(/C=C/[C@@H](CC(C)C)NC([C@@H](C)NC([C@@H](C/C=C/C1=CC=CC=C1)NC([C@H]([C@@H](C)CC)NC(OCC2=CC=CC=C2)=O)=O)=O)=O)(C)=O	400	17d	440	B	J. Med. Chem.	2006	49	10	2953	10.1021/jm058289o
CC[C@H](C)[C@H](NC(=O)OCc1ccccc1)C(=O)N[C@@H](Cc2ccccc2)C(=O)N[C@@H](C)C(=O)N[C@@H](CC(C)C)\C=C\S(=O)(=O)C	401	17b	460	B	J. Med. Chem.	2006	49	10	2953	10.1021/jm058289o
C[C@H](NC(=O)[C@H](Cc1ccc(OCc2ccccc2)cc1)NC(=O)CCCCCNC(=O)CCCCCNC(=O)CCCCCNC(=O)OC(C)(C)C)C(=O)N[C@@H](C[C@]3(O)C(=O)Nc4ccccc34)C(=O)NCc5ccccc5	402	3a	460	B	J. Med. Chem.	2013	56	8	3367	10.1021/jm4002007
O=C([C@H]([C@H](C)O)NC(CC1=CC(OC2=CC=CC=C2)=CC=C1)=O)N[C@@H](CCC3=CC=CC=C3)C(NCC4=CC=C(C)C=C4)=O	403	4	470	B	Biochem. J.	2010	430	3	461	10.1042/BJ20100383
CC(C)C[C@H](NC(=O)OC(C)(C)C)C(=O)N[C@@H](Cc1ccc(C)cc1)B2OC3C[C@@H]4C[C@@H](C4(C)C)[C@]3(C)O2	404	45	471	B	J. Med. Chem.	2009	52	14	4192	10.1021/jm9005093
C[C@H](NC(=O)[C@H](Cc1ccc(OCc2ccccc2)cc1)NC(=O)CCCCCNC(=O)CCCCCNC(=O)CCCCCNC(=O)CCCCCNC(=O)CCCCCNC(=O)CCCCC(=O)N[C@@H](Cc3ccc(OCc4ccccc4)cc3)C(=O)N[C@@H](C)C(=O)N[C@@H](C[C@]5(O)C(=O)Nc6ccccc56)C(=O)NCc7ccccc7)C(=O)N[C@@H](C[C@]8(O)C(=O)Nc9ccccc89)C(=O)NCc%10ccccc%10	405	4c	472	B	J. Med. Chem.	2013	56	8	3367	10.1021/jm4002007
C[C@H](NC(=O)[C@H](Cc1ccc(OCc2ccccc2)cc1)NC(=O)CCCCCNC(=O)CCCCCNC(=O)CCCCCNC(=O)CCCCC(=O)NCCCCCC(=O)NCCCCCC(=O)NCCCCCC(=O)N[C@@H](Cc3ccc(OCc4ccccc4)cc3)C(=O)N[C@@H](C)C(=O)N[C@@H](C[C@]5(O)C(=O)Nc6ccccc56)C(=O)NCc7ccccc7)C(=O)N[C@@H](C[C@]8(O)C(=O)Nc9ccccc89)C(=O)NCc%10ccccc%10	406	4d	476	B	J. Med. Chem.	2013	56	8	3367	10.1021/jm4002007
CC(C=C1)=CC=C1OCC(N(C(C)C)CC(NC2=CC=NN=C2)=O)=O	407	18v	481	B	Eur. J. Med. Chem.	2019	161		543	10.1016/j.ejmech.2018.10.056
O=S(/C=C/[C@@H](CC(C)C)NC([C@@H](C)NC([C@@H](COCC1=CC=CC=C1)NC([C@H]([C@@H](C)CC)NC(OCC2=CC=CC=C2)=O)=O)=O)=O)(C)=O	408	17e	490	B	J. Med. Chem.	2006	49	10	2953	10.1021/jm058289o
O=C(CC(C1=CC=CC=C1)NC(C2=CN=CC=N2)=O)N[C@@H](B(O)O)CC3=CC=C(C)C=C3	409	4f	497	B	J. Med. Chem.	2010	53	5	1990	10.1021/jm901407s
O=C(NC(COC1=CC=CC=C1)C(NC([C@H](CC(C)C)NC([C@H](CO)NC([C@H](C(C)C)NC(C2=CCCNC2)=O)=O)=O)=O)=O)OC(C)(C)C	410	1,2,5,6-tetrahydropyridine-3-carbonyl-Val-Ser-Leu-NH-Bzl; 18	520	C	J. Med. Chem.	2004	47	6	1587	10.1021/jm0309102
O=C(NCC(N[C@H](CCC(N[C@H](B(O)O)CC(C)C)=O)C(NCC1=CC=CC=C1)=O)=O)OC(C)(C)C	411	19	540	C	Chem. Rec.	2015	15	3	616	10.1002/tcr.201402100
CC(C)C[C@H](NC(=O)[C@H](C)NC(=O)[C@H](CC(=O)N[C@H](C(=O)OC(C)(C)C)C(C)(C)C)NC(=O)OCc1ccccc1)\C=C\S(=O)(=O)C	412	22k	540	C	J. Med. Chem.	2006	49	10	2953	10.1021/jm058289o
C[C@H](NC(=O)[C@H](Cc1ccc(OCc2ccccc2)cc1)NC(=O)CCCCCNC(=O)CCCCCNC(=O)CCCCCNC(=O)CCCCC(=O)N[C@@H](Cc3ccc(OCc4ccccc4)cc3)C(=O)N[C@@H](C)C(=O)N[C@@H](C[C@]5(O)C(=O)Nc6ccccc56)C(=O)NCc7ccccc7)C(=O)N[C@@H](C[C@]8(O)C(=O)Nc9ccccc89)C(=O)NCc%10ccccc%10	413	4a	541	C	J. Med. Chem.	2013	56	8	3367	10.1021/jm4002007
CC[C@H](C)[C@H](NC(=O)OCc1ccccc1)C(=O)N[C@@H](CCC(=O)N)C(=O)N[C@@H](C)C(=O)N[C@@H](CC(C)C)\C=C\S(=O)(=O)C	414	17m	570	C	J. Med. Chem.	2006	49	10	2953	10.1021/jm058289o
O=C(N(C(C)C)CC(NC1=CC=NN=C1)=O)COC2=CC=C(OC)C=C2	415	18aa	579	C	Eur. J. Med. Chem.	2019	161		543	10.1016/j.ejmech.2018.10.056
C(CN1CCCCCC1)Oc2ccc(cc2)C(=Cc3ccccc3)c4ccc(OCCN5CCCCCC5)cc4	416	RID-F-S*1; 13	580	C	Eur. J. Med. Chem.	2014	71		290	10.1016/j.ejmech.2013.11.009
Nc1ccc(O)c2ncccc12	417	5-AHQ	600	C	Bioorg. Med. Chem.	2016	24	11	2441	10.1016/j.bmc.2016.04.005
C[C@H](NC(=O)N1CCC(CC1)C(=O)Nc2cnccn2)C(=O)N[C@@H](CCc3ccccc3)C(=O)NCc4ccccc4Cl	418	16	601.4	C	Bioorg. Med. Chem.	2016	24	23	6206	10.1016/j.bmc.2016.10.002
BrC1=CC=C(OCC(N(CC2=NC(C3=CC=C(OC4=CC=CC=C4)C=C3)=NO2)C(C)C)=O)C=C1	419	4g	610	C	Curr. Med. Chem.	2013	20	18	2351	10.2174/0929867311320180006
CC(C)(C)CNC(=O)C[C@H](NC(=O)C(C)(C)C)C(=O)N[C@@H](CCc1ccccc1)C(=O)NCc2ccccc2	420	13	610	C	MedChemComm	2012	3	6	710	10.1039/C2MD20060K
O=C([C@@H](C)NC(C1=CC2=C(C=CC=C2)C=C1)=O)N[C@H](CCC3=CC=CC=C3)C([C@H]4[C@H](C4)NC([C@H]5[C@@H](C(O5)=O)[C@@H](C)CC)=O)C	421	5c	630	C	J. Med. Chem.	2013	56	14	5829	10.1021/jm400542h
CCC(=C(c1ccc(OCCN2CCCCCC2)cc1)c3ccc(OCCN4CCCCCC4)cc3)c5ccccc5	422	RID-F	640	C	Eur. J. Med. Chem.	2014	71		290	10.1016/j.ejmech.2013.11.009
COc1ccc(CNC(=O)[C@@H](NC(=O)[C@H](CC(=O)N)NC(=O)Cc2cccc(Oc3ccccc3)c2)C(C)C)c(O)c1	423	6k	660	C	Eur. J. Med. Chem.	2015	98		61	10.1016/j.ejmech.2015.05.023
O=C(NCC1=CC=CC=C1)[C@H]2NC([C@@H](NC(C3=CC=CC=C3OCCCCCCOC2)=O)CC(NCC(C)(C)C)=O)=O	424	23d	660	C	Eur. J. Med. Chem.	2019	164		423	10.1016/j.ejmech.2018.12.072
O=C(CC(C1=CC=CC=C1)NC(C2=CN=CC=N2)=O)N[C@@H](B(O)O)CC3=CC=CC=C3	425	4e	664	C	J. Med. Chem.	2010	53	5	1990	10.1021/jm901407s
C[C@H](NC(=O)N1CCC(CC1)NC(=O)c2cnccn2)C(=O)N[C@@H](CCc3ccccc3)C(=O)NCc4ccccc4Cl	426	17	669.9	C	Bioorg. Med. Chem.	2016	24	23	6206	10.1016/j.bmc.2016.10.002
C(CN1CCCCCC1)Oc2ccc(Cc3ccc(OCCN4CCCCCC4)cc3)cc2	427	RID-F-S*4; 25	670	C	Eur. J. Med. Chem.	2014	71		290	10.1016/j.ejmech.2013.11.009
Cc1onc(c1)C(=O)N[C@@H](CC(=O)NCC(C)(C)C)C(=O)N[C@@H](Cc2cccnc2)C(=O)NCc3ccccc3Cl	428	31	690	C	MedChemComm	2012	3	6	710	10.1039/C2MD20060K
O=C([C@H](CC1=CC=CC=C1)NC(C2=CN=CC=N2)=O)N[C@H](B(O)O)CC(C)C	429	51	700	C	J. Med. Chem.	2009	52	14	4192	10.1021/jm9005093
C[C@H](NC(=O)[C@H](Cc1ccc(OCc2ccccc2)cc1)NC(=O)CCCCCNC(=O)CCCCCNC(=O)CCCCCNC(=O)CCCCCNC(=O)OC(C)(C)C)C(=O)N[C@@H](C[C@]3(O)C(=O)Nc4ccccc34)C(=O)NCc5ccccc5	430	3b	707	C	J. Med. Chem.	2013	56	8	3367	10.1021/jm4002007
O=C(C1=CC(C=CC=C2)=C2C=C1)N[C@H](CCC3=CC=CC=C3)C([C@H]4[C@H](C4)NC([C@H]5[C@@H](C(O5)=O)[C@@H](C)CC)=O)C	431	4c	750	C	J. Med. Chem.	2013	56	14	5829	10.1021/jm400542h
CC(C)(c1ccc(OCCN2CCCCCC2)cc1)c3ccc(OCCN4CCCCCC4)cc3	432	RID-F-S*102; 27	750	C	Eur. J. Med. Chem.	2014	71		290	10.1016/j.ejmech.2013.11.009
C[C@H](NC(=O)[C@H](Cc1ccc(OCc2ccccc2)cc1)NC(=O)CCCCCNC(=O)CCCCCNC(=O)CCCCCNC(=O)CCCCCNC(=O)CCCCC(=O)N[C@@H](Cc3ccc(OCc4ccccc4)cc3)C(=O)N[C@@H](C)C(=O)N[C@@H](C[C@]5(O)C(=O)Nc6ccccc56)C(=O)NCc7ccccc7)C(=O)N[C@@H](C[C@]8(O)C(=O)Nc9ccccc89)C(=O)NCc%10ccccc%10	433	4b	756	C	J. Med. Chem.	2013	56	8	3367	10.1021/jm4002007
O=C(N[C@H](C(NCCNC1=C(Cl)C(C2=CC=CC=C2C1=O)=O)=O)CC3=CC=CC=C3)C4=CC=C([N+]([O-])=O)C=C4	434	10	770	C	J. Enzyme Inhib. Med. Chem.	2017	32	1	865	10.1080/14756366.2017.1334649
O=S(/C=C/[C@@H](CC(C)C)NC([C@@H](C)NC([C@@H](CC(OC(C)(C)C)=O)NC([C@H]([C@@H](C)CC)NC(OCC1=CC=CC=C1)=O)=O)=O)=O)(C)=O	435	17h	780	C	J. Med. Chem.	2006	49	10	2953	10.1021/jm058289o
CC(c1ccc(OCCN2CCCCCC2)cc1)c3ccc(OCCN4CCCCCC4)cc3	436	RID-F-S*101; 26	800	C	Eur. J. Med. Chem.	2014	71		290	10.1016/j.ejmech.2013.11.009
CCCC(C=C1)=CC=C1OCC(N(C(C)C)CC(NC2=CC=CC=N2)=O)=O	437	18e	836	C	Eur. J. Med. Chem.	2019	161		543	10.1016/j.ejmech.2018.10.056
O=C(N[C@H](C)C(N[C@H](CCC(N[C@H](B(O)O)CC(C)C)=O)C(NCC1=CC=C(C=CC=C2)C2=C1)=O)=O)OC(C)(C)C	438	18b	840	C	Chem. Rec.	2015	15	3	616	10.1002/tcr.201402100
O=C(/C=C/[C@@H](CC(C)C)NC([C@@H](CC(C)C)NC([C@@H](CC(C)C)NC(C1=CCCNC1)=O)=O)=O)OCC	439	3	860	C	J. Med. Chem.	2005	48	15	5038	10.1021/jm040905d
O=C(/C=C/[C@@H](CC(C)C)NC([C@@H](CCC(N)=O)NC([C@@H](C(C)C)NC(C1=CN=CC=C1)=O)=O)=O)OCC	440	21	870	C	Eur. J. Med. Chem.	2006	41	8	978	10.1016/j.ejmech.2006.04.001
CC(C)([C@@]1([H])[C@@]([C@@]2([H])C(C=C3[C@@]4([H])[C@@](CC[C@]3([C@@]2(CC1)C)C)(CC[C@](C4)(C)C(O)=O)C)=O)(CC5)C)[C@H]5OC(CC(C)(C)C(O)=O)=O	441	2	870	C	Bioorg. Med. Chem.	2008	16	14	6696	10.1016/j.bmc.2008.05.078
O=C(/C(NC([C@@H](CC(C)C)NC([C@@H](CC(C)C)NC([C@@H](CC(C)C)NC(C1=CC=CC(O)=C1C)=O)=O)=O)=O)=C\C2=CC=CC=C2)OCC	442	8	894	C	Eur. J. Med. Chem.	2008	43	7	1403	10.1016/j.ejmech.2007.10.002
CC(=C(c1ccc(OCCN2CCCCCC2)cc1)c3ccc(OCCN4CCCCCC4)cc3)c5ccccc5	443	RID-F-S*11; 12	900	C	Eur. J. Med. Chem.	2014	71		290	10.1016/j.ejmech.2013.11.009
Cc1ccc(CNC(=O)[C@H](CCc2ccccc2)NC(=O)[C@H](CNC(=O)CC(C)(C)C)NC(=O)C(=O)c3c[nH]c4ccccc34)cc1	444	11	910	C	MedChemComm	2012	3	6	710	10.1039/C2MD20060K
CC(C)[C@H](NC(=O)[C@H](CC(=O)N)NC(=O)Cc1cccc(Oc2ccccc2)c1)C(=O)N[C@@H]([C@H](C)O)C(=O)OCc3ccccc3	445	6d	920	C	Eur. J. Med. Chem.	2015	98		61	10.1016/j.ejmech.2015.05.023
CCCC(C=C1)=CC=C1OCC(N(C(C)C)CC(NC2=CC=C(C(F)(F)F)C=C2)=O)=O	446	180	922	C	Eur. J. Med. Chem.	2019	161		543	10.1016/j.ejmech.2018.10.056
CC(C)[C@H](NC(=O)[C@@H](NC(=O)C1OC(=O)C1C(C)C)C(C)C)C(=O)O	447	Cystargolide B	930	C	J. Nat. Prod.	2015	78	4	822	10.1021/np501060k
Cc1onc(c1)C(=O)N[C@@H](CC(=O)NCC(C)(C)C)C(=O)N[C@@H](Cc2ccncc2)C(=O)NCc3ccccc3Cl	448	30	940	C	MedChemComm	2012	3	6	710	10.1039/C2MD20060K
CCCC(C=C1)=CC=C1OCC(N(C(C)C)CC(NC2=CC=C(OC)C=C2)=O)=O	449	18l	952	C	Eur. J. Med. Chem.	2019	161		543	10.1016/j.ejmech.2018.10.056
O=C(N(C(C)C)CC(NC1=CC=NN=C1)=O)COC2=CC=C(C(F)(F)F)C=C2	450	18ac	952	C	Eur. J. Med. Chem.	2019	161		543	10.1016/j.ejmech.2018.10.056
O=C(N(C(C)C)CC(NC1=CC=NN=C1)=O)COC2=CC=C(CCO)C=C2	451	19	968	C	Eur. J. Med. Chem.	2019	161		543	10.1016/j.ejmech.2018.10.056
O=C(/C=C/[C@@H](CC(C)C)NC([C@@H](CCC(N)=O)NC([C@H](C(C)C)NC(C1CCNCC1)=O)=O)=O)OCC	452	22	980	C	Eur. J. Med. Chem.	2006	41	8	978	10.1016/j.ejmech.2006.04.001
O=C1/C(CN(C/C1=C\C2=CC=C(B(O)O)C=C2)C)=C/C3=CC=C(B(O)O)C=C3	453	AM114	1000	C	Molec. Pharmac.	2006	70	1	426	10.1124/mol.105.021311
C=C(c1ccc(OCCN2CCCCCC2)cc1)c3ccc(OCCN4CCCCCC4)cc3	454	RID-F-S*3; 24	1040	C	Eur. J. Med. Chem.	2014	71		290	10.1016/j.ejmech.2013.11.009
CC(C)([C@@]1([H])[C@@]([C@@]2([H])C(C=C3[C@@]4([H])[C@@](CC[C@]3([C@@]2(CC1)C)C)(CC[C@](C4)(C)C(O)=O)C)=O)(CC5)C)[C@H]5OC(CC6=CC(CC(O)=O)=CC=C6)=O	455	15	1050	C	Bioorg. Med. Chem.	2008	16	14	6696	10.1016/j.bmc.2008.05.078
O=C([C@H](CO)NC(CCCCC(C)C)=O)N[C@@H](CC(C)=C)C([C@@]1(OC1)CO)=O	456	Eponemycin	1100	C	J. Antibiot.	1999	52	12	1069	10.7164/antibiotics.52.1069
O=C([C@H](CO)NC(CCCCC(C)(C)O)=O)NC(CC(C)=C)C(C1(OC1)CO)=O	457	TMC-86B	1100	C	J. Antibiot.	1999	52	12	1069	10.7164/antibiotics.52.1069
O=C([C@H](CCC1=CC=CC=C1)NC(CC2CC(CCC2)OC3=CC=CC=C3)=O)N[C@@H](CCC4=CC=CC=C4)C(NCC5=CC=C(C=C5)C)=O	458	2	1100	C	Biochem. J.	2010	430	3	461	10.1042/BJ20100383
O=C(NC(CC1=CNC2=C1C=CC=C2)C(NC(CC3=CNC4=C3C=CC=C4)C(NC(CC5=CNC6=C5C=CC=C6)/C=N/N7C(NC(C7)=O)=O)=O)=O)OCC8=CC=CC=C8	459	2	1100	C	Bioorg. Med. Chem.	2008	16	8	4579	10.1016/j.bmc.2008.02.042
O=C(N(CC1=NC(C2=CC=C(C)C=C2)=NO1)C(C)C)COC3=CC=C(C=C3)OC	460	1p	1110	C	Curr. Med. Chem.	2013	20	18	2351	10.2174/0929867311320180006
CCCC(C=C1)=CC=C1OCC(N(C(C)C)CC(NC2=NC(C=CC(OC)=C3)=C3S2)=O)=O	461	18u	1111	C	Eur. J. Med. Chem.	2019	161		543	10.1016/j.ejmech.2018.10.056
C(CN1CCCCCC1)Oc2ccc(cc2)C(=C(c3ccccc3)c4ccccc4)c5ccc(OCCN6CCCCCC6)cc5	462	RID-F-S*14; 10	1180	C	Eur. J. Med. Chem.	2014	71		290	10.1016/j.ejmech.2013.11.009
O=C(/C(NC([C@@H](CC(C)C)NC([C@@H](CC(C)C)NC(C1=CC=CC(O)=C1C)=O)=O)=O)=C\C2=CC=CC=C2)OCC	463	6	1187	C	Eur. J. Med. Chem.	2008	43	7	1403	10.1016/j.ejmech.2007.10.002
CCCC(C=C1)=CC=C1OCC(N(C(C)C)CC(NC2=CC=C(F)C=C2)=O)=O	464	18n	1197	C	Eur. J. Med. Chem.	2019	161		543	10.1016/j.ejmech.2018.10.056
O=C([C@@H](C(C)C)NC([C@@H](CC1=CC=C(C=C1)O)NC(CN(C)C)=O)=O)NC(CC2=CC=C(O)C=C2)C=O	465	TP111	1200	C	Bioorg. Med. Chem. Lett	2005	15	7	1867	10.1016/j.bmcl.2005.02.013
O=C(/C=C/[C@@H](CC(C)C)NC([C@@H](CCC(N)=O)NC([C@H](C(C)C)NC(C1=CC=C(C=CC=C2)C2=C1)=O)=O)=O)OCC	466	25	1270	C	Eur. J. Med. Chem.	2006	41	8	978	10.1016/j.ejmech.2006.04.001
FC(C(F)=CC(C([C@@H](CC(C)C)NC([C@H](CC1=CC=CC=C1)NC([C@H](CC(C)C)NC([C@H](CCC2=CC=CC=C2)NC(CN3CCOCC3)=O)=O)=O)=O)=O)=C4)=C4F	467	14.6	1300	C	Bull. Korean Chem. Soc.	2014	35	12	3571	10.5012/bkcs.2014.35.12.3571
CC(C)C[C@H](NC(=O)CNC(=O)[C@H](CC(C)C)NC(=O)[C@H](CCc1ccccc1)NC(=O)C)\C=C\S(=O)(=O)C	468	10a	1300	C	J. Med. Chem.	2006	49	10	2953	10.1021/jm058289o
O=C([C@@H](CC1=CC=CC=C1)NC([C@H]([C@@H](C)CC)NC(NC2=CC=CC([N+]([O-])=O)=C2)=S)=O)NC3=CC(Cl)=C(Cl)C=C3	469	6h	1360	C	Eur. J. Med. Chem.	2017	126		259	10.1016/j.ejmech.2016.11.024
CCCC(=C(c1ccc(OCCN2CCCCCC2)cc1)c3ccc(OCCN4CCCCCC4)cc3)c5ccccc5	470	RID-F-S*12; 11	1370	C	Eur. J. Med. Chem.	2014	71		290	10.1016/j.ejmech.2013.11.009
CC(C)([C@@]1([H])[C@@]([C@@]2([H])C(C=C3[C@@]4([H])[C@@](CC[C@]3([C@@]2(CC1)C)C)(CC[C@](C4)(C)C(O)=O)C)=O)(CC5)C)[C@H]5OC(CCCC(O)=O)=O	471	6	1390	C	Bioorg. Med. Chem.	2008	16	14	6696	10.1016/j.bmc.2008.05.078
FCC=1OC(=O)SN=1	472	8	1400	C	ChemistryOpen	2015	4	3	342	10.1002/open.201500001
CC[C@H](C)[C@H](NC(=O)OCc1ccccc1)C(=O)N[C@@H](CS(=O)(=O)Cc2ccccc2)C(=O)N[C@@H](C)C(=O)N[C@@H](CC(C)C)\C=C\S(=O)(=O)C	473	17g	1400	C	J. Med. Chem.	2006	49	10	2953	10.1021/jm058289o
C[C@H](NC(=O)[C@H](CC(=O)NCC(C)(C)C)NC(=O)c1cc(C)on1)C(=O)NCc2ccccc2Cl	474	33	1400	C	MedChemComm	2012	3	6	710	10.1039/C2MD20060K
O=C(CC1=CC=CC(CC(O)=O)=C1)O[C@@H]2C(C)([C@@]3([H])[C@@]([C@]4([H])[C@]([C@]5([C@@](CC4)([H])[C@]6([H])[C@@](CC5)(CC[C@H]6C(C)=C)C(O)=O)C)(CC3)C)(CC2)C)C	475	13	1420	C	Bioorg. Med. Chem. Lett.	2011	21	19	5944	10.1016/j.bmcl.2011.07.072
CC[C@H](C)[C@H]1[C@@H](OC1=O)C(=O)N[C@H]2C[C@H]2C[C@H](NC(=O)[C@H](C)N)C(=O)O	476	Belactosin A	1440	C	J. Med. Chem.	2013	56	9	3689	10.1021/jm4002296
CCC=C(c1ccc(OCCN2CCCCCC2)cc1)c3ccc(OCCN4CCCCCC4)cc3	477	RID-F-S*2; 22	1460	C	Eur. J. Med. Chem.	2014	71		290	10.1016/j.ejmech.2013.11.009
O=C(N[C@H](CC1=CC=CC=C1)C(N[C@H](CCC(N[C@H](B(O)O)CC(C)C)=O)C(NCC2=CC=C(C=CC=C3)C3=C2)=O)=O)OC(C)(C)C	478	18d	1470	C	Chem. Rec.	2015	15	3	616	10.1002/tcr.201402100
O=C(N(CC1=NC(C2=CC=C(OC)C=C2)=NO1)C(C)C)COC3=CC=CC=C3	479	1i	1500	C	Curr. Med. Chem.	2013	20	18	2351	10.2174/0929867311320180006
O=C(N[C@H](CC(C)C)C(N[C@H](CCC(N[C@H](B(O)O)CC(C)C)=O)C(NCC1=CC=C(C=CC=C2)C2=C1)=O)=O)OC(C)(C)C	480	18c	1500	C	Chem. Rec.	2015	15	3	616	10.1002/tcr.201402100
O[C@@H]1C([C@]2([C@@](CC1)(C)[C@@]3([C@](CC2)(C)[C@@]4(C)[C@@]([H])([C@@]5([C@@](CC[C@H]5C(COCCC6=CC=C(Br)C=C6)=C)(C(NC(CC(C)C)C(O)=O)=O)CC4)[H])CC3)[H])[H])(C)C	481	20	1560	C	Bioorg. Med. Chem. Lett.	2011	21	19	5944	10.1016/j.bmcl.2011.07.072
O=C(N(C(C)C)CC(NC1=CC=NN=C1)=O)COC2=CC=C(CC(OC)=O)C=C2	482	18ae	1561	C	Eur. J. Med. Chem.	2019	161		543	10.1016/j.ejmech.2018.10.056
CCC(=C(c1ccc(OCCN2CCCCCC2)cc1)c3ccc(OCCN4CCCCCC4)cc3)CC	483	RID-F-S*10; 20	1570	C	Eur. J. Med. Chem.	2014	71		290	10.1016/j.ejmech.2013.11.009
O=C(NC(CC1=CNC2=C1C=CC=C2)C(NC(CC3=CNC4=C3C=CC=C4)C(NC(CC5=CC=CC=C5)/C=N/N6C(NC(C6)=O)=O)=O)=O)OCC7=CC=NC=C7	484	7	1600	C	Bioorg. Med. Chem.	2008	16	8	4579	10.1016/j.bmc.2008.02.042
O=C(NC(CC(C)C)C(NC(CC(C)C)C(N[C@H](CC(C)C)C(C(NC1=CC=C(C=C1)C#N)=O)=O)=O)=O)OCC2=CC=CC=C2	485	6d	1608	C	ChemMedChem	2014	9	11	2557	10.1002/cmdc.201402244
COc1ccc(CNC(=O)[C@@H](NC(=O)[C@H](CCC(=O)N)NC(=O)Cc2cccc(Oc3ccccc3)c2)C(C)C)c(O)c1	486	6m	1630	C	Eur. J. Med. Chem.	2015	98		61	10.1016/j.ejmech.2015.05.023
O=C(c1ccc(OCCN2CCCCCC2)cc1)c3ccc(OCCN4CCCCCC4)cc3	487	RID-F-S*5; 23	1650	C	Eur. J. Med. Chem.	2014	71		290	10.1016/j.ejmech.2013.11.009
CC(=C(c1ccc(OCCN2CCCCCC2)cc1)c3ccc(OCCN4CCCCCC4)cc3)C	488	RID-F-S*9; 21	1660	C	Eur. J. Med. Chem.	2014	71		290	10.1016/j.ejmech.2013.11.009
CC(O)(c1ccc(OCCN2CCCCCC2)cc1)c3ccc(OCCN4CCCCCC4)cc3	489	RID-F-S*6; 28	1660	C	Eur. J. Med. Chem.	2014	71		290	10.1016/j.ejmech.2013.11.009
O=C(COC1=CC=CC=C1)N(CC2=NC(C3=CC=C(OC)C=C3)=NO2)CC=C	490	1h	1670	C	Curr. Med. Chem.	2013	20	18	2351	10.2174/0929867311320180006
CCCC(C=C1)=CC=C1OCC(N(C(C)C)CC(NC2=CC=CN=C2)=O)=O	491	18d	1682	C	Eur. J. Med. Chem.	2019	161		543	10.1016/j.ejmech.2018.10.056
Cc1onc(c1)C(=O)N[C@@H](Cc2onc(n2)C(C)(C)C)C(=O)N[C@@H](CCc3ccccc3)C(=O)NCc4ccc(C)cc4	492	37	1700	C	MedChemComm	2012	3	6	710	10.1039/C2MD20060K
CC(C)([C@@]1([H])[C@@]([C@@]2([H])C(C=C3[C@@]4([H])[C@@](CC[C@]3([C@@]2(CC1)C)C)(CC[C@](C4)(C)C(O)=O)C)=O)(CC5)C)[C@H]5OC(CC6=CC=C(CC(O)=O)C=C6)=O	493	16	1780	C	Bioorg. Med. Chem.	2008	16	14	6696	10.1016/j.bmc.2008.05.078
OC(C=C1)=CC=C1C(OC2=C3C(O)=CC(O)=C2)=CC3=O	494	Apigenin	1800	C	Biochem. Pharmacol.	2005	69	10	1421	10.1016/j.bcp.2005.02.022
O[C@@H]1C([C@]2([C@@](CC1)(C)[C@@]3([C@](CC2)(C)[C@@]4(C)[C@@]([H])([C@@]5([C@@](CC[C@H]5C(COCCC6=CC=C(Cl)C=C6)=C)(C(NC(CC(C)C)C(O)=O)=O)CC4)[H])CC3)[H])[H])(C)C	495	21	1800	C	Bioorg. Med. Chem. Lett.	2011	21	19	5944	10.1016/j.bmcl.2011.07.072
O=C([C@@H](CC(C)C)NC([C@H](CC1=CC=CC=C1)NC([C@H](CC(C)C)NC([C@H](CCC2=CC=CC=C2)NC(CN3CCOCC3)=O)=O)=O)=O)C4=CC=C(C=C4)OC	496	14.4	1800	C	Bull. Korean Chem. Soc.	2014	35	12	3571	10.5012/bkcs.2014.35.12.3571
BrC1=CC=C(C(N[C@@H](C(C)C)C(N[C@H](CCC(N)=O)C(N[C@H](CC(C)C)/C=C/C(OCC)=O)=O)=O)=O)C=C1C	497	18	1830	C	Eur. J. Med. Chem.	2006	41	8	978	10.1016/j.ejmech.2006.04.001
IC1C(C)=CC(C(N[C@@H](C(C)C)C(N[C@H](CCC(N)=O)C(N[C@H](CC(C)C)/C=C/C(OCC)=O)=O)=O)=O)=CC1	498	19	1850	C	Eur. J. Med. Chem.	2006	41	8	978	10.1016/j.ejmech.2006.04.001
O=C1SN=C(O1)CC2=CC=CC=C2	499	9	1900	C	ChemistryOpen	2015	4	3	342	10.1002/open.201500001
CC(C)([C@@]1([H])[C@@]([C@@]2([H])C(C=C3[C@@]4([H])[C@@](CC[C@]3([C@@]2(CC1)C)C)(CC[C@](C4)(C)C(O)=O)C)=O)(CC5)C)[C@H]5OC(C(C)C)=O	500	11	1920	C	Bioorg. Med. Chem.	2008	16	14	6696	10.1016/j.bmc.2008.05.078
CC(C)([C@@]1([H])[C@@]([C@@]2([H])C(C=C3[C@@]4([H])[C@@](CC[C@]3([C@@]2(CC1)C)C)(CC[C@](C4)(C)C(O)=O)C)=O)(CC5)C)[C@H]5OC(COCC(O)=O)=O	501	7	1930	C	Bioorg. Med. Chem.	2008	16	14	6696	10.1016/j.bmc.2008.05.078
CC1=CC(C(N[C@H](C(C)C)C(N[C@H](CCC(N)=O)C(N[C@H](CC(C)C)/C=C/C(OCC)=O)=O)=O)=O)=CC=C1[N+]([O-])=O	502	20	1940	C	Eur. J. Med. Chem.	2006	41	8	978	10.1016/j.ejmech.2006.04.001
C(CN1CCCCCC1)Oc2ccc(cc2)C3(CCCCC3)c4ccc(OCCN5CCCCCC5)cc4	503	RID-F-S*103; 29	1940	C	Eur. J. Med. Chem.	2014	71		290	10.1016/j.ejmech.2013.11.009
O=C([C@@H](CC1=CC=CC=C1)NC([C@H]([C@@H](C)CC)NC(NC2=CC=CC([N+]([O-])=O)=C2)=S)=O)NC3=CC=C(F)C=C3	504	6g	1970	C	Eur. J. Med. Chem.	2017	126		259	10.1016/j.ejmech.2016.11.024
S(SC(=S)N(CC)CC)C(=S)N(CC)CC	505	Disulfiran	2000	C	Cancer Research	2006	66	21	10425	10.1158/0008-5472.CAN-06-2126
CCCC(C=C1)=CC=C1OCC(N(C(C)C)CC(NC2=CC=CC(OC)=C2)=O)=O	506	18k	2000	C	Eur. J. Med. Chem.	2019	161		543	10.1016/j.ejmech.2018.10.056
CCCC(C=C1)=CC=C1OCC(N(C(C)C)CC(NC2=NOC=C2)=O)=O	507	18s	2011	C	Eur. J. Med. Chem.	2019	161		543	10.1016/j.ejmech.2018.10.056
O=C(N1[C@@H](/C=C/C(OCC)=O)CC(C=CC=C2)=C2C1)[C@@H](CC(C)C)NC([C@@H](CC(C)C)NC(C3=C(C)C(O)=CC=C3)=O)=O	508	Hmb-Leu-Leu-D-Tic-VE; 17	2065	C	Eur. J. Med. Chem.	2008	43	7	1403	10.1016/j.ejmech.2007.10.002
CC(C)([C@@]1([H])[C@@]([C@@]2([H])C(C=C3[C@@]4([H])[C@@](CC[C@]3([C@@]2(CC1)C)C)(CC[C@](C4)(C)C(O)=O)C)=O)(CC5)C)[C@H]5OC(C6=CC=CC=C6)=O	509	13	2080	C	Bioorg. Med. Chem.	2008	16	14	6696	10.1016/j.bmc.2008.05.078
O=C(/C=C/[C@@H](CC(C)C)NC([C@@H](CCC(N)=O)NC([C@@H](C(C)C)NC(C1=CNC2=C1C=CC=C2)=O)=O)=O)OCC	510	23	2090	C	Eur. J. Med. Chem.	2006	41	8	978	10.1016/j.ejmech.2006.04.001
O[C@]1(C)C(CC2=CC(O)=CC=C2O)[C@]3(C)CCC4[C@]5(C)CCC[C@]4(COC5O)C3CC1	511	7	2100	C	Bioorg. Med. Chem. Lett.	2015	25	13	2650	10.1016/j.bmcl.2015.04.075
C(CN1CCCCCC1)Oc2ccc(cc2)C(=C3CCCCC3)c4ccc(OCCN5CCCCCC5)cc4	512	14, RID-F-S*16	2190	C	Eur. J. Med. Chem.	2014	71		290	10.1016/j.ejmech.2013.11.009
CCOC(=O)\C=C\[C@H](CC(C)C)NC(=O)[C@H](CCC(=O)N)NC(=O)[C@H](Cc1ccccc1)NC(=O)c2cccc(O)c2C	513	Hmb-Phe-Gln-Leu-VE	2230	C	Bioorg. Med. Chem. Lett.	2006	16	12	3125	10.1016/j.bmcl.2006.03.070
CC(C)([C@@]1([H])[C@@]([C@@]2([H])C(C=C3[C@@]4([H])[C@@](CC[C@]3([C@@]2(CC1)C)C)(CC[C@](C4)(C)C(O)=O)C)=O)(CC5)C)[C@H]5OC(OC6=CC=C(CC(C)=O)C=C6)=O	514	14	2270	C	Bioorg. Med. Chem.	2008	16	14	6696	10.1016/j.bmc.2008.05.078
O=C([C@H](CC1=CC=CC=C1)NC(C2C3=CC=CC=C3CCC2)=O)NC(B(O)O)CC(C)C	515	52	2290	C	J. Med. Chem.	2009	52	14	4192	10.1021/jm9005093
O=C([C@@H](CC(NCCC(COCC1=CC=CC=C1)COCC2=CC=CC=C2)=O)NC(C)=O)N[C@H](CC(C)C)C([C@]3(OC3)C)=O	516	3	2300	C	Bioorg. Med. Chem.	2014	22	12	3091	10.1016/j.bmc.2014.04.032
CN(C)c1ccc2nc(c3ccccc3)c(cc2c1)c4ccccc4	517	TM-124; 35	2300	C	Bioorg. Med. Chem.	2016	24	11	2441	10.1016/j.bmc.2016.04.005
CC(C)C[C@H](NC(=O)[C@H](C)NC(=O)[C@H](CCC(=O)NC(C)(C)C(=O)OC(C)(C)C)NC(=O)OCc1ccccc1)\C=C\S(=O)(=O)C	518	22l	2300	C	J. Med. Chem.	2006	49	10	2953	10.1021/jm058289o
O[C@@H]1C([C@]2([C@@](CC1)(C)[C@@]3([C@](CC2)(C)[C@@]4(C)[C@@]([H])([C@@]5([C@@](CC[C@H]5C(COCCC6=CC=C(F)C=C6)=C)(C(NC(CC(C)C)C(O)=O)=O)CC4)[H])CC3)[H])[H])(C)C	519	19	2400	C	Bioorg. Med. Chem. Lett.	2011	21	19	5944	10.1016/j.bmcl.2011.07.072
O=C(N[C@H](CC(C)C)C(N[C@H](CC(C)C)C(N[C@H](CC(C)C)/C=C/C(OCC)=O)=O)=O)OCC1=CC=CC=C1	520	1	2450	C	J. Med. Chem.	2005	48	15	5038	10.1021/jm040905d
O[C@@H]1C([C@]2([C@@](CC1)(C)[C@@]3([C@](CC2)(C)[C@@]4(C)[C@@]([H])([C@@]5([C@@](CC[C@H]5C(COCCC6=CC=CC=C6)=C)(C(NC(CC(C)C)C(O)=O)=O)CC4)[H])CC3)[H])[H])(C)C	521	17	2470	C	Bioorg. Med. Chem. Lett.	2011	21	19	5944	10.1016/j.bmcl.2011.07.072
CC[C@H](C)[C@H](NC(=O)OCc1ccccc1)C(=O)N[C@@H](CC(=O)OCc2ccccc2)C(=O)N[C@@H](C)C(=O)N[C@@H](CC(C)C)\C=C\S(=O)(=O)C	522	17i	2500	C	J. Med. Chem.	2006	49	10	2953	10.1021/jm058289o
CC(C)([C@@]1([H])[C@@]([C@@]2([H])C(C=C3[C@@]4([H])[C@@](CC[C@]3([C@@]2(CC1)C)C)(CC[C@](C4)(C)C(O)=O)C)=O)(CC5)C)[C@H]5OC(CCC(O)=O)=O	523	4	2630	C	Bioorg. Med. Chem.	2008	16	14	6696	10.1016/j.bmc.2008.05.078
BrC1=CC=C(OCC(N(CC2=NC(CCl)=NO2)C(C)C)=O)C=C1	524	4e	2690	C	Curr. Med. Chem.	2013	20	18	2351	10.2174/0929867311320180006
O=C([C@@H](CC(C)C)NC([C@H](CC1=CC=CC=C1)NC([C@H](CC(C)C)NC([C@H](CCC2=CC=CC=C2)NC(CN3CCOCC3)=O)=O)=O)=O)C4=CC=CC=C4	525	14.3	2700	C	Bull. Korean Chem. Soc.	2014	35	12	3571	10.5012/bkcs.2014.35.12.3571
C(CN1CCCCCC1)Oc2ccc(cc2)C(=C3CCCC3)c4ccc(OCCN5CCCCCC5)cc4	526	RID-F-S*15; 15	2700	C	Eur. J. Med. Chem.	2014	71		290	10.1016/j.ejmech.2013.11.009
O=C([C@@H](CC1=CC=CC=C1)NC([C@H]([C@@H](C)CC)NC(NC2=CC=CC([N+]([O-])=O)=C2)=S)=O)NC3=CC=C(Br)C=C3	527	6f	2710	C	Eur. J. Med. Chem.	2017	126		259	10.1016/j.ejmech.2016.11.024
O=C(NC([H])C(N[C@H](CCCC(N[C@@H](B(O)O)CC(C)C)=O)C(NCC1=CC=C(C=CC=C2)C2=C1)=O)=O)OC(C)(C)C	528	20a	2740	C	Chem. Rec.	2015	15	3	616	10.1002/tcr.201402100
O=C([C@]1([C@@H](C2=CC=CC=C2)N(C(C3=CC=CC=C3)=N1)CC4=CC=CC=C4)C5=CC=CC=C5)OCC	529	TCH-013	2800	C	ACS Chem. Biol.	2013	8	3	578	10.1021/cb300568r
O=C([C@@H](CC(C)C)NC([C@H](CC1=CC=CC=C1)NC([C@H](CC(C)C)NC([C@H](CCC2=CC=CC=C2)NC(CN3CCOCC3)=O)=O)=O)=O)C4=CC=CS4	530	14.7	2900	C	Bull. Korean Chem. Soc.	2014	35	12	3571	10.5012/bkcs.2014.35.12.3571
O=C(C(O1)=NSC1=O)C2=CC=CC=C2	531	19	2950	C	ChemistryOpen	2015	4	3	342	10.1002/open.201500001
O=C(C1C(C(O)=O)CC=CC1)O[C@@H]2C(C)([C@@]3([H])[C@@]([C@]4([H])[C@]([C@]5([C@@](CC4)([H])[C@]6([H])[C@@](CC5)(CC[C@H]6C(C)=C)C(O)=O)C)(CC3)C)(CC2)C)C	532	11	2960	C	Bioorg. Med. Chem. Lett.	2011	21	19	5944	10.1016/j.bmcl.2011.07.072
BrC1=CC=C(OCC(N(CC2=NC(CC3=CC=CC=C3)=NO2)C(C)C)=O)C=C1	533	4d	3010	C	Curr. Med. Chem.	2013	20	18	2351	10.2174/0929867311320180006
CC(C)([C@@]1([H])[C@@]([C@@]2([H])C(C=C3[C@@]4([H])[C@@](CC[C@]3([C@@]2(CC1)C)C)(CC[C@](C4)(C)C(NC(C(O)=O)CC(C)C)=O)C)=O)(CC5)C)[C@H]5OC(CC(C)(C)C(O)=O)=O	534	21	3020	C	Bioorg. Med. Chem.	2008	16	14	6696	10.1016/j.bmc.2008.05.078
O=C(C(C=C1)=CC=C1OCC=C)N(CC2=NC(C3=CC(OC)=C(C=C3)OC)=NO2)C(C)C	535	3a	3090	C	Curr. Med. Chem.	2013	20	18	2351	10.2174/0929867311320180006
O=C([C@@H](CC(C)C)NC([C@H](CC1=CC=CC=C1)NC([C@H](CC(C)C)NC([C@H](CCC2=CC=CC=C2)NC(CN3CCOCC3)=O)=O)=O)=O)C4=CC=C(F)C=C4	536	14.5	3100	C	Bull. Korean Chem. Soc.	2014	35	12	3571	10.5012/bkcs.2014.35.12.3571
O=C(C(C1=CC=CC=C1)OC)N(CC2=NC(C3=CC=CC=C3)=NO2)C(C)C	537	1n	3130	C	Curr. Med. Chem.	2013	20	18	2351	10.2174/0929867311320180006
O[C@@H]1C([C@]2([C@@](CC1)(C)[C@@]3([C@](CC2)(C)[C@@]4(C)[C@@]([H])([C@@]5([C@@](CC[C@H]5C(COCCN6CCOCC6)=C)(C(NC(CC(C)C)C(O)=O)=O)CC4)[H])CC3)[H])[H])(C)C	538	22	3130	C	Bioorg. Med. Chem. Lett.	2011	21	19	5944	10.1016/j.bmcl.2011.07.072
CC[C@H](C)[C@H](NC(=O)OCc1ccccc1)C(=O)N[C@@H](CS(=O)(=O)C)C(=O)N[C@@H](C)C(=O)N[C@@H](CC(C)C)\C=C\S(=O)(=O)C	539	17f	3300	C	J. Med. Chem.	2006	49	10	2953	10.1021/jm058289o
O[C@@H]1C([C@]2([C@@](CC1)(C)[C@@]3([C@](CC2)(C)[C@@]4(C)[C@@]([H])([C@@]5([C@@](CC[C@H]5C(COCCC6=CC=C(OC)C=C6)=C)(C(NC(CC(C)C)C(O)=O)=O)CC4)[H])CC3)[H])[H])(C)C	540	18	3340	C	Bioorg. Med. Chem. Lett.	2011	21	19	5944	10.1016/j.bmcl.2011.07.072
BrC1=CC=C(C=C1)OCC(N(CC2=NC(C)=NO2)C(C)C)=O	541	4a	3360	C	Curr. Med. Chem.	2013	20	18	2351	10.2174/0929867311320180006
CCC(=C(c1ccc(OCCN(C)C)cc1)c2ccc(OCCN(C)C)cc2)c3ccccc3	542	RID-A	3360	C	Eur. J. Med. Chem.	2014	71		290	10.1016/j.ejmech.2013.11.009
CCCC(=C(c1ccc(OCCN2CCCCCC2)cc1)c3ccc(OCCN4CCCCCC4)cc3)CCC	543	RID-F-S*22; 19	3380	C	Eur. J. Med. Chem.	2014	71		290	10.1016/j.ejmech.2013.11.009
Cl[Sn](C1=CC=CC=C1)(C2=CC=CC=C2)C3=CC=CC=C3	544	TPT	3500	C	Environ. Health Perspect.	2009	117	3	379	10.1289/ehp.11865
OC(C(O)=C1)=CC=C1C(OC2=C3C(O)=CC(O)=C2)=C(O)C3=O	545	Quercetin	3500	C	Biochem. Pharmacol.	2005	69	10	1421	10.1016/j.bcp.2005.02.022
BrC1=C(C(N2[C@]3(CCC2)NC(N[C@H]43)=N)=O)N4C5=C1C=CC=C5	546	4	3500	C	Angew Chem Int Ed Engl	2015	54	9	2830	10.1002/anie.201410168
O=C([C@@H](CC1=CC=CC=C1)NC([C@H]([C@@H](C)CC)NC(NC2=CC=CC([N+]([O-])=O)=C2)=S)=O)NC3=CC=CC(F)=C3	547	6d	3570	C	Eur. J. Med. Chem.	2017	126		259	10.1016/j.ejmech.2016.11.024
O[C@@H]1C([C@]2([C@@](CC1)(C)[C@@]3([C@](CC2)(C)[C@@]4(C)[C@@]([H])([C@@]5([C@@](CC[C@H]5C(COCCC)=C)(C(NC(CC(C)C)C(O)=O)=O)CC4)[H])CC3)[H])[H])(C)C	548	16	3670	C	Bioorg. Med. Chem. Lett.	2011	21	19	5944	10.1016/j.bmcl.2011.07.072
O=C(N1[C@H](/C=C/C(OCC)=O)CC(C=CC=C2)=C2C1)[C@@H](CC(C)C)NC([C@@H](CC(C)C)NC(C3=CC=CC(O)=C3C)=O)=O	549	HMB-Leu-Leu-Tic-VE; 13	3734	C	Eur. J. Med. Chem.	2008	43	7	1403	10.1016/j.ejmech.2007.10.002
IC1=CC(CN2CC3=[N]4C=CC=C3)=C(O[Cu]42Cl)C(I)=C1	550	1	3820	C	Eur. J. Med. Chem.	2009	33	11	4353	10.1016/j.ejmech.2009.05.019
CCCC(C=C1)=CC=C1OCC(N(C(C)C)CC(NC2=NN=CS2)=O)=O	551	18r	3863	C	Eur. J. Med. Chem.	2019	161		543	10.1016/j.ejmech.2018.10.056
O=C(N[C@@H](CCCC(N[C@H](B(O)O)CC(C)C)=O)C(NCC1=CC=C(C=CC=C2)C2=C1)=O)OC(C)(C)C	552	21c	4120	C	Chem. Rec.	2015	15	3	616	10.1002/tcr.201402100
CCOC(=O)\C=C\[C@H](CC(C)C)NC(=O)[C@H](CCC(=O)N)NC(=O)[C@@H](NC(=O)[C@@H](N)Cc1ccccc1)C(C)C	553	H-Phe-Val-Gln-Leu-VE	4150	C	Bioorg. Med. Chem. Lett.	2006	16	12	3125	10.1016/j.bmcl.2006.03.070
O=C1SN=C(O1)C#CC2=CC=CC=C2	554	20	4200	C	ChemistryOpen	2015	4	3	342	10.1002/open.201500001
O=C(/C=C/[C@H](CC(C)C)NC([C@H](CC(C)C)NC([C@H](CC(C)C)NC(C1=CC=CC(O)=C1C)=O)=O)=O)OCC	555	4	4210	C	J. Med. Chem.	2005	48	15	5038	10.1021/jm040905d
O=C(N[C@H](C)C(N[C@H](CCCC(N[C@@H](B(O)O)CC(C)C)=O)C(NCC1=CC=C(C=CC=C2)C2=C1)=O)=O)OC(C)(C)C	556	20b	4280	C	Chem. Rec.	2015	15	3	616	10.1002/tcr.201402100
CCOC(=O)\C=C\[C@H](CC(C)C)NC(=O)[C@H](CCC(=O)N)NC(=O)[C@@H](NC(=O)[C@@H](N)Cc1ccc(O)cc1)C(C)C	557	H-Tyr-Val-Gln-Leu-VE	4320	C	Bioorg. Med. Chem. Lett.	2006	16	12	3125	10.1016/j.bmcl.2006.03.070
O=C(/C=C/[C@H](CC(C)C)NC([C@H](CC(C)C)NC([C@H](CC(C)C)NC(C1CN(CCC1)C(OC(C)(C)C)=O)=O)=O)=O)OCC	558	2	4360	C	J. Med. Chem.	2005	48	15	5038	10.1021/jm040905d
O=C([C@@H](CC(C)C)NC([C@H](CC1=CC=CC=C1)NC([C@H](CC(C)C)NC([C@H](CCC2=CC=CC=C2)NC(CN3CCOCC3)=O)=O)=O)=O)C4=C(F)C(F)=C(F)C(F)=C4F	559	14.8	4400	C	Bull. Korean Chem. Soc.	2014	35	12	3571	10.5012/bkcs.2014.35.12.3571
O=C1SN=C(O1)C2=CN=CC=N2	560	2	4500	C	ChemistryOpen	2015	4	3	342	10.1002/open.201500001
O=C(N(CC1=NC(C2=CC(C)=CC=C2)=NO1)C(C)C)COC3=CC=CC(C)=C3	561	1o	4500	C	Curr. Med. Chem.	2013	20	18	2351	10.2174/0929867311320180006
O=C(N[C@@H](CC(N[C@H](B(O)O)CC(C)C)=O)C(NCC1=CC=C(C=CC=C2)C2=C1)=O)OC(C)(C)C	562	21a	4510	C	Chem. Rec.	2015	15	3	616	10.1002/tcr.201402100
CCCC(C=C1)=CC=C1OCC(N(C(C)C)CC(NC2=CC=C(OC)C(OC)=C2)=O)=O	563	18m	4726	C	Eur. J. Med. Chem.	2019	161		543	10.1016/j.ejmech.2018.10.056
O=C([C@H](CO)NC(CCC)=O)NC(CC(C)=C)C(C1(OC1)CO)=O	564	TMC-86A	5100	C	J. Antibiot.	1999	52	12	1069	10.7164/antibiotics.52.1069
Cc1nc2ccc(cc2cc1C3=CCCCC3)N4CCCCC4	565	AD121; 25	5260	C	Bioorg. Med. Chem.	2016	24	11	2441	10.1016/j.bmc.2016.04.005
O=C(N[C@H](C(N1CC(C=CC=C2)=C2C[C@H]1/C=C/C(OCC)=O)=O)CC(C)C)[C@H](CC(C)C)NC([C@H](CC(C)C)NC(C3=C(C)C(O)=CC=C3)=O)=O	566	19	5295	C	Eur. J. Med. Chem.	2008	43	7	1403	10.1016/j.ejmech.2007.10.002
CN(C)c1ccc2ncc(cc2c1)C3CCCCC3	567	TM-102; 28	5500	C	Bioorg. Med. Chem.	2016	24	11	2441	10.1016/j.bmc.2016.04.005
O=C([C@@H](CC(NCCCCOCC1=CC=CC=C1)=O)NC(C)=O)N[C@H](CC(C)C)C([C@]2(OC2)C)=O	568	4	5700	C	Bioorg. Med. Chem.	2014	22	12	3091	10.1016/j.bmc.2014.04.032
O=C(N(CC1=NC(C2=CC=C(OC)C=C2)=NO1)C(C)C)COC3=CC=CC(C)=C3	569	1m	5740	C	Curr. Med. Chem.	2013	20	18	2351	10.2174/0929867311320180006
O=C1OC([C@H](C2=CC=CC=C2)OC)=NS1	570	16	5800	C	ChemistryOpen	2015	4	3	342	10.1002/open.201500001
O=C([C@@H](CC1=CC=CC=C1)NC([C@H]([C@@H](C)CC)NC(NC2=CC=CC([N+]([O-])=O)=C2)=S)=O)NC3=CC=CC(Cl)=C3	571	6c	5840	C	Eur. J. Med. Chem.	2017	126		259	10.1016/j.ejmech.2016.11.024
O[C@@H]1C(C)([C@@]2([H])[C@@]([C@]3([H])[C@]([C@]4(C(CC3)[C@]5([H])[C@@](CC4)(CC[C@H]5C(CBr)=C)C(NC(CC(C)C)C(O)=O)=C)C)(CC2)C)(CC1)C)C	572	14	5850	C	Bioorg. Med. Chem. Lett.	2011	21	19	5944	10.1016/j.bmcl.2011.07.072
CCCC(C=C1)=CC=C1OCC(N(C(C)C)CC(NC2=CC=C(C=CC=C3)C3=C2)=O)=O	573	18t	5907	C	Eur. J. Med. Chem.	2019	161		543	10.1016/j.ejmech.2018.10.056
O=C1SN=C(O1)C2=CC=CC=C2	574	1	6200	C	ChemistryOpen	2015	4	3	342	10.1002/open.201500001
CN(C)c1ccc2ncc(cc2c1)C3=CCCCC3	575	TM-101; 21	6300	C	Bioorg. Med. Chem.	2016	24	11	2441	10.1016/j.bmc.2016.04.005
O=C(/C=C/[C@@H](CC(C)C)NC([C@@H](CCC(O)=O)NC([C@H](C(C)C)NC(C1=CC=CC(O)=C1C)=O)=O)=O)OCC	576	16	6420	C	Eur. J. Med. Chem.	2006	41	8	978	10.1016/j.ejmech.2006.04.001
O=C(O[C@@H]1C(C)(C)[C@H]2[C@@](C)([C@@H]3[C@](C)([C@@]4(C)[C@@H]([C@H]5[C@H](C(=C)C)CC[C@]5(C(=O)[O-])CC4)CC3)CC2)CC1)C(CC(=O)[O-])(C)C	577	LH68	6500	C	FEBS Letters	2007	581	25	4955	10.1016/j.febslet.2007.09.031
O=C(/C=C/[C@H](CC(C)C)NC([C@H](CO)NC([C@H](C(C)C)NC(C1=CCCNC1)=O)=O)=O)OCC	578	7	6540	C	J. Med. Chem.	2005	48	15	5038	10.1021/jm040905d
CCC(=C(c1ccc(OCCN2CCCC2)cc1)c3ccc(OCCN4CCCC4)cc3)c5ccccc5	579	RID-B	6560	C	Eur. J. Med. Chem.	2014	71		290	10.1016/j.ejmech.2013.11.009
O=C([C@H](CC(C)C)NC(C)=O)N[C@@H](CC(C)C)C(N[C@@H](CCCC)C=O)=O	580	ALLN	6600	C	J. Antibiot.	1999	52	12	1069	10.7164/antibiotics.52.1069
C[C@@]1(O2)C(CC3=C2C=CC(O)=C3)[C@]4(C)CCC5[C@]6(C)CCC[C@]5(CO[C@H]6OC)C4CC1	581	1	6600	C	Bioorg. Med. Chem. Lett.	2015	25	13	2650	10.1016/j.bmcl.2015.04.075
CCOC(=O)\C=C\[C@H](CC(C)C)NC(=O)[C@H](CCC(=O)N)NC(=O)[C@@H](NC(=O)c1cccc(O)c1C)C(C)C	582	HMB-Val-Gln-Leu-VE	6670	C	Bioorg. Med. Chem. Lett.	2006	16	12	3125	10.1016/j.bmcl.2006.03.070
CN(C)c1ccc2nc(C)c(cc2c1)C3CCCCC3	583	TM-116; 29	6700	C	Bioorg. Med. Chem.	2016	24	11	2441	10.1016/j.bmc.2016.04.005
O=C(N(CC1=NC(C(C)C)=NO1)C(C)C)COC2=CC=C(Br)C=C2	584	4b	6750	C	Curr. Med. Chem.	2013	20	18	2351	10.2174/0929867311320180006
O=C(/C=C/[C@@H](CC(C)C)NC([C@@H](CCC(N)=O)NC([C@@H](C(C)C)NC(C1=CC=CC2=C1C=CC=C2)=O)=O)=O)OCC	585	24	6840	C	Eur. J. Med. Chem.	2006	41	8	978	10.1016/j.ejmech.2006.04.001
CC(C)([C@@]1([H])[C@@]([C@@]2([H])C(C=C3[C@@]4([H])[C@@](CC[C@]3([C@@]2(CC1)C)C)(CC[C@](C4)(C)C(O)=O)C)=O)(CC5)C)[C@H]5OC(CC(C)(CC(O)=O)C)=O	586	5	6860	C	Bioorg. Med. Chem.	2008	16	14	6696	10.1016/j.bmc.2008.05.078
O=C(/C=C/C(CC(C)C)NC(C(CC(C)C)NC(C1N(CC2=C(C=CC=C2)C1)C(C3=CC=CC(O)=C3C)=O)=O)=O)OCC	587	25	6890	C	Eur. J. Med. Chem.	2007	42	5	586	10.1016/j.ejmech.2006.12.008
O=C([C@@H](CC(C)C)NC([C@H](CC1=CC=CC=C1)NC([C@H](CC(C)C)NC([C@H](CCC2=CC=CC=C2)NC(CN3CCOCC3)=O)=O)=O)=O)C4=CC(C(F)(F)F)=CC(C(F)(F)F)=C4	588	14.9	7000	C	Bull. Korean Chem. Soc.	2014	35	12	3571	10.5012/bkcs.2014.35.12.3571
O=C(N(CC1=NC(C2=CC=C(OC)C=C2)=NO1)C(C)C)COC3=CC=C(OCC)C=C3	589	3b	7020	C	Curr. Med. Chem.	2013	20	18	2351	10.2174/0929867311320180006
O=C(C1=CC(Br)=CC=C1)O[C@@H]2C(C)([C@@]3([H])[C@@]([C@]4([H])[C@]([C@]5([C@@](CC4)([H])[C@]6([H])[C@@](CC5)(CC[C@H]6C(C)=C)C(O)=O)C)(CC3)C)(CC2)C)C	590	10	7050	C	Bioorg. Med. Chem. Lett.	2011	21	19	5944	10.1016/j.bmcl.2011.07.072
CCC(=C(c1ccc(OCCN2CCOCC2)cc1)c3ccc(OCCN4CCOCC4)cc3)c5ccccc5	591	RID-D	7190	C	Eur. J. Med. Chem.	2014	71		290	10.1016/j.ejmech.2013.11.009
O=C(/C=C/C(CC(C)C)NC(C(CO)NC(C1N(CC(C=CC=C2)=C2C1)C(C3=C(C(O)=CC=C3)C)=O)=O)=O)OCC	592	26	7360	C	Eur. J. Med. Chem.	2007	42	5	586	10.1016/j.ejmech.2006.12.008
CCCCc1ccc2nc(C)c(cc2c1)C3=CCCCC3	593	TM-113; 20	7600	C	Bioorg. Med. Chem.	2016	24	11	2441	10.1016/j.bmc.2016.04.005
O=C(/C=C/[C@@H](CC(C)C)NC([C@@H](CC(O)=O)NC([C@H](C(C)C)NC(C1=CC=CC(O)=C1C)=O)=O)=O)OCC	594	17	7790	C	Eur. J. Med. Chem.	2006	41	8	978	10.1016/j.ejmech.2006.04.001
OC1=CC(O)=C2C([O+]=C(C3=CC([H])=C(O)C([H])=C3)C(O)=C2)=C1	595	Pelargonidin	7800	C	Biochem. Biophy. Res. Commun.	2008	372	1	57	10.1016/j.bbrc.2008.04.140
O=C(N(CC1=NC(C2=CC=C(C)C=C2)=NO1)C(C)C)COC3=CC=C(C(C)C)C=C3	596	1a	7800	C	Curr. Med. Chem.	2013	20	18	2351	10.2174/0929867311320180006
O=C([C@H](CC1=CC=CC=C1)NC([C@H](CC2=CC=CC=C2)NCC(OC(C)(C)C)=O)=O)N[C@H](CC(C)C)C(C3=CC=CO3)=O	597	12	7850	C	Bioorg. Med. Chem. Lett.	2007	17	4	1102	10.1016/j.bmcl.2006.11.020
C[C@H](NC(=O)[C@H](Cc1ccc(OCc2ccccc2)cc1)NC(=O)OC(C)(C)C)C(=O)N[C@@H](C[C@]3(O)C(=O)Nc4ccccc34)C(=O)NCc5ccccc5	598	2a	7970	C	J. Med. Chem.	2013	56	8	3367	10.1021/jm4002007
O=C(C1=C(Br)C=CC=C1)O[C@@H]2C(C)([C@@]3([H])[C@@]([C@]4([H])[C@]([C@]5([C@@](CC4)([H])[C@]6([H])[C@@](CC5)(CC[C@H]6C(C)=C)C(O)=O)C)(CC3)C)(CC2)C)C	599	8	7990	C	Bioorg. Med. Chem. Lett.	2011	21	19	5944	10.1016/j.bmcl.2011.07.072
OC1=CC(O)=C2C([O+]=C(C3=CC([H])=C(OC)C([H])=C3)C(O)=C2)=C1	600	Kaempferidinidin	8000	C	Biochem. Biophy. Res. Commun.	2008	372	1	57	10.1016/j.bbrc.2008.04.140
Cc1cc(C)c2cc(C3CCCCC3)c(C)nc2c1	601	AD109; 11	8200	C	Bioorg. Med. Chem.	2016	24	11	2441	10.1016/j.bmc.2016.04.005
O[C@]1(C)C(CC2=CC(O)=CC=C2O)[C@]3(C)CCC4[C@]5(C)CCC[C@]4(COC5=O)C3CC1	602	6	8400	C	Bioorg. Med. Chem. Lett.	2015	25	13	2650	10.1016/j.bmcl.2015.04.075
O=C(/C=C/C(CCC(N)=O)NC(C(CC(C)C)NC(C(CC(C)C)NC(C1=CC=CC(O)=C1C)=O)=O)=O)OCC	603	13	8410	C	Eur. J. Med. Chem.	2007	42	5	586	10.1016/j.ejmech.2006.12.008
O=C(N[C@@H](CC(C)C)C(N1CC(C=CC=C2)=C2C[C@@H]1/C=C/C(OCC)=O)=O)[C@H](CC(C)C)NC([C@H](CC(C)C)NC(C3=C(C)C(O)=CC=C3)=O)=O	604	HMB-Leu-Leu-Leu-Tic-VE; 15	8451	C	Eur. J. Med. Chem.	2008	43	7	1403	10.1016/j.ejmech.2007.10.002
Cc1ccc2nc(C)c(cc2c1)C3=CCCCC3	605	AD113; 19	8500	C	Bioorg. Med. Chem.	2016	24	11	2441	10.1016/j.bmc.2016.04.005
FC(F)(C1=CC=CC=C1CC(O2)=NSC2=O)F	606	13	8700	C	ChemistryOpen	2015	4	3	342	10.1002/open.201500001
CC(C)([C@@]1([H])[C@@]([C@@]2([H])C(C=C3[C@@]4([H])[C@@](CC[C@]3([C@@]2(CC1)C)C)(CC[C@](C4)(C)C(O)=O)C)=O)(CC5)C)[C@H]5OC(C(C)C(C)C(O)=O)=O	607	3	8700	C	Bioorg. Med. Chem.	2008	16	14	6696	10.1016/j.bmc.2008.05.078
O=C([C@@H](CC1=CC=CC=C1)NC([C@H]([C@@H](C)CC)/N=C(SC)/NC2=CC(C(F)(F)F)=CC=C2)=O)NC3=CC(C(F)(F)F)=CC=C3	608	7b	8830	C	Eur. J. Med. Chem.	2017	126		259	10.1016/j.ejmech.2016.11.024
O=C(/C=C/[C@@H](CC(C)C)NC([C@@H](CCC(N)=O)NC([C@@H](C(C)C)NC(C1=CC=CC(O)=C1C)=O)=O)=O)OCC	609	14	8950	C	Eur. J. Med. Chem.	2006	41	8	978	10.1016/j.ejmech.2006.04.001
OC1=CC(O)=C2C([O+]=C(C3=CC([H])=C(O)C(OC)=C3)C(O)=C2)=C1	610	Peonidin	9000	C	Biochem. Biophy. Res. Commun.	2008	372	1	57	10.1016/j.bbrc.2008.04.140
O=C([C@H](CCC1=CC=CC=C1)NC([C@H]([C@H](C)O)NC(C2=CC=C(OCC3=CC=CC=C3)C=C2)=O)=O)N(C)CC4=CC=C(C)C=C4	611	7	9100	C	Biochem. J.	2010	430	3	461	10.1042/BJ20100383
O=C1SN=C(C=C)O1	612	21	9100	C	ChemistryOpen	2015	4	3	342	10.1002/open.201500001
Cc1nc2ccc(cc2cc1C3=CCCCC3)N4CCOCC4	613	AD120; 24	9100	C	Bioorg. Med. Chem.	2016	24	11	2441	10.1016/j.bmc.2016.04.005
C[C@@]1(O2)C(CC3=C2C=CC(O)=C3)[C@]4(C)CCC5[C@]6(C)CCC[C@]5(CO[C@H]6OCC)C4CC1	614	2	9300	C	Bioorg. Med. Chem. Lett.	2015	25	13	2650	10.1016/j.bmcl.2015.04.075
C[C@@]1(O2)C(CC3=C2C=CC(O)=C3)[C@]4(C)CCC5[C@@](C)(C(O)=O)CCC[C@]5(C)C4CC1	615	4	9500	C	Bioorg. Med. Chem. Lett.	2015	25	13	2650	10.1016/j.bmcl.2015.04.075
O=C1N(N=C(c2ccc(OCCCC[P+](c3ccccc3)(c4ccccc4)c5ccccc5)cc2)c6ccccc16)c7ccccc7	616	6c	9880	C	Bioorg. Med. Chem. Lett.	2016	26	12	2801	10.1016/j.bmcl.2016.04.067
Cc1nc2ccc(Br)cc2cc1C3=CCCCC3	617	TM-127; 16	9900	C	Bioorg. Med. Chem.	2016	24	11	2441	10.1016/j.bmc.2016.04.005
OC(C(O)=C1)=C(O)C=C1C(OC2=C3C(O)=CC(O)=C2)=C(O)C3=O	618	Myricetin	10000	D	Biochem. Pharmacol.	2005	69	10	1421	10.1016/j.bcp.2005.02.022
CN(C)c1ccc2nc(C)c(cc2c1)c3ccccc3	619	TM-126; 34	10000	D	Bioorg. Med. Chem.	2016	24	11	2441	10.1016/j.bmc.2016.04.005
O=C([C@]1([C@H]([C@H](C(N1)=O)C)O)[C@H](C(C)C)O)SC[C@H](C(O)=O)NC(C)=O	620	Lactacystin	10090	D	Eur. J. Med. Chem.	2015	98		61	10.1016/j.ejmech.2015.05.023
CCN(CC)c1ccc(cc1)N2N=C(c3ccc(OCCCC[P+](c4ccccc4)(c5ccccc5)c6ccccc6)cc3)c7ccccc7C2=O	621	6a	10250	D	Bioorg. Med. Chem. Lett.	2016	26	12	2801	10.1016/j.bmcl.2016.04.067
OC(C=C1)=CC=C1C(OC2=C3C(O)=CC(O)=C2)=C(O)C3=O	622	Kaempferol	10500	D	Biochem. Pharmacol.	2005	69	10	1421	10.1016/j.bcp.2005.02.022
O=C(C1=CC=CC=C1)O[C@@H]2C(C)([C@@]3([H])[C@@]([C@]4([H])[C@]([C@]5([C@@](CC4)([H])[C@]6([H])[C@@](CC5)(CC[C@H]6C(C)=C)C(O)=O)C)(CC3)C)(CC2)C)C	623	5	10910	D	Bioorg. Med. Chem. Lett.	2011	21	19	5944	10.1016/j.bmcl.2011.07.072
FC1=CC=CC(C(O2)=NSC2=O)=C1	624	4	11000	D	ChemistryOpen	2015	4	3	342	10.1002/open.201500001
O=C(C1=CC=CC=C1)O[C@@H]2C(C)([C@@]3([H])[C@@]([C@]4([H])[C@]([C@]5([C@@](CC4)(C)C6[C@@](CC5)(CC[C@H]6C(C)=C)C(O)=O)C)(CC3)C)(CC2)C)C	625	6	11060	D	Bioorg. Med. Chem. Lett.	2011	21	19	5944	10.1016/j.bmcl.2011.07.072
O=C([C@@H](C[C@@]1(C(NC2=C1C=CC=C2)=O)O)NC([C@@H](C)NC([C@H](CC(C=C3)=CC=C3OCC4=CC=CC=C4)N)=O)=O)NCC5=CC=CC=C5	626	2b	11600	D	J. Med. Chem.	2013	56	8	3367	10.1021/jm4002007
COc1ccc(CNC(=O)[C@@H](NC(=O)[C@H](CCCCNC(=O)OCc2ccccc2)NC(=O)Cc3cccc(Oc4ccccc4)c3)C(C)C)c(O)c1	627	6n	11730	D	Eur. J. Med. Chem.	2015	98		61	10.1016/j.ejmech.2015.05.023
O=C1N(Cc2ccccc2)N=C(c3ccc(OCCCC[P+](c4ccccc4)(c5ccccc5)c6ccccc6)cc3)c7ccccc17	628	8i	11860	D	Bioorg. Med. Chem. Lett.	2016	26	12	2801	10.1016/j.bmcl.2016.04.067
O=C(/C(C(C1=CC=CC=C1)=O)=C2N(CCC\2)C)OCC	629	20	12000	D	Chem. Biol. Drug. Des.	2015	86	3	322	10.1111/cbdd.12496
O=C1C2=C(OC3=C2CCCC3)C(C(O4)=C1C(CO)=CC4=O)=O	630	10	12330	D	ChemMedChem	2011	6	6	996	10.1002/cmdc.201100041
CCCNC(=O)[C@@H](NC(=O)[C@H](CC(=O)N)NC(=O)Cc1cccc(Oc2ccccc2)c1)C(C)C	631	6a	12970	D	Eur. J. Med. Chem.	2015	98		61	10.1016/j.ejmech.2015.05.023
O[C@@H]1C([C@]2([C@@](CC1)(C)[C@@]3([C@](CC2)(C)[C@@]4(C)[C@@]([H])([C@@]5([C@@](CC[C@H]5C(COCC)=C)(C(NC(CC(C)C)C(O)=O)=O)CC4)[H])CC3)[H])[H])(C)C	632	15	13210	D	Bioorg. Med. Chem. Lett.	2011	21	19	5944	10.1016/j.bmcl.2011.07.072
CCN(CC)c1ccc(cc1)N2N=C(c3ccc(OCCCC[P+](C4CCCCC4)(C5CCCCC5)C6CCCCC6)cc3)c7ccccc7C2=O	633	6f	13340	D	Bioorg. Med. Chem. Lett.	2016	26	12	2801	10.1016/j.bmcl.2016.04.067
Cc1cc(C)c2cc(cnc2c1)C3=CCCCC3	634	AD102; 9	13800	D	Bioorg. Med. Chem.	2016	24	11	2441	10.1016/j.bmc.2016.04.005
CC(C)[C@H](NC(=O)[C@H](CC(=O)N)NC(=O)Cc1cccc(Oc2ccccc2)c1)C(=O)N[C@@H]([C@H](C)O)C(=O)O	635	6f	13880	D	Eur. J. Med. Chem.	2015	98		61	10.1016/j.ejmech.2015.05.023
O=C1SN=C(O1)/C(C2=CC=CC=C2)=C/C3=CC=CC=C3	636	23	14000	D	ChemistryOpen	2015	4	3	342	10.1002/open.201500001
CNc1ccc(cc1)N2N=C(c3ccc(OCCCC[P+](c4ccccc4)(c5ccccc5)c6ccccc6)cc3)c7ccccc7C2=O	637	6d	14230	D	Bioorg. Med. Chem. Lett.	2016	26	12	2801	10.1016/j.bmcl.2016.04.067
Cc1cc(C)c2cc(C3=CCCCC3)c(C)nc2c1	638	AD043; 7	14400	D	Bioorg. Med. Chem.	2016	24	11	2441	10.1016/j.bmc.2016.04.005
COC1=CC=CC(C(O2)=NSC2=O)=C1	639	3	15000	D	ChemistryOpen	2015	4	3	342	10.1002/open.201500001
Cc1cc(C)c2cc(c(C)nc2c1)c3ccccc3	640	AD039; 6	15300	D	Bioorg. Med. Chem.	2016	24	11	2441	10.1016/j.bmc.2016.04.005
[Sn](Cl)(CCCC)(CCCC)CCCC	641	TBT	15600	D	Environ. Health Perspect.	2009	117	3	379	10.1289/ehp.11865
COc1cc2nc(C)c(cc2c(OC)c1OC)C3=CCCCC3	642	TM-300; 27	15600	D	Bioorg. Med. Chem.	2016	24	11	2441	10.1016/j.bmc.2016.04.005
O=C1N(CC2CCCCC2)N=C(c3ccc(OCCCC[P+](c4ccccc4)(c5ccccc5)c6ccccc6)cc3)c7ccccc17	643	8h	16140	D	Bioorg. Med. Chem. Lett.	2016	26	12	2801	10.1016/j.bmcl.2016.04.067
O=C(N(CC1=NC(C2=CC=C(OC)C=C2)=NO1)C(C)C)CCC3=CC=CC=C3	644	2	16600	D	Curr. Med. Chem.	2013	20	18	2351	10.2174/0929867311320180006
CC(C)[C@H](NC(=O)[C@H](CC(=O)N)NC(=O)Cc1cccc(Oc2ccccc2)c1)C(=O)NCCO	645	6b	17190	D	Eur. J. Med. Chem.	2015	98		61	10.1016/j.ejmech.2015.05.023
CC(C)[C@H](NC(=O)[C@H](CC(=O)N)NC(=O)Cc1cccc(Oc2ccccc2)c1)C(=O)OCc3ccccc3	646	6g	17310	D	Eur. J. Med. Chem.	2015	98		61	10.1016/j.ejmech.2015.05.023
O=C1N(N=C(c2ccc(OCCCC[P+](c3ccccc3)(c4ccccc4)c5ccccc5)cc2)c6ccccc16)c7cccs7	647	6b	17630	D	Bioorg. Med. Chem. Lett.	2016	26	12	2801	10.1016/j.bmcl.2016.04.067
OC1=CC(O)=C2C([O+]=C(C3=CC([H])=C(O)C(O)=C3)C(O)=C2)=C1	648	Cyanidin	18400	D	Biochem. Biophy. Res. Commun.	2008	372	1	57	10.1016/j.bbrc.2008.04.140
C[C@@]1(O2)C(CC3=C2C=CC(O)=C3)[C@]4(C)CCC5[C@@](C)(C=O)CCC[C@]5(C)C4CC1	649	5	19000	D	Bioorg. Med. Chem. Lett.	2015	25	13	2650	10.1016/j.bmcl.2015.04.075
Cc1ccc2nc(C)c(cc2c1)c3ccccc3	650	AD108; 5	19200	D	Bioorg. Med. Chem.	2016	24	11	2441	10.1016/j.bmc.2016.04.005
O=C([C@@H](CC1=CC=CC=C1)NC([C@H]([C@@H](C)CC)NC(NC2=CC(C(F)(F)F)=CC=C2)=S)=O)NC3=CC=CC(C(F)(F)F)=C3	651	6n	19600	D	Eur. J. Med. Chem.	2017	126		259	10.1016/j.ejmech.2016.11.024
CCc1nc2cc(C)cc(C)c2cc1C3=CCCCC3	652	TM-043; 8	19900	D	Bioorg. Med. Chem.	2016	24	11	2441	10.1016/j.bmc.2016.04.005
O=C1SN=C(O1)C(C2=CC=CC=C2)O	653	14	20000	D	ChemistryOpen	2015	4	3	342	10.1002/open.201500001
CC(C)C[C@H](NC(=O)[C@H](C)NC(=O)[C@H](CCC(=O)OCc1ccccc1)NC(=O)C)\C=C\S(=O)(=O)C	654	22j	21000	D	J. Med. Chem.	2006	49	10	2953	10.1021/jm058289o
O=C1N(CC2CCC2)N=C(c3ccc(OCCCC[P+](c4ccccc4)(c5ccccc5)c6ccccc6)cc3)c7ccccc17	655	8g	21540	D	Bioorg. Med. Chem. Lett.	2016	26	12	2801	10.1016/j.bmcl.2016.04.067
CCCCc1ccc2nc(C)c(cc2c1)c3ccccc3	656	TM-114; 36	21600	D	Bioorg. Med. Chem.	2016	24	11	2441	10.1016/j.bmc.2016.04.005
O=C([C@@H](CC1=CC=CC=C1)NC([C@H]([C@@H](C)CC)/N=C(SC)/NC2=CC(C(F)(F)F)=CC=C2)=O)NC3=CC(Cl)=C(Cl)C=C3	657	7a	22160	D	Eur. J. Med. Chem.	2017	126		259	10.1016/j.ejmech.2016.11.024
O=C([C@@H](CC1=CC=CC=C1)NC([C@H]([C@@H](C)CC)NC(NC2=CC=CC([N+]([O-])=O)=C2)=S)=O)NC3=CC=CC(OC)=C3	658	6a	22290	D	Eur. J. Med. Chem.	2017	126		259	10.1016/j.ejmech.2016.11.024
O[C@@H]1C(C)([C@@]2([H])[C@@]([C@@]3([H])C(C=C4[C@@]5([H])[C@@](CC[C@]4([C@@]3(CC2)C)C)(CC[C@](C5)(C)C(O)=O)C)=O)(CC1)C)C	659	1	22300	D	Bioorg. Med. Chem.	2008	16	14	6696	10.1016/j.bmc.2008.05.078
O=C([C@]1(C)C[C@]2([H])[C@@](CC[C@]3([C@]4([C@]([C@@]5([C@](CC4)([H])C(C)([C@H](CC5)O)C)C)([H])C(C=C23)=O)C)C)(CC1)C)O	660	Glycyrrhetinic acid; GLA	22300	D	Bioorg. Med. Chem.	2008	16	14	6696	10.1016/j.bmc.2008.05.078
OC1=CC(O)=C2C([O+]=C(C3=CC(O)=C(O)C(OC)=C3)C(O)=C2)=C1	661	Petunidin	23700	D	Biochem. Biophy. Res. Commun.	2008	372	1	57	10.1016/j.bbrc.2008.04.140
O=C(N1[C@]2(CCC1)N3)C4=CC5=C(C=CC=C5)N4[C@H]2NC3=N	662	5	25000	D	Angew Chem Int Ed Engl	2015	54	9	2830	10.1002/anie.201410168
CC(=CCC[C@@]1(C=CC2=C(O1)C(=C3C(=C2O)C(=O)C4=C[C@@H]5C[C@@H]6[C@@]4(O3)[C@](C5=O)(OC6(C)C)C/C=C(/C)\C(=O)O)CC=C(C)C)C)C	663	Gambogic acid	25000	D	Invest New Drugs	2013	31	3	587	10.1007/s10637-012-9902-y
CC(C)CN1N=C(c2ccc(OCCCC[P+](c3ccccc3)(c4ccccc4)c5ccccc5)cc2)c6ccccc6C1=O	664	8e	26050	D	Bioorg. Med. Chem. Lett.	2016	26	12	2801	10.1016/j.bmcl.2016.04.067
CC(C)C[C@H](NC(=O)C(C)(C)NC(=O)[C@H](CC(=O)NCC(C)(C)C)NS(=O)(=O)c1ccc(C)cc1)\C=C\S(=O)(=O)C	665	22o	28000	D	J. Med. Chem.	2006	49	10	2953	10.1021/jm058289o
O=C([C@@H](CC1=CC=CC=C1)NC([C@H]([C@@H](C)CC)NC(NC2=CC=CC([N+]([O-])=O)=C2)=S)=O)NC3=CC=C(OC)C=C3	666	6e	29030	D	Eur. J. Med. Chem.	2017	126		259	10.1016/j.ejmech.2016.11.024
O=C(N(CC1=NC(C(C)(C)C)=NO1)C(C)C)COC2=CC=C(Br)C=C2	667	4c	29200	D	Curr. Med. Chem.	2013	20	18	2351	10.2174/0929867311320180006
BrC1=CC=C(C=C1)OCC(N(CC2O=NC(CN(CC)CC)=N2)C(C)C)=O	668	4j	30900	D	Curr. Med. Chem.	2013	20	18	2351	10.2174/0929867311320180006
O=C1C2=C(OC3=C2CCCC3)C(C(O4)=C1C(C)=CC4=O)=O	669	7	31390	D	ChemMedChem	2011	6	6	996	10.1002/cmdc.201100041
OC1=CC(O)=C2C([O+]=C(C3=CC(OC)=C(O)C(OC)=C3)C(O)=C2)=C1	670	Malvidin	32000	D	Biochem. Biophy. Res. Commun.	2008	372	1	57	10.1016/j.bbrc.2008.04.140
OC1=CC(O)=C2C([O+]=C(C3=CC(O)=C(O)C(O)=C3)C(O)=C2)=C1	671	Delphinidin	32400	D	Biochem. Biophy. Res. Commun.	2008	372	1	57	10.1016/j.bbrc.2008.04.140
C[C@@]1(O2)C(CC3=C2C=CC(O)=C3)[C@]4(C)CCC5[C@]6(C)CCC[C@]5(COC6O)C4CC1	672	9	36000	D	Bioorg. Med. Chem. Lett.	2015	25	13	2650	10.1016/j.bmcl.2015.04.075
O=C(N(CC1=NC(CN2CCCCC2)=NO1)C(C)C)COC3=CC=C(Br)C=C3	673	4k	37300	D	Curr. Med. Chem.	2013	20	18	2351	10.2174/0929867311320180006
O=C(NC(CC(C)C)C(NC(CC(C)C)C(N[C@H](C[C@H]1CC(NC1)=O)/C=C/C(OCC)=O)=O)=O)OC(C)(C)C	674	Boc-Leu-Leu-Leu-C3; 32	48310	D	Bioorg. Med. Chem. Lett.	2008	18	6	2198	10.1016/j.bmcl.2007.12.077
BrC(C(C1=CC=CC=C1)=O)C(OCC)=O	675	37	52000	D	Chem. Biol. Drug. Des.	2015	86	3	322	10.1111/cbdd.12496
CC(C)C[C@H](NC(=O)[C@@H](C)NC(=O)[C@H](CC(C)C)NC(=O)[C@H](CCc1ccccc1)NC(=O)C)\C=C\S(=O)(=O)C	676	10c	56000	D	J. Med. Chem.	2006	49	10	2953	10.1021/jm058289o
O=C(N(CC1=NC(CN2CCOCC2)=NO1)C(C)C)COC3=CC=C(Br)C=C3	677	4i	78600	D	Curr. Med. Chem.	2013	20	18	2351	10.2174/0929867311320180006
ClC1=C(C(C(C=CC=C2)=C2C1=O)=O)NCCNC([C@H](CC(C)C)NC(C(CO)NC(CC(C)(C)O)=O)=O)=O	678	Hmb-Ser-Leu-NH-(CH2)2-NH-ClNafQ; 3	87240	D	J. Enzyme Inhib. Med. Chem.	2016	31	3	456	10.3109/14756366.2015.1037749
S(CC(=O)OCC)C1=NC(C(=O)OCC)CC1	679	36	137000	D	Chem. Biol. Drug. Des.	2015	86	3	322	10.1111/cbdd.12496
CC[C@H](C)[C@H](NC(=O)OCc1ccccc1)C(=O)N2CCC[C@H]2C(=O)N[C@@H](C)C(=O)N[C@@H](CC(C)C)\C=C\S(=O)(=O)C	680	17t	150000	D	J. Med. Chem.	2006	49	10	2953	10.1021/jm058289o

## Sheet: SMILES_RDKit
SMILES_RDKit	Database ID	Generic name and/or original publication ID	CHEMBL ID
CC(C)C[C@H](NC(=O)[C@H](Cc1ccc2ccccc2c1)NC(=O)[C@H](CC(C)C)NC(=O)c3cnccn3)B(O)O	1	13d	CHEMBL3347481
CC(C)C[C@H](NC(=O)[C@H](Cc1ccccc1)NC(=O)[C@H](Cc2ccc3ccccc3c2)NC(=O)c4cnccn4)B5O[C@@H]6[C@H]7CC[C@H](C7(C)C)[C@]6(C)O5	2	12b	CHEMBL3347627
CC(C)C[C@H](NC(=O)[C@H](Cc1ccc(O)cc1)NC(=O)[C@H](Cc2ccccc2)NC(=O)c3cnccn3)B4O[C@@H]5[C@H]6CC[C@H](C6(C)C)[C@]5(C)O4	3	12c	CHEMBL3347641
CC(C)C[C@H](NC(=O)[C@H](Cc1ccc2ccccc2c1)NC(=O)[C@H](CC(C)C)NC(=O)c3cnccn3)B4O[C@@H]5[C@H]6CC[C@H](C6(C)C)[C@]5(C)O4	4	12d	CHEMBL3347480
CC(C)C[C@H](NC(=O)[C@H](Cc1ccc(O)cc1)NC(=O)[C@H](Cc2ccccc2)NC(=O)c3cnccn3)B(O)O	5	13c	CHEMBL3347642
CC(C)C[C@H](NC(=O)[C@H](Cc1ccccc1)NC(=O)[C@H](Cc2ccccc2)NC(=O)c3cnccn3)B4O[C@@H]5[C@H]6CC[C@H](C6(C)C)[C@]5(C)O4	6	12a	CHEMBL3347625
CC(C)C[C@H](NC(=O)[C@H](Cc1ccccc1)NC(=O)[C@H](Cc2ccc3ccccc3c2)NC(=O)c4cnccn4)B(O)O	7	13b	CHEMBL3347640
CC(C)C[C@H](NC(=O)[C@H](Cc1ccccc1)NC(=O)[C@H](Cc2ccccc2)NC(=O)c3cnccn3)B(O)O	8	13a	CHEMBL3347626
O=C([C@]1([C@](C)([C@@](C(N1)=O)([H])CCCCCC)O)[C@@H]([C@@]2([H])C=CCCC2)O)SC[C@H](C(OC)=O)NC(C)=O	9	Cinnabaramide G
Clc1ccccc1CNC([C@H](CCc2ccccc2)NC([C@@H](CC(NCC(C)(C)C)=O)NC(N3CCC(CC3)C(Nc4cnccn4)=O)=O)=O)=O	10	30
Clc1ccccc1CNC([C@H](CCc2ccccc2)NC([C@@H](CC(NCC(C)(C)C)=O)NC(N3CCC(CC3)C(Nc4cccnc4)=O)=O)=O)=O	11	39
CC(C)C[C@H](NC(=O)[C@H](Cc1ccccc1)NC(=O)c2cccc3CCCCc23)B4OC5C[C@@H]6C[C@@H](C6(C)C)[C@]5(C)O4	12	34	CHEMBL3793848
Clc1ccccc1CNC([C@H](CCc2ccccc2)NC([C@@H](CC(NCC(C)(C)C)=O)NC(N3CCC(CC3)C(Nc4nccs4)=O)=O)=O)=O	13	42
O=C1[C@]2([C@]([C@@](C(N2)=O)([H])CCCCCC)(O1)C)[C@@H]([C@]3([H])C=CCCC3)O	14	Cinnabaramide A
Clc1ccccc1CNC([C@H](CCc2ccccc2)NC([C@@H](CC(NCC(C)(C)C)=O)NC(N3CCC(CC3)C(Nc4ccccn4)=O)=O)=O)=O	15	40
Clc1ccccc1CNC([C@H](CCc2ccccc2)NC([C@@H](CC(NCC(C)(C)C)=O)NC(N3CCC(CC3)C(NCc4nccs4)=O)=O)=O)=O	16	43
CC(C)C[C@H](NC(=O)[C@H](Cc1ccccc1)NC(=O)[C@H](Cc2ccccc2)NC(=O)[C@H](Cc3ccccc3)N=[N+]=[N-])C(=O)[C@@]4(C)CO4	17	N3PhePhePheLeu-EK; 3	CHEMBL578478
CC(C)C[C@@H](NC(=O)CC(NC(=O)[C@H]1CCCc2ccccc12)c3cccc(F)c3)B(O)O	18	C	CHEMBL3786398
Clc1ccccc1CNC([C@H](CCc2ccccc2)NC([C@@H](CC(NCC(C)(C)C)=O)NC(N3CCC(CC3)NC(c4cnccn4)=O)=O)=O)=O	19	29
CC(C)C[C@H](NC(=O)[C@H](CO)NC(=O)[C@H](CCC(=O)OC(C)(C)C)NS(=O)(=O)c1ccccc1)\C=C\S(=O)(=O)C	20	22f	CHEMBL204992
CC(C)C[C@H](NC(=O)[C@H](Cc1ccccc1)NC(=O)[C@H]2CCCc3ccccc23)B4OC5C[C@@H]6C[C@@H](C6(C)C)[C@]5(C)O4	21	16	CHEMBL3794168
CC(C)C[C@H](NC(=O)[C@H](CC(C)C)NC(=O)c1cccc2CCCCc12)B3OC4C[C@@H]5C[C@@H](C5(C)C)[C@]4(C)O3	22	32	CHEMBL3793581
Cc1ccc(C[C@H](NC(=O)[C@H](Cc2ccccc2)NC(=O)C3CCc4ccccc4C3)B5OC6C[C@@H]7C[C@@H](C7(C)C)[C@]6(C)O5)cc1	23	31	CHEMBL3793238
CC(C)C[C@H](NC(=O)[C@H](Cc1ccc2ccccc2c1)NC(=O)c3cccc4CCCCc34)B5OC6C[C@@H]7C[C@@H](C7(C)C)[C@]6(C)O5	24	37	CHEMBL3794310
O=C([C@H](Cc1ccccc1)NC([C@@H]2c3ccccc3CCC2)=O)N[C@@H](B(O)O)C(C)C	25	49
CC(C)(C)CNC(=O)C[C@H](NC(=O)C(=O)c1c[nH]c2ccccc12)C(=O)N[C@@H](Cc3ccncc3)C(=O)NCc4ccccc4Cl	26	16	CHEMBL3218837
Clc1ccccc1CNC([C@H](CCc2ccccc2)NC([C@@H](CC(NCC(C)(C)C)=O)NC(N3CCC(CC3)NC(c4ccc(F)cc4)=O)=O)=O)=O	27	35
CC(C)C[C@H](NC(=O)[C@H](Cc1ccccc1)NC(=O)[C@H]2CCCc3ccccc23)B(O)O	28	39	CHEMBL499361
CC1(C)[C@@H]2CC3OB(O[C@@]3(C)[C@H]1C2)[C@H](Cc4ccc(F)cc4)NC(=O)[C@H](Cc5ccccc5)NC(=O)[C@H]6CCCc7ccccc67	29	21	CHEMBL3794136
CC(C)C[C@H](NC(=O)[C@H](Cc1cccc2ccccc12)NC(=O)c3cccc4CCCCc34)B5OC6C[C@@H]7C[C@@H](C7(C)C)[C@]6(C)O5	30	35	CHEMBL3794207
Clc1ccccc1CNC(=O)[C@H](CCc2ccccc2)NC(=O)[C@H](CCc3ccccc3)NC(=O)N4CCC(CC4)C(=O)Nc5cccnc5	31	28	CHEMBL3890793
CC(C)C[C@H](NC(=O)[C@H](Cc1ccccc1)NC(=O)C2CCc3ccccc3C2)B4OC5C[C@@H]6C[C@@H](C6(C)C)[C@]5(C)O4	32	29	CHEMBL3793242
CC[C@H](C)[C@H](NC(=O)OCc1ccccc1)C(=O)N[C@@H](CC(=O)NCC(C)(C)C)C(=O)N[C@@H](C)C(=O)N[C@@H](CC(C)C)\C=C\S(=O)(=O)C	33	17q	CHEMBL382203
Clc1ccccc1CNC([C@H](CCc2ccccc2)NC([C@@H](CC(NCC(C)(C)C)=O)NC(N3CCC(CC3)C(Nc4ccc(F)cc4)=O)=O)=O)=O	34	36
CC(C)C[C@H](NC(=O)[C@H](Cc1ccccc1)NC(=O)c2cccc3CCCCc23)B(O)O	35	50	CHEMBL499504
CC(C)C[C@H](NC(=O)[C@H](Cc1ccccc1)NC(=O)c2cnccn2)B3OC4C[C@@H]5C[C@@H](C5(C)C)[C@]4(C)O3	36	12	CHEMBL606394
O=C([C@@H](Cc1ccccc1)NC([C@H]2c3ccccc3CCC2)=O)N[C@H](B4O[C@]5([C@H]6C[C@@H](CC5O4)C6(C)C)C)CCC	37	18
CC(C)C[C@H](NC(=O)[C@H](Cc1c(F)c(F)c(F)c(F)c1F)NC(=O)[C@H](Cc2ccccc2)NC(=O)[C@H](Cc3ccccc3)N=[N+]=[N-])C(=O)[C@@]4(C)CO4	38	N3PhePhePhe(F5)Leu-EK; 4a	CHEMBL578885
CC(C)C[C@H](NC(=O)[C@H](C)NC(=O)[C@H](CCC(=O)OC(C)(C)C)NS(=O)(=O)c1ccc(C)cc1)\C=C\S(=O)(=O)C	39	22g	CHEMBL207016
Cc1onc(c1)C(=O)N[C@@H](CC(=O)NCC(C)(C)C)C(=O)N[C@@H](CCc2ccccc2)C(=O)NCc3ccccc3Cl	40	26	CHEMBL3218834
O=C([C@@H](C(C)C)NC([C@@H](CC1=CC=C(C=C1)OC)NC(CC2=CC(OC3=CC=CC=C3)=CC=C2)=O)=O)N[C@H](B(O)O)CC4=CC=C(OC)C=C4	41	AS-06
O=C(N[C@@H](C(C)C)B1O[C@@]2(C)[C@H](C[C@@H]3CC2O1)C3(C)C)[C@H](NC(C)=O)Cc4ccccc4	42	39
Clc1ccccc1CNC(=O)[C@H](CCc2ccccc2)NC(=O)[C@H](CCc3ccccc3)NC(=O)N4CCC(CC4)C(=O)Nc5ccccn5	43	27	CHEMBL3918862
FC1=C(C=CC(F)=C1)CNC([C@H](C)NC([C@@H](CC(NCC(C)(C)C)=O)NC(C(C2=CNC3=C2C=CC=C3)=O)=O)=O)=O	44	11
ClC1=CC=CC=C1CNC([C@H](CCC2=CC=CC=C2)NC([C@H](CCC3=CC=CC=C3)NC(N4CCC(CC4)C(NC5=NC=CC=C5)=O)=O)=O)=O	45	27
Clc1ccccc1CNC([C@@H](CCc2ccccc2)NC([C@H](CC(NCC(C)(C)C)=O)NC(C3CCN(CC3)C(c4cnccn4)=O)=O)=O)=O	46	19
CC[C@H](C)[C@H](NC(=O)OCc1ccccc1)C(=O)N[C@@H](CCC(=O)NC(C)(C)CC)C(=O)N[C@@H](C)C(=O)N[C@@H](CC(C)C)\C=C\S(=O)(=O)C	47	17s	CHEMBL381735
CC(C[C@@H](B1OC2C[C@H]3C(C)(C)[C@@H]([C@@]2(O1)C)C3)NC([C@@H](NC(C4=CC5=CC=CC=C5C=C4)=O)CC6=CC=CC7=CC=CC=C67)=O)C	48	36	CHEMBL3793093
CC[C@H](C)[C@H](NC(=O)OCc1ccccc1)C(=O)N[C@@H](CCC(=O)OC(C)(C)C)C(=O)N[C@@H](C)C(=O)N[C@@H](CC(C)C)\C=C\S(=O)(=O)C	49	17j	CHEMBL207162
Clc1ccccc1CNC([C@@H](CCc2ccccc2)NC([C@H](CC(NCC(C)(C)C)=O)NC(C3CCN(CC3)C(c4ccc(F)cc4)=O)=O)=O)=O	50	20
O=C([C@@H](C(C)C)NC(C(CC1=CC=C(C=C1)OC)NC(CC2=CC=CC3=C2C=CC=C3)=O)=O)N[C@H](B(O)O)CC(C)C	51	3c
CC(C)C[C@H](NC(=O)[C@H](CC(=O)NCCC(COCc1ccccc1)COCc2ccccc2)NC(=O)C)B3O[C@@H]4C[C@@H]5C[C@@H](C5(C)C)[C@]4(C)O3	52	4a	CHEMBL3237863
CC(N[C@@H](C(N[C@H](B1OC2C[C@H]3C[C@H](C3(C)C)[C@]2(O1)C)Cc4ccc(C)cc4)=O)Cc5ccccc5)=O	53	40	CHEMBL3793863
CC(C)C[C@H](NC(=O)[C@H](CO)NC(=O)[C@H](CCC(=O)OC(C)(C)C)NC(=O)OCc1ccccc1)\C=C\S(=O)(=O)C	54	22e	CHEMBL206206
O=C([C@@H](CC(NCC(C)(C)C)=O)NC(N1CCC(CC1)C(Nc2cnccn2)=O)=O)N[C@@H](CCc3ccccc3)C(NCc4ccc5c(OCO5)c4)=O	55	34
ClC1=CC=CC=C1CNC([C@H](CCC2=CC=CC=C2)NC([C@H](CCC3=CC=CC=C3)NC(N4CCC(CC4)C(NC5=CC=CC=C5)=O)=O)=O)=O	56	24
CC(C)C[C@H](NC(=O)[C@H](Cc1cc(cc(c1)C(F)(F)F)C(F)(F)F)NC(=O)c2cnccn2)B3OC4C[C@@H]5C[C@@H](C5(C)C)[C@]4(C)O3	57	2b	CHEMBL579296
CC(C)(C)CNC(=O)C[C@H](NC(=O)CCc1ccccc1)C(=O)N[C@@H](CCc2ccccc2)C(=O)NCc3ccccc3Cl	58	23	CHEMBL3218831
CC[C@H](C)[C@H](NC(=O)OCc1ccccc1)C(=O)N[C@@H](CCC(=O)NC(C)(C)C)C(=O)N[C@@H](C)C(=O)N[C@@H](CC(C)C)\C=C\S(=O)(=O)C	59	17p	CHEMBL438612
CC1(C)[C@@H]2CC3OB(O[C@@]3(C)[C@H]1C2)[C@H](Cc4ccc(F)cc4)NC(=O)[C@H](Cc5ccccc5)NC(=O)c6cnccn6	60	14	CHEMBL3792854
Cc1ccc(C[C@H](NC(=O)[C@H](Cc2c[nH]c3ccccc23)NC(=O)OCc4ccccc4)B5OC6C[C@@H]7C[C@@H](C7(C)C)[C@]6(C)O5)cc1	61	47	CHEMBL3793683
CC1(C)[C@@H]2CC3OB(O[C@@]3(C)[C@H]1C2)[C@H](Cc4ccccc4)NC(=O)[C@H](Cc5ccccc5)NC(=O)C6CCc7ccccc7C6	62	30	CHEMBL3793066
CC(C)C[C@@H](NC(CNC(C1=C(Cl)C=CC(Cl)=C1)=O)=O)B(O)O	63	Ixazomib; MLN2238	CHEMBL2141296
C[C@@]12OC([C@]1([C@H]([C@@]3([H])CCCC=C3)O)NC([C@@H]2CCCl)=O)=O	64	Marizomib; salinosporamide A; NPI-0052	CHEMBL371405
O=C([C@H](C(C)C)NC([C@@H]1OC([C@@]1([H])[C@H](CC)C)=O)=O)N[C@@H](C(C)C)C(NCC2=CC=CC=C2)=O	65	3e
CC(C)C[C@H](NC(=O)[C@H](Cc1c[nH]c2ccccc12)NC(=O)C3CCCc4ccccc34)B5OC6C[C@@H]7C[C@@H](C7(C)C)[C@]6(C)O5	66	28	CHEMBL3794171
CC(C)(C)CNC(=O)C[C@H](NC(=O)C(=O)c1c[nH]c2ccccc12)C(=O)N[C@@H](CCc3ccccc3)C(=O)NCc4ccccc4Cl	67	25	CHEMBL3218833
O=C(N[C@H]([C@H](O)C)C(N[C@H](CC(C)C)B(O)O)=O)C1=NC(C2=CC=CC=C2)=CC=C1	68	Delanzomib; CEP18770	CHEMBL270515
Clc1ccccc1CNC([C@@H](CCc2ccccc2)NC([C@H](CC(NCC(C)(C)C)=O)NC(N3CCN(CC3)C(c4ccc(F)cc4)=O)=O)=O)=O	69	22
CC(C)(C)CNC(=O)C[C@H](NC(=O)CCc1ccccc1)C(=O)N[C@@H](Cc2cccnc2)C(=O)NCc3ccccc3Cl	70	13	CHEMBL3218836
CC(C)(C)CNC(=O)C[C@H](NC(=O)Cc1ccc(F)cc1)C(=O)N[C@@H](CCc2ccccc2)C(=O)NCc3ccccc3Cl	71	22	CHEMBL3218830
C[C@H](NC(=O)[C@H](CC(=O)NCC(C)(C)C)NC(=O)CCc1ccccc1)C(=O)NCc2ccccc2Cl	72	27	CHEMBL3218835
O=C([C@]1(C)OC1)[C@H](CC2=CC=CC=C2)NC([C@H](COCCCCCCCOC3=C(OC)C=CC=C43)NC([C@H](COC)NC4=O)=O)=O	73	24h
O=C(C(C(C)C)NC([C@@H](CC1=CC=C(C=C1)OC)NC(CC2=CC(OC3=CC=CC=C3)=CC=C2)=O)=O)N[C@H](B(O)O)CC4=CC=C(OC)C=C4	74	AS6
CC(C)C[C@H](NC(=O)[C@H](Cc1ccccc1)NC(=O)C2CCCc3ccccc23)B4OC5C[C@@H]6C[C@@H](C6(C)C)[C@]5(C)O4	75	15	CHEMBL3793344
CC(C)C[C@H](NC(=O)[C@H](Cc1cccc2ccccc12)NC(=O)C3CCCc4ccccc34)B5OC6C[C@@H]7C[C@@H](C7(C)C)[C@]6(C)O5	76	25	CHEMBL1169560
CC(C)C[C@H](NC(=O)[C@H](C)NC(=O)[C@H](CC(=O)NCC(C)(C)C)NS(=O)(=O)c1ccc(C)cc1)\C=C\S(=O)(=O)C	77	22m	CHEMBL206001
Clc1ccccc1CNC(=O)[C@H](CCc2ccccc2)NC(=O)[C@H](CCc3ccccc3)NC(=O)N4CCC(CC4)C(=O)Nc5nccs5	78	29	CHEMBL3945664
OB(O)[C@H](Cc1ccc(F)cc1)NC(=O)[C@H](Cc2ccccc2)NC(=O)c3cnccn3	79	37	CHEMBL499083
Fc1ccc(C[C@H](B(O)O)NC([C@H](Cc2ccccc2)NC(c3cnccn3)=O)=O)cc1	80	48
ClC1=C(C=CC=C1)CNC(C([H])NC([C@@H](CC(NCC(C)(C)C)=O)NC(CCC2=CC=CC=C2)=O)=O)=O	81	12
O=C([C@@H](C(C)C)NC([C@@H](CC1=CC=C(C=C1)OC)NC(CC2=CC=CC3=C2C=CC=C3)=O)=O)N[C@H](B(O)O)CC4=CC=CC=C4	82	3b
COc1cc(C[C@H](NC(=O)c2cc(Cl)ccc2Cl)C(=O)N[C@@H](CC(C)C)B(O)O)cc(OC)c1	83	12e	CHEMBL3793107
FC1=CC(CCC(N[C@H](CC(NCC(C)(C)C)=O)C(N[C@@H](CCC2=CC=CC=C2)C(NCC3=CC=C(C)C=C3)=O)=O)=O)=CC=C1	84	10
CC(C)C[C@H](NC(=O)[C@H](Cc1ccccc1)NC(=O)CC(C)(C)C)B(O)O	85	21	CHEMBL3785681
Cc1onc(c1)C(=O)N[C@@H](CC(=O)NCC(C)(C)C)C(=O)N[C@@H](CCc2ccccc2)C(=O)NCc3ccccc3	86	20	CHEMBL3218828
CC(C)(C)CNC(=O)C[C@H](NC(=O)C(=O)c1c[nH]c2ccccc12)C(=O)N[C@@H](CCc3ccccc3)C(=O)NCc4ccccc4	87	19	CHEMBL3218827
CC(C)C[C@H](NC(=O)[C@H](CC(=O)NCCCCOCc1ccccc1)NC(=O)C)B2O[C@@H]3C[C@@H]4C[C@@H](C4(C)C)[C@]3(C)O2	88	11a	CHEMBL3237873
CC(C)C[C@H](NC(=O)[C@H](Cc1ccccc1)NC(=O)C2CCCC2)B(O)O	89	22	CHEMBL3786484
Cc1ccc(C[C@H](NC(=O)[C@H](Cc2ccccc2)NC(=O)c3cnccn3)B4OC5C[C@@H]6C[C@@H](C6(C)C)[C@]5(C)O4)cc1	90	13	CHEMBL3794440
CC(C)C[C@H](NC(=O)[C@H](Cc1ccccc1)NC(=O)[C@@H]2CCCc3ccccc23)B4OC5C[C@@H]6C[C@@H](C6(C)C)[C@]5(C)O4	91	17	CHEMBL3792730
CC1(C)[C@@H]2CC3OB(O[C@@]3(C)[C@H]1C2)[C@H](Cc4ccccc4)NC(=O)[C@H](Cc5ccccc5)NC(=O)[C@H]6CCCc7ccccc67	92	19	CHEMBL3793876
CC(C)(C)CNC(=O)C[C@H](NC(=O)CCc1ccccc1)C(=O)N[C@@H](CCc2ccccc2)C(=O)NCc3ccccc3	93	16	CHEMBL3218824
CC[C@H](C)C(=O)C(=O)N[C@H]1Cc2ccc(O)c(c2)c3cccc4c3NC(=O)[C@@]4(O)[C@H](O)[C@H](NC(=O)[C@H](CC(=O)N)CC1=O)C(=O)N\C=C/C	94	TMC-95A	CHEMBL2337848
Clc1ccccc1CNC([C@@H](CCc2ccccc2)NC([C@H](CC(NCC(C)(C)C)=O)NC(N3CCN(CC3)C(c4cnccn4)=O)=O)=O)=O	95	21	CHEMBL2338312
O=C(N[C@@H](C)C(N[C@H](C[C@@H]1[C@@H](C1)NC([C@H]2[C@H](C(O2)=O)[C@H](C)CC)=O)CCC3=CC=CC=C3)=O)OCC4=CC=CC=C4	96	3e
CC(C)C[C@H](NC(=O)[C@H](CO)NC(=O)[C@H](CC(=O)NCC(C)(C)C)NS(=O)(=O)c1ccc(C)cc1)\C=C\S(=O)(=O)C	97	22n	CHEMBL204946
O=C(SC[C@@H](NC(C)=O)C(O)=O)[C@@]1([C@H](O)[C@]2(C=CCCC2)[H])[C@]([C@@]([H])(CCCCCC)C(N1)=O)(O)C	98	Cinnabaramide F
CC(C)C[C@@H](C(=O)[C@]1(CO1)C)NC(=O)[C@H](CC2=CC=CC=C2)NC(=O)[C@H](CC(C)C)NC(=O)[C@H](CCC3=CC=CC=C3)NC(=O)CN4CCOCC4	99	Carfilzomib; PR-171	CHEMBL451887
CC(C)C[C@H](NC(=O)[C@H](C)NC(=O)[C@H](CCC(=O)OC(C)(C)C)NC(=O)OCc1ccccc1)\C=C\S(=O)(=O)C	100	22c	CHEMBL208015
CC(C)C[C@H](NC(=O)[C@H](Cc1ccc2ccccc2c1)NC(=O)[C@H]3CCCc4ccccc34)B5OC6C[C@@H]7C[C@@H](C7(C)C)[C@]6(C)O5	101	27	CHEMBL3792602
O=C([C@@H](C(C)C)NC(C(CC1=CC=C(C=C1)OC)NC(CC2=CC=CC3=C2C=CC=C3)=O)=O)N[C@H](B(O)O)CC4=CC=C(OC)C=C4	102	3a
COCC(=O)N[C@@H](Cc1ccccc1)C(=O)N[C@@H](CC(C)C)B(O)O	103	18	CHEMBL3785613
Fc1c(CNC([C@@H](NC([C@H](NC(N2CCC(C(Nc3nccnc3)=O)CC2)=O)CC(NCC(C)(C)C)=O)=O)CCc4ccccc4)=O)ccc(F)c1	104	32
O=C([C@H](C(C)C)NC([C@@H]1OC([C@@]1([H])[C@H](CC)C)=O)=O)N[C@@H](C(C)C)C(OCCC=C)=O	105	3g
Cc1ccc(C[C@H](NC(=O)[C@H](Cc2ccccc2)NC(=O)[C@H]3CCCc4ccccc34)B5OC6C[C@@H]7C[C@@H](C7(C)C)[C@]6(C)O5)cc1	106	20	CHEMBL3792587
CC(C)C[C@H](NC(=O)[C@H](C)NC(=O)[C@H](CCC(=O)OC(C)(C)C)NC(=O)C(c1ccccc1)c2ccccc2)\C=C\S(=O)(=O)C	107	22h	CHEMBL376815
CC(C)(C)CNC(=O)C[C@H](NC(=O)c1ccc(OCc2ccccc2)cc1)C(=O)N[C@@H](CCc3ccccc3)C(=O)NCc4ccccc4	108	9	CHEMBL3218826
O=C([C@H]([C@@H](C)O)NC([C@H](C(C)C)NC([C@@H](CC(C)C)N(C)C(CCCCCCCC(C)(C)O)=O)=C)=O)N[C@H](C)C(C1(OC1)C)=O	109	1
CCCC(=O)N[C@@H](Cc1ccccc1)C(=O)N[C@@H](CC(C)C)B(O)O	110	20	CHEMBL3787673
CC(C)C[C@H](NC(=O)[C@@H](NC(=O)c1cccc2CCCCc12)C(C)C)B3OC4C[C@@H]5C[C@@H](C5(C)C)[C@]4(C)O3	111	22	CHEMBL3793192
CC(C)C[C@@H](NC([C@@H](NC(C1=NC=CN=C1)=O)CC2=CC=CC=C2)=O)B(O)O	112	Bortezomib; PS-341; MG-341	CHEMBL325041
O=C([C@@H](C(C)C)NC([C@H](CC1=CC=C(O)C=C1)NC(CC2=CC=CC3=C2C=CC=C3)=O)=O)NC(CC4=CC=C(C=C4)O)C=O	113	TP104
Clc1ccccc1CNC([C@H](CCc2ccccc2)NC([C@@H](CC(NCC(C)(C)C)=O)NC(N3CCC(CC3)C(Nc4ccon4)=O)=O)=O)=O	114	41
O=C([C@@H](C(C)(C)C)NC(CC1=CC=CC2=C1C=CC=C2)=O)N[C@@H](CC3=CC=CC=C3)C([C@H](C(N[C@H](C(C)C)C(NCC4=C(C=C(C=C4)OC)O)=O)=O)NCC5=CC(OC)=C(OC)C(OC)=C5)O	115	18
O=C([C@H](C(C)C)NC([C@@H]1OC([C@@]1([H])[C@H](CC)C)=O)=O)N[C@@H](C(C)C)C(OCC2=CC=CC=C2)=O	116	2
CC(C)CNC(=O)C[C@H](NC(=O)c1cc(C)on1)C(=O)N[C@@H](CCc2ccccc2)C(=O)NCc3ccc(C)cc3	117	35	CHEMBL3218843
CC(C)C[C@H](NC(=O)[C@H](Cc1ccc2ccccc2c1)NC(=O)C3CCCc4ccccc34)B5OC6C[C@@H]7C[C@@H](C7(C)C)[C@]6(C)O5	118	26	CHEMBL1169561
O=S(N[C@]1(C(N(CC1)[C@H](CC2CCCCC2)C(N[C@@H](B(O)O)CC(C)C)=O)=O)C(C)C)(C3=CC(C)=CC=C3)=O	119	21
O=C([C@H](C(C)C)NC([C@@H]1OC([C@@]1([H])[C@H](CC)C)=O)=O)N[C@@H](C(C)C)C(OCC2=CC=C(Cl)C=C2)=O	120	3b
CC(C)C[C@H](NC(=O)[C@H](Cc1ccc(cc1)C(F)(F)F)NC(=O)c2cc(Cl)ccc2Cl)B(O)O	121	12c	CHEMBL3794347
CC(C)(C)CNC(=O)C[C@H](NC(=O)Cc1ccc(F)cc1)C(=O)N[C@@H](CCc2ccccc2)C(=O)NCc3ccccc3	122	15	CHEMBL3218823
CCCC[C@H](NC(=O)[C@H](Cc1ccccc1)NC(=O)C)B2OC3C[C@@H]4C[C@@H](C4(C)C)[C@]3(C)O2	123	38	CHEMBL3794303
COCCC(=O)N[C@@H](Cc1ccccc1)C(=O)N[C@@H](CC(C)C)B(O)O	124	19	CHEMBL3785317
O=C([C@H]([C@@H](C)O)NC([C@@H](C(C)C)NC([C@@H](CC(C)C)N(C)C(CCCCCC(C)C)=O)=C)=O)N[C@H](C)C(C1(OC1)CO)=O	125	3
O=C([C@@H](CC1=CC=CC=C1)NC([C@H]([C@@H](C)CC)NC(NC2=CC=CC([N+]([O-])=O)=C2)=S)=O)NC3=CC(C(F)(F)F)=CC=C3	126	6i
O=C([C@H](C(C)C)NC([C@@H]1OC([C@@]1([H])[C@H](CC)C)=O)=O)N[C@@H](C(C)C)C(OCC(C)C)=O	127	3d
O=C([C@@H](C(C)C)NC([C@@H](C(C)C)NC([C@@H]1[C@@H](C(O1)=O)C(C)C)=O)=O)OCC2=CC=CC=C2	128	15
O=C([C@H](CC1=CC=CC=C1)NC(C2=CC=CC3=C2CCCC3)=O)N[C@H](B(O)O)CC(C)C	129	53
O=C([C@H]([C@H](C)CC)NC([C@@H](C(C)C)NC([C@H]1[C@@H](C(O1)=O)C(C)C)=O)=O)OCC2=CC=CC=C2	130	10
CCCCCCCCC[C@H](O)CC(N[C@@H](C(N[C@@H](C(N[C@H](C=O)CC(C)C)=O)CCC(N)=O)=O)CC(N)=O)=O	131	Fellutamide B	CHEMBL265252
O=C([C@H](C(C)C)NC([C@@H]1OC([C@@]1([H])[C@H](CC)C)=O)=O)N[C@@H](C(C)C)C(OCC=C)=O	132	3a
CC(C)(C)CNC(=O)C[C@H](NC(=O)C(=O)c1c[nH]c2ccccc12)C(=O)N[C@@H](Cc3ccncc3)C(=O)NCc4ccccc4Cl	133	29	CHEMBL3218837
O=C(C[C@H](C1=CC=C(OC)C=C1)NC(C2=CC=CC=C2)=O)N[C@@H](B(O)O)CC(C)C	134	4q
O=C([C@H]([C@@H](C)O)NC([C@@H](C(C)C)NC([C@@H](CC(C)C)N(C)C(CCCCCCC(C)C(C)O)=O)=C)=O)N[C@H](C)C(C1(OC1)C)=O	135	2
CC(C)(C)CNC(=O)C[C@H](NC(=O)C(=O)c1c[nH]c2ccccc12)C(=O)N[C@@H](CCc3ccccc3)C(=O)NCc4ccccc4	136	19	CHEMBL3218827
CC[C@H](C)[C@H]1[C@@H](OC1=O)C(=O)N[C@H]2C[C@H]2C[C@@H](CCc3ccccc3)NC(=O)[C@H](C)NC(=O)c4ccc5ccccc5c4	137	16e	CHEMBL2338319
CC[C@H](C)[C@H](NC(=O)OCc1ccccc1)C(=O)N[C@@H](CCC(=O)OC2CCCCC2)C(=O)N[C@@H](C)C(=O)N[C@@H](CC(C)C)\C=C\S(=O)(=O)C	138	17l	CHEMBL207669
O=C([C@@H](CC(NCC(C)(C)C)=O)NC(N1CCC(CC1)NC(c2cnccn2)=O)=O)N[C@@H](CCc3ccccc3)C(NCc4ccc5c(OCO5)c4)=O	139	33
O=C([C@H](C(C)C)NC([C@@H]1OC([C@@]1([H])[C@H](CC)C)=O)=O)N[C@@H](C(C)C)C(OCC2=CC(OC)=CC=C2)=O	140	3f
Fc1cc(F)ccc1CNC([C@H](CCc2ccccc2)NC([C@@H](CC(NCC(C)(C)C)=O)NC(N3CCC(CC3)NC(c4cnccn4)=O)=O)=O)=O	141	31
O=C([C@H](CC(NCC(C)(C)C)=O)NC(CCC1=CC=CC=C1)=O)N[C@H](CCC2=CC=CC=C2)C(NC(C)C)=O	142	14
CC(C)(C)CNC(=O)C[C@H](NC(=O)c1ccc(OCc2ccccc2)cc1)C(=O)N[C@@H](CCc3ccccc3)C(=O)NCc4ccccc4	143	18	CHEMBL3218826
CC(C)(C)CNC(=O)C[C@H](NC(=O)c1ccc(OCc2ccccc2)cc1)C(=O)N[C@@H](CCc3ccccc3)C(=O)NCc4ccccc4Cl	144	24	CHEMBL3218832
CC(C)(C)CNC(=O)C[C@H](NC(=O)C(=O)c1c[nH]c2ccccc12)C(=O)N[C@@H](CCc3ccccc3)C(=O)NCc4ccccc4Cl	145	25	CHEMBL3218833
Clc1ccccc1CNC([C@H](CC(C)C)NC([C@@H](CC(NCC(C)(C)C)=O)NC(N2CCC(CC2)C(Nc3cnccn3)=O)=O)=O)=O	146	26
Cc1ccc(CNC(=O)[C@H](CCc2ccccc2)NC(=O)[C@H](Cc3onc(n3)C(C)(C)C)NC(=O)C(=O)c4c[nH]c5ccccc45)cc1	147	36	CHEMBL3218844
O=C([C@H](CC(NCC(C)(C)C)=O)NC(CCC1=CC=CC=C1)=O)N[C@H](CCC2=CC=CC=C2)C(NCC=C)=O	148	15
CC(C)(C)CNC(=O)C[C@H](NC(=O)CN1CCCCC1)C(=O)N[C@@H](CCc2ccccc2)C(=O)NCc3ccccc3	149	14	CHEMBL3218822
CC(C)(C)CNC(=O)C[C@H](NC(=O)CCc1ccccc1)C(=O)N[C@@H](CCc2ccccc2)C(=O)NCC3CC3	150	21	CHEMBL3218829
CC(C)(C)CNC(=O)C[C@H](NC(=O)c1ccc(OCc2ccccc2)cc1)C(=O)N[C@@H](CCc3ccccc3)C(=O)NCc4ccccc4Cl	151	24	CHEMBL3218832
O=C(CC(C1=CC=C(OC)C=C1)NC(C2=CC=CC=C2)=O)N[C@@H](B(O)O)CC(C)C	152	4i
ClC1=CC=CC=C1CNC([C@H](CCC2=CC=CC=C2)NC([C@H]([C@H](C)O)NC(C3=CC=C(OCC4=CC=CC=C4)C=C3)=O)=O)=O	153	8
Cc1onc(c1)C(=O)N[C@@H](CC(=O)NCC(C)(C)C)C(=O)N[C@@H](CCc2ccccc2)C(=O)NCc3ccccc3Cl	154	26	CHEMBL3218834
Clc1ccccc1CNC([C@H](C)NC([C@@H](CC(NCC(C)(C)C)=O)NC(N2CCC(CC2)NC(c3cnccn3)=O)=O)=O)=O	155	23
O=C(CC(C1=CC=C(C)C=C1)NC(C2=CC=CC=C2)=O)N[C@@H](B(O)O)CC(C)C	156	4h
O=C(N[C@@H](C)C(N[C@H](C[C@@H]1[C@@H](C1)NC([C@H]2[C@H](C(O2)=O)[C@H](C)CC)=O)CC3=CC=CC=C3)=O)OCC4=CC=CC=C4	157	3d	CHEMBL2331625
O=C([C@@H](C(C)C)NC([C@H](CC1=CC=C(O)C=C1)NC(CC2=CC(C=CC=C3)=C3C=C2)=O)=O)NC(CC4=CC=C(C=C4)O)C=O	158	TP103
O=C(N[C@H](CC1=CC=C(C=C1)OC)C(N[C@H](C(C)C)C(N[C@H](B(O)O)CC2=CC=C(OC)C=C2)=O)=O)C3=NC(Cl)=CC=C3Cl	159	AS-29
O=C([C@]1(C)OC1)[C@H](CC2=CC=CC=C2)NC([C@H](COCCCCCCN3C=CC=C43)NC([C@H](COC)NC4=O)=O)=O	160	24s
O=C([C@]1(C)OC1)[C@H](CC2=CC=CC=C2)NC([C@H](COCCCCCCN3C=CN=C43)NC([C@H](COC)NC4=O)=O)=O	161	24t
O=C([C@]1(C)OC1)[C@H](CC2=CC=CC=C2)NC([C@H](CCCCCCCOC3=CC=CC=C43)NC([C@H](COC)NC4=O)=O)=O	162	24za
O=C([C@@H](CC(C)C)NC(C1C2=CC=CC=C2CCC1)=O)N[C@H](B3O[C@@]4([C@@H]5C[C@H](CC4O3)C5(C)C)C)CC(C)C	163	23
Clc1ccccc1CNC(=O)[C@H](CCc2ccccc2)NC(=O)[C@H](CCc3ccccc3)NC(=O)N4CCC(CC4)C(=O)Nc5cnccn5	164	22	CHEMBL3942696
O=C([C@@H]1OC([C@H]1[C@@H](C)CC)=O)N[C@@H]2[C@H](C[C@H](NC([C@H](C)NC(OCC3=CC=CC=C3)=O)=O)C=C)C2	165	13
O=C([C@H](C(C)C)NC([C@H](CC1=CC=C(OC)C(OC)=C1OC)NC(CC2=CC=CC(OC3=CC=CC=C3)=C2)=O)=O)NCC4=CC=C(OC)C=C4O	166	3
O=C([C@H]([C@@H](C)O)NC([C@H](C(C)C)NC([C@@H](CC(C)C)N(C)C(CCCCCC(C)C)=O)=C)=O)N[C@H](C)C(C1(OC1)C)=O	167	4
COc1ccc(NC(=O)C2CCN(CC2)C(=O)N[C@@H](CCc3ccccc3)C(=O)N[C@@H](CCc4ccccc4)C(=O)NCc5ccccc5Cl)cc1	168	26	CHEMBL3899778
O=C([C@H](C(C)C)NC([C@@H]1OC([C@@]1([H])[C@H](CC)C)=O)=O)N[C@@H](C(C)C)C(OC)=O	169	3h
ClC1=CC=CC=C1CNC(C(CCC2CCCCC2)NC([C@@H](CC(C)C)NC(N3CCC(CC3)C(NC4=NC=CN=C4)=O)=O)=O)=O	170	18
Cc1ccc(CNC(=O)[C@H](CCc2ccccc2)NC(=O)[C@H](CCc3ccccc3)NC(=O)[C@H](CCc4ccccc4)NC(=O)c5cnc(C)cn5)cc1	171	1	CHEMBL1269181
Cc1onc(c1)C(=O)N[C@@H](CC(=O)NCC(C)(C)C)C(=O)N[C@@H](Cc2ccc(Cl)cc2)C(=O)NCc3ccccc3Cl	172	32	CHEMBL3218840
O=C([C@]1(C)OC1)[C@H](CC2=CC=CC=C2)NC([C@H](COCCCCCCN3N=CC=C43)NC([C@H](COC)NC4=O)=O)=O	173	24v
CC(C)C[C@H](NC(=O)[C@H](Cc1ccc(O)cc1)NC(=O)OC(C)(C)C)B2OC3C[C@@H]4C[C@@H](C4(C)C)[C@]3(C)O2	174	41	CHEMBL3793068
CC(C)C[C@H](NC(=O)N1CCC(CC1)C(=O)Nc2cnccn2)C(=O)N[C@@H](CCc3ccccc3)C(=O)NCc4ccccc4Cl	175	18	CHEMBL3960165
Fc1ccc(NC(=O)C2CCN(CC2)C(=O)N[C@@H](CCc3ccccc3)C(=O)N[C@@H](CCc4ccccc4)C(=O)NCc5ccccc5Cl)cc1	176	25	CHEMBL3924372
CC(C)C[C@H](NC(=O)[C@H](C)NC(=O)[C@H](CCC(=O)OC(C)(C)C)NC(=O)c1ccccc1)\C=C\S(=O)(=O)C	177	22b	CHEMBL207336
CC(C)(C)CNC(=O)C[C@H](NC(=O)CCc1ccccc1)C(=O)N[C@@H](CCc2ccccc2)C(=O)NCc3ccccc3	178	16	CHEMBL3218824
O=C([C@@H](CC1=CC=CC=C1)NC([C@H]([C@@H](C)CC)NC(NC2=CC=CC(C(F)(F)F)=C2)=S)=O)NC3=CC=C(Cl)C(Cl)=C3	179	6m
O=C([C@@H]([C@H](C)CC)NC(C1C2=CC=CC=C2CCC1)=O)N[C@H](B3O[C@@]4([C@@H]5C[C@@H](C5(C)C)CC4O3)C)CC(C)C	180	13
O=C(NC(CC(C)C)C(NC(CC1=CC=C(C=CC=C2)C2=C1)C(N3[C@@H](CCC3)B(O)O)=O)=O)OCC4=CC=CC=C4	181	II7
O=C([C@@H](C(C)C)NC([C@H](CC1=CC=C(O)C=C1)NC(CC2=CC=CC3=C2C=CC=C3)=O)=O)NC(CC4=CC=C(C=C4)OC)C=O	182	TP108
Clc1ccccc1CNC([C@H](c2ccccc2)NC([C@@H](CC(NCC(C)(C)C)=O)NC(N3CCC(CC3)C(Nc4cnccn4)=O)=O)=O)=O	183	28
O=C([C@@H](C(C)(C)C)NC(CC1=CC=CC2=C1C=CC=C2)=O)N[C@@H](CC3=CC=CC=C3)C([C@H](C(N[C@@H](C(C)C)C(NCC4=C(C=C(C=C4)OC)O)=O)=O)NCC5=CC=C(OC)C(OC)=C5OC)O	184	17
CC(C)(C)CNC(=O)C[C@H](NC(=O)CCc1ccccc1)C(=O)N[C@@H](CCc2ccccc2)C(=O)NCc3ccccc3Cl	185	23	CHEMBL3218831
O=C([C@H](C(C)C)NC([C@@H]1OC([C@@]1([H])[C@H](CC)C)=O)=O)N[C@@H](C(C)C)C(OCC2CCCCC2)=O	186	3c
C[C@H](NC(=O)[C@H](Cc1ccc(OCc2ccccc2)cc1)NC(=O)CCCCCNC(=O)CCCCCNC(=O)CCCCCNC(=O)CCCCC(=O)NCCCCCC(=O)NCCCCCC(=O)NCCCCCC(=O)N[C@@H](Cc3ccc(OCc4ccccc4)cc3)C(=O)N[C@@H](C)C(=O)N[C@@H](C[C@]5(O)C(=O)Nc6ccccc56)C(=O)NCc7ccccc7)C(=O)N[C@@H](C[C@]8(O)C(=O)Nc9ccccc89)C(=O)NCc%10ccccc%10	187	4d	CHEMBL2337846
Clc1ccccc1CNC([C@H](C)NC([C@@H](CC(NCC(C)(C)C)=O)NC(N2CCC(CC2)C(Nc3cnccn3)=O)=O)=O)=O	188	24
O=C([C@@H](C(C)C)NC([C@H](CC1=CC=C(OC)C=C1)NC(CC2=CC=CC3=C2C=CC=C3)=O)=O)NC(CC4=CC=C(C=C4)O)C=O	189	TP109
C[C@H](NC(=O)[C@H](Cc1ccc(OCc2ccccc2)cc1)NC(=O)CCCCCNC(=O)CCCCCNC(=O)CCCCCNC(=O)CCCCCNC(=O)CCCCC(=O)NCCCCCC(=O)NCCCCCC(=O)NCCCCCC(=O)NCCCCCC(=O)N[C@@H](Cc3ccc(OCc4ccccc4)cc3)C(=O)N[C@@H](C)C(=O)N[C@@H](C[C@]5(O)C(=O)Nc6ccccc56)C(=O)NCc7ccccc7)C(=O)N[C@@H](C[C@]8(O)C(=O)Nc9ccccc89)C(=O)NCc%10ccccc%10	190	4e	CHEMBL2337847
O=C([C@]1(C)OC1)[C@H](CC2=CC=CC=C2)NC([C@H](COCCCCCCC3=C4C=NN3C)NC([C@H](COC)NC4=O)=O)=O	191	24x
O=C([C@@H](Cc1ccccc1)NC(C(C)C(N[C@H]([C@H](C)O)C(N[C@H]([C@H](C)O)C(N[C@@H](CC(C)C)C([C@H]2OC2)=O)=O)=O)=O)=O)O	192	Macyranone A
O=C([C@H]1[C@](C(O1)=O)([H])[C@H](C)CC)NCC2=CC(OC)=CC(OC)=C2	193	3
Clc1ccccc1CNC([C@H](CC(C)C)NC([C@@H](CC(NCC(C)(C)C)=O)NC(N2CCC(CC2)NC(c3cnccn3)=O)=O)=O)=O	194	25
O=C(N[C@@H](C)C(N[C@H](C=C)C[C@@H]1[C@H](C1)NC([C@@H]2OC([C@H]2[C@@H](C)CC)=O)=O)=O)OCC3=CC=CC=C3	195	11
O=C([C@@H](C(C)C)NC([C@@H](CC1=CC=C(C=C1)OC)NC(CC2=CC3=C(C=CC=C3)C=C2)=O)=O)N[C@H](B(O)O)CC4=CC=C(OC)C=C4	196	AS5
CC(C)(C)CNC(=O)C[C@H](NC(=O)c1ccc(cc1)C(C)(C)C)C(=O)N[C@@H](CCc2ccccc2)C(=O)NCc3ccccc3	197	17	CHEMBL3218825
O=C([C@@H](CC1=CC=CC=C1)NC([C@H]([C@@H](C)CC)NC(NC2=CC=C(C(F)(F)F)C=C2)=S)=O)NC3=CC=CC(Br)=C3	198	6k
Cc1onc(c1)C(=O)N[C@@H](CC(=O)NCC(C)(C)C)C(=O)N[C@@H](Cc2cccnc2)C(=O)NCc3ccccc3Cl	199	31	CHEMBL3218839
C[C@H](NC(=O)[C@H](Cc1ccc(OCc2ccccc2)cc1)NC(=O)CCCCCNC(=O)CCCCCNC(=O)CCCCCNC(=O)CCCCCNC(=O)CCCCCNC(=O)CCCCC(=O)N[C@@H](Cc3ccc(OCc4ccccc4)cc3)C(=O)N[C@@H](C)C(=O)N[C@@H](C[C@]5(O)C(=O)Nc6ccccc56)C(=O)NCc7ccccc7)C(=O)N[C@@H](C[C@]8(O)C(=O)Nc9ccccc89)C(=O)NCc%10ccccc%10	200	4c	CHEMBL2337845
C[C@@]12OC(=O)[C@@]1(NC(=O)[C@@H]2CCCl)[C@@H](O)C3CCCCC3	201	2	CHEMBL192046
C[C@H](NC(=O)[C@H](CC(=O)NCC(C)(C)C)NC(=O)c1cc(C)on1)C(=O)NCc2ccccc2Cl	202	33	CHEMBL3218841
Clc1ccccc1CNC(=O)[C@H](CCc2ccccc2)NC(=O)[C@H](CCc3ccccc3)NC(=O)N4CCC(CC4)NC(=O)c5cnccn5	203	23	CHEMBL3959072
CC[C@H](C)[C@H](NC(=O)OCc1ccccc1)C(=O)N[C@@H](CCCC(=O)OC(C)(C)C)C(=O)N[C@@H](C)C(=O)N[C@@H](CC(C)C)\C=C\S(=O)(=O)C	204	17k	CHEMBL207196
CC(C)(C)CNC(=O)C[C@H](NC(=O)CCc1ccccc1)C(=O)N[C@@H](Cc2cccnc2)C(=O)NCc3ccccc3Cl	205	28	CHEMBL3218836
O=C1C(N[C@H](C(N[C@@H](CC(C)C)B(O)O)=O)CC2=CC=CC=C2)=C(Cl)C(C3=CC=CC=C31)=O	206	1e
CC[C@H](C)[C@H]1[C@@H](OC1=O)C(=O)N[C@H]2C[C@H]2C[C@H](NC(=O)[C@H](C)NC(=O)c3ccc4ccccc4c3)C=C	207	16a	CHEMBL2338308
O=C([C@H]([C@H](C)O)NC(CC1C2=C(C=CC(OC)=C2)C(C1)=O)=O)N[C@@H](CCC3=CC=CC=C3)C(NCC4=CC=C(C)C=C4)=O	208	6
CC(C)(C)CNC(=O)C[C@H](NC(=O)C(C)(C)C)C(=O)N[C@@H](CCc1ccccc1)C(=O)NCc2ccccc2	209	13	CHEMBL3218821
Cc1onc(c1)C(=O)N[C@@H](CC(=O)NCC(C)(C)C)C(=O)N[C@@H](CCc2ccccc2)C(=O)NCc3ccccc3	210	20	CHEMBL3218828
O=C([C@]1(C)OC1)[C@H](CC2=CC=CC=C2)NC([C@H](COCCCCCCCOC3=C(F)C=CC=C43)NC([C@H](COC)NC4=O)=O)=O	211	24g
O=C([C@]1(C)OC1)[C@H](CC2=CC=CC=C2)NC([C@H](COCCCCCCCN3N=CC=C43)NC([C@H](COC)NC4=O)=O)=O	212	24w
CC(C)C[C@H](NC(=O)[C@H](Cc1cc(cc(c1)C(F)(F)F)C(F)(F)F)NC(=O)c2cc(Cl)ccc2Cl)B(O)O	213	12d	CHEMBL3793540
Clc1ccccc1CNC([C@H](CCc2ccccc2)NC([C@@H](CC(NCC(C)(C)C)=O)NC(N3CCC(CC3)C(Nc4ccc(OC)cc4)=O)=O)=O)=O	214	37
C[C@H](NC(=O)[C@H](Cc1ccc(OCc2ccccc2)cc1)NC(=O)CCCCCNC(=O)CCCCCNC(=O)CCCCCNC(=O)CCCCC(=O)N[C@@H](Cc3ccc(OCc4ccccc4)cc3)C(=O)N[C@@H](C)C(=O)N[C@@H](C[C@]5(O)C(=O)Nc6ccccc56)C(=O)NCc7ccccc7)C(=O)N[C@@H](C[C@]8(O)C(=O)Nc9ccccc89)C(=O)NCc%10ccccc%10	215	4a	CHEMBL2337843
C[C@H](NC(=O)[C@H](Cc1ccc(OCc2ccccc2)cc1)NC(=O)CCCCCNC(=O)CCCCCNC(=O)CCCCCNC(=O)CCCCCNC(=O)CCCCC(=O)N[C@@H](Cc3ccc(OCc4ccccc4)cc3)C(=O)N[C@@H](C)C(=O)N[C@@H](C[C@]5(O)C(=O)Nc6ccccc56)C(=O)NCc7ccccc7)C(=O)N[C@@H](C[C@]8(O)C(=O)Nc9ccccc89)C(=O)NCc%10ccccc%10	216	4b	CHEMBL2337844
O=C([C@@H]1[C@H](C(O1)=O)[C@@H](C)CC)NCCCC(OCC2=CC=CC=C2)OCC3=CC=CC=C3	217	11
O=C(NCC1=CC=C(C)C=C1)[C@H](C2)NC([C@@H](NC(C3=NC=CN3CCCCCN4C(C=CC=C5)=C5C2=C4)=O)CC(NCC(C)(C)C)=O)=O	218	31
CC(C)C[C@H](NC(=O)[C@H](Cc1ccccc1)NC(=O)c2cnc(C)cn2)B(O)O	219	12a	CHEMBL3794075
O=C([C@H]1[C@](C(O1)=O)([H])C(C)C)NCC2=CC(OC)=CC(OC)=C2	220	4
O=C([C@H](C(C)C)NC([C@@H](CC1=CC=C(C=C1)O)NC(CC2=CC=CC=C2)=O)=O)NC(CC3=CC=C(O)C=C3)C=O	221	TP102
O=C([C@@H](C(C)C)NC([C@H](CC1=CC=C(OC)C=C1)NC(CC2=CC=CC3=C2C=CC=C3)=O)=O)NC(CC4=CC=C(C=C4)OC)C=O	222	Tp110
CC[C@H](C)[C@H](NC(=O)OCc1ccccc1)C(=O)N[C@@H](CCc2ccccc2)C(=O)N[C@@H](C)C(=O)N[C@@H](CC(C)C)\C=C\S(=O)(=O)C	223	17c	CHEMBL446443
O=C([C@H]1[C@@H](C(O1)=O)[C@H](C)CC)NCCC(OCc2ccccc2)OCc3ccccc3	224	9
O=S(N[C@]1(C(N(CC1)[C@H](CC2CCCCC2)C(N[C@H](B(O)O)C(C)C)=O)=O)C(C)C)(C3=CC=CC(C)=C3)=O	225	20
CC[C@H](C)[C@H]1[C@@H](OC1=O)C(=O)N[C@H]2C[C@H]2C[C@H](NC(=O)[C@H](Cc3c[nH]c4ccccc34)NC(=O)OCc5ccccc5)C=C	226	13a	CHEMBL2337887
FS(=O)(C[C@@H](CC(C)C)NC([C@@H](CC1=CC=CC=C1)NC([C@@H](CC(C)C)NC([C@@H](CCC2=CC=CC=C2)NC(CN3CCOCC3)=O)=O)=O)=O)=O	227	1
C[C@@H]1[C@H]2[C@](C(=O)O2)(NC1=O)[C@H](C(C)C)O	228	Omuralide; clasto-lactacystin beta-lactone	CHEMBL381627
O=C([C@H]1[C@@H](C(O1)=O)[C@H](C)CC)NCCC(COCc2ccccc2)COCc3ccccc3	229	10
CC[C@H](C)[C@H]1[C@@H](OC1=O)C(=O)N[C@H]2C[C@H]2C[C@@H](CCc3ccc4ccccc4c3)NC(=O)[C@H](C)NC(=O)OCc5ccccc5	230	3j	CHEMBL2338317
O=C([C@@H](C(C)(C)C)NC(CC1=CC=CC2=C1C=CC=C2)=O)N[C@@H](CC3=CC=CC=C3)[C@H]([C@H](C(N[C@H](C(C)C)C(NCC4=C(C=C(C=C4)OC)O)=O)=O)NCC(C(OC)=C5)=CC(OC)=C5OC)O	231	16
O=C(NCC1=CC=C(C)C=C1)[C@H]2NC([C@@H](NC(C(C=NN3C)=C3CCCCCCCOC2)=O)CC(NCC(C)(C)C)=O)=O	232	23h
O=C(CC(C1=CC=C(Cl)C=C1)NC(C2=CC=CC=C2)=O)N[C@@H](B(O)O)CC(C)C	233	4j
CC[C@H](C)[C@H]1[C@@H](OC1=O)C(=O)N[C@H]2C[C@H]2C[C@H](NC(=O)[C@H](Cc3ccccc3)NC(=O)OCc4ccccc4)C=C	234	12a	CHEMBL2337886
CC(C)(C)CNC(=O)C[C@H](NC(=O)CN1CCCCC1)C(=O)N[C@@H](CCc2ccccc2)C(=O)NCc3ccccc3	235	14	CHEMBL3218822
Cc1ccc(CNC(=O)[C@H](CCc2ccccc2)NC(=O)[C@H](Cc3onc(n3)C(C)(C)C)NC(=O)C(=O)c4c[nH]c5ccccc45)cc1	236	36	CHEMBL3218844
O=C(NCC1=CC=C(C)C=C1)[C@H]2NC([C@@H](NC(C(C=NN3C)=C3OCCCCCCOC2)=O)CC(NCC(C)(C)C)=O)=O	237	23g
O=S(N[C@]1(C(N(CC1)[C@H](CC2CCCCC2)C(N[C@@H](B(O)O)CC)=O)=O)C(C)C)(C3=CC(C)=CC=C3)=O	238	14
CC(C)C[C@H](NC(=O)[C@H](Cc1c(F)c(F)c(F)c(F)c1F)NC(=O)c2cnccn2)B3OC4C[C@@H]5C[C@@H](C5(C)C)[C@]4(C)O3	239	2a	CHEMBL592161
O=C([C@]1(C)OC1)[C@H](CC2=CC=CC=C2)NC([C@H](COCCCCCCCOC3=C4C=NN3C)NC([C@H](COC)NC4=O)=O)=O	240	24p
CC[C@H](C)[C@H]1[C@@H](OC1=O)C(=O)N[C@H]2C[C@H]2C[C@@H](CCc3ccccc3)NC(=O)c4ccc5ccccc5c4	241	4a	CHEMBL2338318
O=C([C@@H](C(C)C)NC([C@@H](CC1=CC=C(C=C1)O)NC(CC2CCCCC2)=O)=O)NC(CC3=CC=C(O)C=C3)C=O	242	TP101
Cc1onc(c1)C(=O)N[C@@H](CC(=O)NCC(C)(C)C)C(=O)N[C@@H](Cc2ccncc2)C(=O)NCc3ccccc3Cl	243	30	CHEMBL3218838
O=C(NCC1=CC=C(C)C=C1)[C@H]2NC([C@@H](NC(C3=NC=CN3CCCCCCCOC2)=O)CC(NCC(C)(C)C)=O)=O	244	23i
O=C(CC(C1=CC=C(OC)C=C1)NC(C2CC(C3=CC=CN=C3)NC2)=O)N[C@@H](B(O)O)CC(C)C	245	4m
O=C(N[C@@H](C)C(N[C@H](C[C@@H]1[C@@H](C1)NC([C@H]2[C@H](C(O2)=O)[C@H](C)CC)=O)CCCC3=CC=CC=C3)=O)OCC4=CC=CC=C4	246	3f	CHEMBL2338313
CC(C)C[C@H](NC(=O)[C@H](Cc1ccccc1)NC(=O)[C@H](CC(C)C)NC(=O)[C@H](CCc2ccccc2)NC(=O)C)\C=C\S(=O)(=O)C	247	10d	CHEMBL379669
C[C@H](NC(=O)[C@H](CC(=O)NCC(C)(C)C)NC(=O)CCc1ccccc1)C(=O)NCc2ccccc2Cl	248	27	CHEMBL3218835
O=C([C@]1(C)OC1)[C@H](CC2=CC=CC=C2)NC([C@H](CCCCCCCCOC3=CC=CC=C43)NC([C@H](COC)NC4=O)=O)=O	249	4zb
COC[C@@H](C(N[C@H](C([C@]1(CO1)C)=O)CC2=CC=CC=C2)=O)NC([C@@H](NC(C3=CN=C(S3)C)=O)COC)=O	250	Oprozomib; ONX-0912	CHEMBL2103884
BrC1=CC=C(C=C1)OCC(N(Cc2nc(C3=CC(OC)=C(C=C3)OC)no2)C(C)C)=O	251	4h
O=C([C@@H](C(C)C)NC([C@@H](CC1=CC=C(O)C=C1)NC(CCCCCC)=O)=O)NC(CC2=CC=C(O)C=C2)C=O	252	TP105
O=C([C@]1(C)OC1)[C@H](CC2=CC=CC=C2)NC([C@H](COCCCCCCCN3C=CN=C43)NC([C@H](COC)NC4=O)=O)=O	253	24u
O=C(N[C@@H](C)C(N[C@H](C[C@@H]1[C@@H](C1)NC([C@H]2[C@H](C(O2)=O)[C@H](C)CC)=O)CC)=O)OCC3=CC=CC=C3	254	3b	CHEMBL2338310
O=C(NC(CC(C)C)C(NC(CC(C)C)C(N[C@H](CC(C)C)C(C(NC(C(C)=C1)=CC=C1C)=O)=O)=O)=O)OCC2=CC=CC=C2	255	6a
O=C(N[C@@H](CC(C)C)B1O[C@]2(C)[C@H]3C(C)(C)[C@@H](CC2O1)C3)[C@@H](NC(C4C5=CC=CC=C5CCC4)=O)C(C)C	256	11
O=C(N[C@H](CC1=CC=CC=C1)C(N[C@H](CC(C)C)C(N[C@@H]2CC(C)C)=O)=O)[C@@H](CCC(NC(CC(C)C)/C=C/C(OCC)=O)=O)NC2=O	257	4
O=C(CC(C1=CC=CC=C1)NC(C2=CC=CC=C2)=O)N[C@@H](B(O)O)CC(C)C	258	4g
CC(C)(C)CNC(=O)C[C@H](NC(=O)c1ccc(cc1)C(C)(C)C)C(=O)N[C@@H](CCc2ccccc2)C(=O)NCc3ccccc3	259	17	CHEMBL3218825
CC(C[C@@H](NC([C@@H](NC([C@@H](NC(OCC1=CC=CC=C1)=O)CC(C)C)=O)CC(C)C)=O)C=O)C	260	MG-132	CHEMBL64925
CC[C@H](C)[C@H]1[C@@H](OC1=O)C(=O)N[C@H]2C[C@H]2C[C@H](NC(=O)CNC(=O)OCc3ccccc3)C=C	261	10a	CHEMBL2337884
O=C([C@@H](C(C)C)NC([C@@H](CC1=CC=C(C=C1)OC)NC(CC2=CC3=C(C=CC=C3)C=N2)=O)=O)N[C@H](B(O)O)CC4=CC=C(OC)C=C4	262	AS7
Clc1ccccc1CNC([C@H](c2ccccc2)NC([C@@H](CC(NCC(C)(C)C)=O)NC(N3CCC(CC3)NC(c4cnccn4)=O)=O)=O)=O	263	27
CC(C[C@@H](B2OC1C[C@H]3C(C)(C)[C@@H]([C@@]1(O2)C)C3)NC([C@H](NC(OCC4=CC=CC=C4)=O)CC5C=NC6=CC=CC=C56)=O)C	264	46	CHEMBL3794482
O=C([C@@H](C)NC(C1=CC=C(C=CC=C2)C2=C1)=O)N[C@H](CCC3=CC=CC=C3)C([C@H]4[C@H](C4)NC([C@H]5[C@@H](C(O5)=O)[C@@H](C)CC)=O)C	265	5b
FC(F)(C1=CC=C(C=C1)C[C@@H](C(N[C@@H](B(O)O)CC(C)C)=O)NC(C2=NC=CN=C2)=O)F	266	12b
O=C(COC1=CC=C(CC)C=C1)N(CC2=NC(C3=CC(C)=CC=C3)=NO2)C(C)C	267	1c
O=C(N[C@@H](C)C(N[C@H](C=C)C[C@H]1[C@@H](C1)NC([C@@H]2OC([C@H]2[C@@H](C)CC)=O)=O)=O)OCC3=CC=CC=C3	268	12
CC[C@H](C)[C@H](NC(=O)OCc1ccccc1)C(=O)N[C@@H](C\C=C\c2ccccc2)C(=O)N[C@@H](C)C(=O)N[C@@H](CC(C)C)\C=C\S(=O)(=O)C	269	17d	CHEMBL208159
ClC1=CC=CC=C1CNC(C(CCC2CCCCC2)NC([C@@H](CC(C)C)NC(N3CCC(CC3)NC(C4=NC=CN=C4)=O)=O)=O)=O	270	19
CC[C@H]([C@H](C(N[C@@H](C(N[C@H](C([C@]1(CO1)C)=O)CC(C)C)=O)[C@H](O)C)=O)NC([C@H](N(C(C)=O)C)[C@H](CC)C)=O)C	271	Epoxomicin	CHEMBL207990
CC[C@H](C)[C@H]1[C@@H](OC1=O)C(=O)N[C@H]2C[C@H]2C[C@H](NC(=O)[C@H](CC(C)C)NC(=O)OCc3ccccc3)C=C	272	11a	CHEMBL2337885
O=C([C@@H](C)NC(OCC1=CC=CC=C1)=O)N[C@H](CCC2=CC=CC=C2)C([C@H]3[C@H](C3)NC([C@H]4[C@@H](C(O4)=O)[C@@H](C)CC)=O)C	273	3b
CC[C@H](C)[C@H]1[C@@H](OC1=O)C(=O)N[C@H]2C[C@H]2C[C@H](NC(=O)[C@H](C)NC(=O)OCc3ccccc3)C=C	274	3a	CHEMBL2337877
O=C([C@@H](C(C)C)NC([C@@H](CC1=CC=C(C=C1)OC)NC(CC2=CC=NC3=C2C=CC=C3)=O)=O)N[C@H](B(O)O)CC4=CC=C(OC)C=C4	275	AS12
CC[C@H](C)[C@H](NC(=O)OCc1ccccc1)C(=O)N[C@@H](CCC(=O)NCC(C)(C)C)C(=O)N[C@@H](C)C(=O)N[C@@H](CC(C)C)\C=C\S(=O)(=O)C	276	17r	CHEMBL378901
CC[C@H](C)[C@H](NC(=O)OCc1ccccc1)C(=O)N[C@@H](COCc2ccccc2)C(=O)N[C@@H](C)C(=O)N[C@@H](CC(C)C)\C=C\S(=O)(=O)C	277	17e	CHEMBL379772
O=C(N(C(C)C)CC(NC1=CC=NN=C1)=O)COC2=CC=C(CCCC)C=C2	278	18x
CCCC[C@H](NC(=O)[C@H](CC(C)C)NC(=O)OC(C)(C)C)B1OC2C[C@@H]3C[C@@H](C3(C)C)[C@]2(C)O1	279	43	CHEMBL3793633
O=C(N[C@H](C(C)(C)C)C(N[C@@H](CC1=CC=CC=C1)[C@H]([C@H](C(N[C@H](C(C)C)C(NCC2=C(C=C(C=C2)OC)O)=O)=O)NCC3=CC(OC)=C(C(OC)=C3)OC)O)=O)OCC4=CC=CC=C4	280	10
C[C@@]12OC(=O)[C@@]1(NC(=O)[C@@H]2CCCCl)[C@@H](O)C3CCCCC3	281	16	CHEMBL3092608
CC(=O)N[C@@H](CC(=O)NCC(C)(C)C)C(=O)N[C@@H](CCc1ccccc1)C(=O)NCc2ccccc2	282	12	CHEMBL3218820
O=C(NCC1=CC=C(C)C=C1)[C@H]2NC([C@@H](NC(C3=NC=CN3CCCCCCCO[C@@H]2C)=O)CC(NCC(C)(C)C)=O)=O	283	23j
CC[C@H](C)[C@H](NC(=O)OCc1ccccc1)C(=O)N[C@@H](CCC(=O)NC(C)C)C(=O)N[C@@H](C)C(=O)N[C@@H](CC(C)C)\C=C\S(=O)(=O)C	284	17o	CHEMBL437115
Cc1ccc(CNC(=O)[C@H](CCc2ccccc2)NC(=O)[C@H](CCc3ccccc3)NC(=O)[C@H](CCc4ccccc4)NC(=O)c5cnc(C)cn5)cc1	285	2	CHEMBL1269181
O=C([C@]1(C)OC1)[C@H](CC2=CC=CC=C2)NC([C@H](COCCCCCCCOC3=CC=CC=C43)NC([C@H](COC)NC4=O)=O)=O	286	24c
O=C([C@H]1[C@H](C(O1)=O)[C@@H](C)CC)NCCCC(COCc2ccccc2)COCc3ccccc3	287	12
CC[C@H](C)[C@H]1[C@@H](OC1=O)C(=O)N[C@H]2C[C@H]2C[C@H](NC(=O)[C@@H](C)NC(=O)OCc3ccccc3)C=C	288	9a	CHEMBL2337883
CC[C@H](C)[C@H]1[C@@H](OC1=O)C(=O)N[C@H]2C[C@H]2C[C@H](NC(=O)c3ccc4ccccc4c3)C=C	289	7a	CHEMBL2337881
CC(C)C[C@H](NC(=O)[C@H](CC(C)C)NC(=O)[C@H](CC(C)C)NC(=O)OCc1ccccc1)\C=C\S(=O)(=O)C	290	ZL3VS	CHEMBL210901
CC[C@H](C)[C@H]1[C@@H](OC1=O)C(=O)N[C@H]2C[C@H]2C[C@@H](CCc3cccc4ccccc34)NC(=O)[C@H](C)NC(=O)OCc5ccccc5	291	3i	CHEMBL2338316
O=C(N(C(C)C)CC(NC1=CC=NN=C1)=O)COC2=CC=C(CCCCC)C=C2	292	18z
O=C(NCC1=CC=C(C)C=C1)[C@H]2NC([C@@H](NC(C3=CC=CC=C3OCCCCCCOC2)=O)CC(NCC(C)(C)C)=O)=O	293	23f
O=C(COC1=CC=C(Br)C=C1)N(CC2=NC(C3=CC(C)=CC=C3)=NO2)C(C)C	294	1d
CC[C@H](C)[C@H](NC(=O)OCc1ccccc1)C(=O)N[C@@H](CC(C)C)C(=O)N[C@@H](C)C(=O)N[C@@H](CC(C)C)\C=C\S(=O)(=O)C	295	17a	CHEMBL207403
O=C(CC(C1=CC=C(C)C=C1)NC(C2=CN=CC=N2)=O)N[C@@H](B(O)O)CC(C)C	296	4b
CC(C)(C)CNC(=O)C[C@H](NC(=O)Cc1ccc(F)cc1)C(=O)N[C@@H](CCc2ccccc2)C(=O)NCc3ccccc3	297	15	CHEMBL3218823
CC[C@H](C)[C@H]1[C@@H](OC1=O)C(=O)N[C@H]2C[C@H]2C[C@H](NC(=O)[C@H](C)NC(=O)OC(C)(C)C)C=C	298	17a	CHEMBL2338309
CC[C@H](C)[C@H](NC(=O)OCc1ccccc1)C(=O)N[C@@H](CC(=O)OC(C)(C)C)C(=O)N[C@@H](C)C(=O)N[C@@H](CC(C)C)\C=C\S(=O)(=O)C	299	17h	CHEMBL379771
CC[C@H](C)[C@H]1[C@@H](OC1=O)C(=O)N[C@H]2C[C@H]2C[C@H](NC(=O)[C@H](C)NC(=O)c3ccccc3)C=C	300	15a	CHEMBL2338307
ClC1=CC=C2C(N3CCN(CC3)S(=O)(c4ccc([N+]([O-])=O)cc4[N+]([O-])=O)=O)=CC=NC2=C1	301	VR23
CC(C)(C)CNC(=O)C[C@H](NC(=O)Cc1ccc(F)cc1)C(=O)N[C@@H](CCc2ccccc2)C(=O)NCc3ccccc3Cl	302	22	CHEMBL3218830
CCCC(C=C1)=CC=C1OCC(N(C(C)C)CC(NC2=CC=NN=C2)=O)=O	303	18i
O=C(N[C@@H](C)C(N[C@H](C[C@@H]1[C@@H](C1)NC([C@H]2[C@H](C(O2)=O)[C@H](C)CC)=O)C3=CC=CC=C3)=O)OCC4=CC=CC=C4	304	3c	CHEMBL2338311
Cc1onc(c1)C(=O)N[C@@H](Cc2onc(n2)C(C)(C)C)C(=O)N[C@@H](CCc3ccccc3)C(=O)NCc4ccc(C)cc4	305	37	CHEMBL3218845
O=C(OCc1ccccc1)NC(C(=O)N(C([O-])CC(C)C)C(C(=O)OC(C)(C)C)CC(=O)N)CC(C)C	306	BSc2118
O=C(NC(CC1=CNC2=C1C=CC=C2)C(NC(CC3=CNC4=C3C=CC=C4)C(NC(CC5=CNC6=C5C=CC=C6)/C=N/NC(N)=O)=O)=O)OCC7=CC=CC=C7	307	1
O=C(C(CC1=CNC2=C1C=CC=C2)NC(CCC3=CC=C(C=C3)O)=O)NC(CC4=CNC5=C4C=CC=C5)C(NC(CC6=CC=CC=C6)/C=N/N7C(NC(C7)=O)=O)=O	308	8
O=C(C(CC1=CNC2=C1C=CC=C2)NC(CCCCC3SCC4NC(NC34)=O)=O)NC(CC5=CNC6=C5C=CC=C6)C(NC(CC7=CC=CC=C7)/C=N/N8C(NC(C8)=O)=O)=O	309	6
CC(C)C[C@H](NC(=O)[C@H](Cc1cc(cc(c1)C(F)(F)F)C(F)(F)F)NC(=O)[C@H](Cc2ccccc2)NC(=O)[C@H](Cc3ccccc3)N=[N+]=[N-])C(=O)[C@@]4(C)CO4	310	N3PhePhePhe(F6)Leu-EK; 4b	CHEMBL591777
CCCC(C=C1)=CC=C1OCC(N(C(C)C)CC(NC2=CC=NC=C2)=O)=O	311	18f
O=C([C@]1(C)OC1)[C@H](CC2=CC=CC=C2)NC([C@H](COCCCCCCCOC3=CC(Cl)=CC=C43)NC([C@H](COC)NC4=O)=O)=O	312	24l
O=C(COC1=CC=C(Br)C=C1)N(CC2=NC(C3=CC=C(OC)C=C3)=NO2)C(C)C	313	1l
CC(C)(C)OC(=O)N[C@@H](Cc1ccc(O)cc1)C(=O)N[C@@H](Cc2ccccc2)B3OC4C[C@@H]5C[C@@H](C5(C)C)[C@]4(C)O3	314	42	CHEMBL3793665
O=C([C@]1(C)OC1)[C@H](CC2=CC=CC=C2)NC([C@H](COCCOCCOC3=CC=CC=C43)NC([C@H](COC)NC4=O)=O)=O	315	30a
O=C(NC(CC(C)C)C(NC(CC(C)C)C(N[C@H](CC(C)C)C(C(NC1=CC=C(C=C1)N(C)C)=O)=O)=O)=O)OCC2=CC=CC=C2	316	6b
O=C(N(C(C)C)CC(NC1=CC=NN=C1)=O)COC2=CC=C(CC(C)C)C=C2	317	18y
O=C([C@@H](C(C)C)NC([C@@H](CC1=CC=C(C=C1)OC)NC(CC(C)C)=O)=O)NC(CC2=CC=C(OC)C=C2)C=O	318	TP107
O=S(/C=C/[C@@H](CC(C)C)NC(C(C)NC([C@@H](CCCC(N)=O)NC([C@H]([C@@H](C)CC)NC(OCC1=CC=CC=C1)=O)=O)=O)=O)(C)=O	319	17n
CC(C[C@@H](/C=C/S(=O)(C)=O)NC(C(NC([C@@H](NC([C@@H](NC(C)=O)CCc1ccccc1)=O)CC(C)C)=O)C)=O)C	320	10b	CHEMBL207579
CC(C)C[C@H](NC(=O)OC(C)(C)C)C(=O)N[C@@H](Cc1ccccc1)B2OC3C[C@@H]4C[C@@H](C4(C)C)[C@]3(C)O2	321	44	CHEMBL3793010
ClC1=CC=C(C=C1)C(CC(N[C@@H](B(O)O)CC(C)C)=O)NC(C2=CN=CC=N2)=O	322	4d
O=C(COC1=CC=C(C)C=C1)N(CC2=NC(C3=CC=C(OC)C=C3)=NO2)C(C)C	323	1j
O=C(NCC1=C(Cl)C=CC=C1)[C@H]2NC([C@@H](NC(C3=CC=CC=C3OCCCCCCOC2)=O)CC(NCC(C)(C)C)=O)=O	324	23e
CC[C@H](C)[C@H]1[C@@H](OC1=O)C(=O)N[C@H]2C[C@H]2C[C@H](NC(=O)c3ccccc3)C=C	325	6a	CHEMBL2337880
CC[C@H](C)[C@H]1[C@@H](OC1=O)C(=O)N[C@H]2C[C@H]2C[C@@H](Cc3cccc4ccccc34)NC(=O)[C@H](C)NC(=O)OCc5ccccc5	326	3g	CHEMBL2338314
O=C([C@@H](CC1=CC(OC)=C(C=C1)OC)NC(CC2=CC=CC(OC3=CC=CC=C3)=C2)=O)N[C@H](CC4=CNC5=C4C=CC=C5)C(NCC6=CC=C(C=C6)C)=O	327	3
CC(C)C[C@H](NC(=O)[C@H](Cc1ccccc1)NC(=O)[C@H](Cc2cc(cc(c2)C(F)(F)F)C(F)(F)F)NC(=O)[C@H](Cc3ccccc3)N=[N+]=[N-])C(=O)[C@@]4(C)CO4	328	N3PhePhe(F6)PheLeu-EK; 5b	CHEMBL578486
O=C(C1=CN=CC=N1)NC(CC(N[C@@H](B(O)O)CC(C)C)=O)C(C=C2)=CC=C2OC	329	4c
O=C(C1=CN=CC=N1)NC(CC(N[C@@H](B(O)O)CC(C)C)=O)C2=CC=CC=C2	330	4a
O=C(C1=CC(C=CC=C2)=C2C=C1)N[C@H](CCC3=CC=CC=C3)C([C@H]4[C@H](C4)NC([C@H]5[C@@H](C(O5)=O)[C@@H](C)CC)=O)C	331	4b
COc1ccc2C(=O)CC(CC(=O)N[C@@H](CC(C)C)C(=O)N[C@H](CC(C)C)C(=O)NCc3c(F)cccc3F)c2c1	332	CVT-659; 1	CHEMBL67885
O=C(NC(CC(C)C)C(NC(CC(C)C)C(N[C@H](CC(C)C)C(C(NC1=CC=C(C=C1)OC)=O)=O)=O)=O)OCC2=CC=CC=C2	333	6c
Clc1ccccc1CNC(=O)[C@H](CCc2ccccc2)NC(=O)[C@H](Cc3ccccc3)NC(=O)N4CCC(CC4)C(=O)Nc5cnccn5	334	20	CHEMBL3959621
CCCNC(=O)C[C@H](NC(=O)c1cc(C)on1)C(=O)N[C@@H](CCc2ccccc2)C(=O)NCc3ccc(C)cc3	335	34	CHEMBL3218842
O=C(CC(c1ccc(OC)cc1)NC(CC2=CC=CC3=C2CCCC3)=O)N[C@@H](B(O)O)CC(C)C	336	4o
O=C([C@]1(C)OC1)[C@H](CC2=CC=CC=C2)NC([C@H](COCCCCCCCOC3=CC(C)=CC=C43)NC([C@H](COC)NC4=O)=O)=O	337	24k
O=C(CC(C1=CC=C(C)C=C1)NC(C2CC(C3=CC=CN=C3)NC2)=O)N[C@@H](B(O)O)CC(C)C	338	4l
CC(C)C[C@H](NC(=O)CNC(=O)[C@H](CCC(=O)OC(C)(C)C)NC(=O)OCc1ccccc1)\C=C\S(=O)(=O)C	339	22d	CHEMBL208019
O=C([C@@H]1[C@@H](C(O1)=O)[C@H](C)CC)NCCN(CCC2=CC=CC=C2)CCC3=CC=CC=C3	340	5
O=C(CC(C1=CC=C(Cl)C=C1)NC(C2CC(C3=CC=CN=C3)NC2)=O)N[C@@H](B(O)O)CC(C)C	341	4n
O=C([C@H](C(C)C)NC([C@@H](CC1=CC=C(C=C1)O)NC(CC(C)C)=O)=O)NC(CC2=CC=C(OC)C=C2)C=O	342	TP106
CC[C@H](C)[C@H]1[C@@H](OC1=O)C(=O)N[C@H]2C[C@H]2C[C@@H](Cc3ccc4ccccc4c3)NC(=O)[C@H](C)NC(=O)OCc5ccccc5	343	3h	CHEMBL2338315
O=C(NC(CC1=CNC2=C1C=CC=C2)C(NC(CC3=CNC4=C3C=CC=C4)C(NC(CC5=CC=CC=C5)/C=N/NC(N)=O)=O)=O)OCC6=CC=CC=C6	344	3
O=C(NC(CC1=CNC2=C1C=CC=C2)C(NC(CC3=CNC4=C3C=CC=C4)C(NC(CC5=CC=CC=C5)/C=N/N6C(NC(C6)=O)=O)=O)=O)OCC7=CC=CC=C7	345	4
N(CC1=CC=CC2=CC3=CC=CC=C3N=C12)(CC4=CC=CC5=CC6=CC=CC=C6N=C45)CCCCN(CC7=CC=CC8=CC9=CC=CC=C9N=C78)CC%10=CC=CC%11=CC%12=CC=CC=C%12N=C%10%11	346	4
CC(C)C[C@H](NC(=O)[C@H](Cc1ccccc1)NC(=O)[C@H](Cc2c(F)c(F)c(F)c(F)c2F)NC(=O)[C@H](Cc3ccccc3)N=[N+]=[N-])C(=O)[C@@]4(C)CO4	347	N3PhePhe(F5)PheLeu-EK; 5a	CHEMBL577867
O=C([C@]1(C)OC1)[C@H](CC2=CC=CC=C2)NC([C@H](COCCCCCCCOC3=CC(F)=CC=C43)NC([C@H](COC)NC4=O)=O)=O	348	24i
CC[C@H](C)[C@H]1[C@@H](OC1=O)C(=O)N[C@H]2C[C@H]2C[C@H](NC(=O)C(C)(C)C)C=C	349	5a	CHEMBL2337879
O=C([C@@H]1[C@H](C(O1)=O)[C@@H](C)CC)NCCCN(CCC2=CC=CC=C2)CCC3=CC=CC=C3	350	7
O=C([C@@H]([C@@H](C)O)NC(CC(C)C[H])=O)N[C@H](C(C1([H])OC1)=O)CC(C)=C	351	6
O=C(C1=CC=CC(C(O[C@@H]2C(C)([C@@]3([H])[C@@]([C@@]4([H])C(C=C5[C@@]6([H])[C@@](CC[C@]5([C@@]4(CC3)C)C)(CC[C@](C6)(C)C(O)=O)C)=O)(CC2)C)C)=O)=C1)O	352	17
O=C(NC(CC1=CNC2=C1C=CC=C2)C(NC(CC3=CNC4=C3C=CC=C4)C(NC(CC5=CC=CC=C5)/C=N/N6C(NC(C6)=O)=O)=O)=O)OCC7=CC=CC=C7	353	S-2209
CC[C@H](C)[C@H]1[C@@H](OC1=O)C(=O)N[C@H]2C[C@H]2C[C@H](NC(=O)C(C)C)C=C	354	4a	CHEMBL2337878
CC[C@H](C)[C@H]1[C@@H](OC1=O)C(=O)N[C@H]2C[C@H]2C[C@H](NC(=O)[C@H](C)NC(=O)C)C=C	355	14a	CHEMBL2338306
CCCC(C=C1)=CC=C1OCC(N(C(C)C)CC(NC2=CC=C(S(=O)(C)=O)C=C2)=O)=O	356	18p
O=C([C@]1(C)OC1)[C@H](CC2=CC=CC=C2)NC([C@H](COCCCCCCCOC3=NC=CC=C43)NC([C@H](COC)NC4=O)=O)=O	357	24q
C[C@@H](C(=O)N[C@@H](CC1=CC=C(C=C1)OC)C(=O)N[C@@H](CC2=CC=CC=C2)C(=O)[C@]3(CO3)C)NC(=O)CN4CCOCC4	358	ONX-0914; PR-957	CHEMBL3237875
O=C(N(C(C)C)CC(NC1=CC=NN=C1)=O)COC2=CC=C(CC)C=C2	359	18w
O=C([C@]1(C)OC1)[C@H](CC2=CC=CC=C2)NC([C@H](COCCCCCCCOC3=CC=CN=C43)NC([C@H](COC)NC4=O)=O)=O	360	24n
O=C(COC1=CC=C(OC)C=C1)N(CC2=NC(C3=CC(C)=CC=C3)=NO2)C(C)C	361	1e
C[C@H](NC(=O)[C@H](Cc1ccc(OCc2ccccc2)cc1)NC(=O)CCCCCNC(=O)CCCCCNC(=O)CCCCCNC(=O)OC(C)(C)C)C(=O)N[C@@H](C[C@]3(O)C(=O)Nc4ccccc34)C(=O)NCc5ccccc5	362	3a	CHEMBL2337841
O=C([C@]1(C)OC1)[C@H](CC2=CC=CC=C2)NC([C@H](COCCCCCCCOC3[C@@H]4CCC3)NC([C@H](COC)NC4=O)=O)=O	363	24j
O=C([C@]1(C)OC1)[C@H](CC2=CC=CC=C2)NC([C@H](COCCCCCCCOC3=C4SC=C3)NC([C@H](COC)NC4=O)=O)=O	364	24y
O=C(N(C(C)C)CC(NC1=CC=NN=C1)=O)COC2=CC=C(OCC)C=C2	365	18ab
CC(C)C[C@H](NC(=O)[C@H](C)NC(=O)[C@H](CCC(=O)OC(C)(C)C)NC(=O)C)\C=C\S(=O)(=O)C	366	22a	CHEMBL383529
O=S(/C=C/[C@@H](CC(C)C)NC([C@@H](C)NC([C@@H](CCC1=CC=CC=C1)NC([C@@H]([C@@H](C)CC)NC(OCC2=CC=CC=C2)=O)=O)=O)=O)(C)=O	367	17c
O=C(NC([H])C(N[C@H](CCC(N[C@H](B(O)O)CC(C)C)=O)C(NC1=C2C(C=CC=C2)=CC=C1)=O)=O)OC(C)(C)C	368	11a
O=C(NC([H])C(N[C@H](CCC(N[C@H](B(O)O)CC(C)C)=O)C(NCC1=CC=C(C=CC=C2)C2=C1)=O)=O)OC(C)(C)C	369	18ab
O=C(N[C@@H](C)C(N[C@@H](CCC1=CC=CC=C1)C([C@@H]2[C@@H](C2)NC([C@@H]3[C@H](C(O3)=O)[C@H](C)CC)=O)C)=O)OCC4=CC=CC=C4	370	3c
CCCC(C=C1)=CC=C1OCC(N(C(C)C)CC(NC2=CN=CN=C2)=O)=O	371	18g
COC(=O)[C@@H](NC(=O)[C@@H](NC(=O)[C@H](CC(=O)N)NC(=O)Cc1cccc(Oc2ccccc2)c1)C(C)C)[C@H](C)O	372	6e	CHEMBL3423204
CC(C)([C@@]1([H])[C@@]([C@@]2([H])C(C=C3[C@@]4([H])[C@@](CC[C@]3([C@@]2(CC1)C)C)(CC[C@](C4)(C)C(O)=O)C)=O)(CC5)C)[C@H]5OC(CCCCC(O)=O)=O	373	8
O=C(COC1=CC=C(CC)C=C1)N(CC2=NC(C3=CC=C(OC)C=C3)=NO2)C(C)C	374	1g
CC[C@H](C)[C@H]1[C@@H](OC1=O)C(=O)N[C@H]2C[C@H]2C[C@H](NC(=O)[C@H](C)N)C=C	375	8a	CHEMBL2337882
CC(C)C[C@H](NC(=O)[C@H](Cc1c(F)c(F)c(F)c(F)c1F)NC(=O)[C@H](Cc2ccccc2)NC(=O)[C@H](Cc3ccccc3)n4cc(CCCCC5=C6C(=CC(=[N+]6[B-](F)(F)n7c(C)cc(C)c57)C)C)nn4)C(=O)[C@@]8(C)CO8	376	Phe(Bodipy-FL-triazole)-Phe-Phe(F5)-Leu-EK; 7	CHEMBL578518
O=C(COC1=CC=C(C(C)C)C=C1)N(CC2=NC(C3=CC=C(OC)C=C3)=NO2)C(C)C	377	1b
O=C([C@@H]([C@@H](C)O)NC(CC(C)CC)=O)N[C@H](C(C1([H])OC1)=O)CC(C)=C	378	7
CC(C)([C@@]1([H])[C@@]([C@@]2([H])C(C=C3[C@@]4([H])[C@@](CC[C@]3([C@@]2(CC1)C)C)(CC[C@](C4)(C)C(O)=O)C)=O)(CC5)C)[C@H]5OC(C6=CC=C(C(O)=O)C=C6)=O	379	18
O=C(COC1=CC=C(C)C=C1)N(CC2=NC(C3=CC=CC=C3)=NO2)CC=C	380	1q
BrC(C=C1)=CC=C1NC(C([C@@H](CC(C)C)NC(C(CC(C)C)NC(C(CC(C)C)NC(OCC2=CC=CC=C2)=O)=O)=O)=O)=O	381	6e
O=C([C@H]([C@H](C)O)NC(C1=CC=C(OCC2=CC=C(C(C)(C)C)C=C2)C=C1)=O)N[C@@H](CCC3=CC=CC=C3)C(NCC4=CC=C(C)C=C4)=O	382	5
Clc1ccccc1CNC(=O)[C@H](CCc2ccccc2)NC(=O)[C@H](Cc3ccccc3)NC(=O)N4CCC(CC4)NC(=O)c5cnccn5	383	21	CHEMBL3914696
O=C(C[C@@H](C1=CC=C(OC)C=C1)NC(C2=CC=CC=C2)=O)N[C@@H](B(O)O)CC(C)C	384	4p
CC(C)([C@@]1([H])[C@@]([C@@]2([H])C(C=C3[C@@]4([H])[C@@](CC[C@]3([C@@]2(CC1)C)C)(CC[C@](C4)(C)C(O)=O)C)=O)(CC5)C)[C@H]5OC(C/C=C(C(O)=O)/[H])=O	385	12
O=C([C@@H]1[C@H](C(O1)=O)[C@@H](C)CC)NCCCN(CCCC2=CC=CC=C2)CCCC3=CC=CC=C3	386	8
O=C([C@]1(C)OC1)[C@H](CC2=CC=CC=C2)NC([C@H](COCCCCCC(N3CCCC43)=O)NC([C@H](COC)NC4=O)=O)=O	387	24r
CC[C@H](C)[C@H](NC(=O)[C@@H](NC(=O)C1OC(=O)C1C(C)C)C(C)C)C(=O)O	388	Cystargolide A	CHEMBL3577367
CC(C)(C)CNC(=O)C[C@H](NC(=O)CCc1ccccc1)C(=O)N[C@@H](CCc2ccccc2)C(=O)NCC3CC3	389	21	CHEMBL3218829
CCCC(C=C1)=CC=C1OCC(N(C(C)C)CC(NC2=CC=C(C#N)C=C2)=O)=O	390	18q
O=C([C@]1(C)OC1)[C@H](CC2=CC=CC=C2)NC([C@H](COCCOCCOCCOC3=CC=CC=C43)NC([C@H](COC)NC4=O)=O)=O	391	30b
O=C(CC(C1=CC=C([H])C=C1)NC(C2CC(C3=CC=CN=C3)NC2)=O)N[C@@H](B(O)O)CC(C)C	392	4k
O=C(COC(C=C1)=CC=C1OC)N(CC2=NC(C3=CC=CC=C3)=NO2)C(C)C	393	1f
O=C([C@]1(C)OC1)[C@H](CC2=CC=CC=C2)NC([C@H](COCCCCCCCOC3=C4SC(C)=C3)NC([C@H](COC)NC4=O)=O)=O	394	24z
O=C([C@H]1[C@@H](C(O1)=O)[C@H](C)CC)NCCN(CCCC2=CC=CC=C2)CCCC3=CC=CC=C3	395	6
CCCC(C=C1)=CC=C1OCC(N(C(C)C)CC(NC2=NC=CN=C2)=O)=O	396	18h
BrC(C=C1)=CC=C1OCC(N(C(C)C)CC(NC2=CC=NN=C2)=O)=O	397	18ad
CC(C)C[C@H](NC(=O)[C@H](CO)NC(=O)[C@H](CC(N)C(=O)OC(C)(C)C)NC(=O)OCc1ccccc1)\C=C\S(=O)(=O)C	398	22i	CHEMBL381884
O=C([C@]1(C)OC1)[C@H](CC2=CC=CC=C2)NC([C@H](COCCCCCCCOC3=CC=C(Cl)C=C43)NC([C@H](COC)NC4=O)=O)=O	399	24m
O=S(/C=C/[C@@H](CC(C)C)NC([C@@H](C)NC([C@@H](C/C=C/C1=CC=CC=C1)NC([C@H]([C@@H](C)CC)NC(OCC2=CC=CC=C2)=O)=O)=O)=O)(C)=O	400	17d
CC[C@H](C)[C@H](NC(=O)OCc1ccccc1)C(=O)N[C@@H](Cc2ccccc2)C(=O)N[C@@H](C)C(=O)N[C@@H](CC(C)C)\C=C\S(=O)(=O)C	401	17b	CHEMBL207284
C[C@H](NC(=O)[C@H](Cc1ccc(OCc2ccccc2)cc1)NC(=O)CCCCCNC(=O)CCCCCNC(=O)CCCCCNC(=O)OC(C)(C)C)C(=O)N[C@@H](C[C@]3(O)C(=O)Nc4ccccc34)C(=O)NCc5ccccc5	402	3a	CHEMBL2337841
O=C([C@H]([C@H](C)O)NC(CC1=CC(OC2=CC=CC=C2)=CC=C1)=O)N[C@@H](CCC3=CC=CC=C3)C(NCC4=CC=C(C)C=C4)=O	403	4
CC(C)C[C@H](NC(=O)OC(C)(C)C)C(=O)N[C@@H](Cc1ccc(C)cc1)B2OC3C[C@@H]4C[C@@H](C4(C)C)[C@]3(C)O2	404	45	CHEMBL3792846
C[C@H](NC(=O)[C@H](Cc1ccc(OCc2ccccc2)cc1)NC(=O)CCCCCNC(=O)CCCCCNC(=O)CCCCCNC(=O)CCCCCNC(=O)CCCCCNC(=O)CCCCC(=O)N[C@@H](Cc3ccc(OCc4ccccc4)cc3)C(=O)N[C@@H](C)C(=O)N[C@@H](C[C@]5(O)C(=O)Nc6ccccc56)C(=O)NCc7ccccc7)C(=O)N[C@@H](C[C@]8(O)C(=O)Nc9ccccc89)C(=O)NCc%10ccccc%10	405	4c	CHEMBL2337845
C[C@H](NC(=O)[C@H](Cc1ccc(OCc2ccccc2)cc1)NC(=O)CCCCCNC(=O)CCCCCNC(=O)CCCCCNC(=O)CCCCC(=O)NCCCCCC(=O)NCCCCCC(=O)NCCCCCC(=O)N[C@@H](Cc3ccc(OCc4ccccc4)cc3)C(=O)N[C@@H](C)C(=O)N[C@@H](C[C@]5(O)C(=O)Nc6ccccc56)C(=O)NCc7ccccc7)C(=O)N[C@@H](C[C@]8(O)C(=O)Nc9ccccc89)C(=O)NCc%10ccccc%10	406	4d	CHEMBL2337846
CC(C=C1)=CC=C1OCC(N(C(C)C)CC(NC2=CC=NN=C2)=O)=O	407	18v
O=S(/C=C/[C@@H](CC(C)C)NC([C@@H](C)NC([C@@H](COCC1=CC=CC=C1)NC([C@H]([C@@H](C)CC)NC(OCC2=CC=CC=C2)=O)=O)=O)=O)(C)=O	408	17e
O=C(CC(C1=CC=CC=C1)NC(C2=CN=CC=N2)=O)N[C@@H](B(O)O)CC3=CC=C(C)C=C3	409	4f
O=C(NC(COC1=CC=CC=C1)C(NC([C@H](CC(C)C)NC([C@H](CO)NC([C@H](C(C)C)NC(C2=CCCNC2)=O)=O)=O)=O)=O)OC(C)(C)C	410	1,2,5,6-tetrahydropyridine-3-carbonyl-Val-Ser-Leu-NH-Bzl; 18
O=C(NCC(N[C@H](CCC(N[C@H](B(O)O)CC(C)C)=O)C(NCC1=CC=CC=C1)=O)=O)OC(C)(C)C	411	19
CC(C)C[C@H](NC(=O)[C@H](C)NC(=O)[C@H](CC(=O)N[C@H](C(=O)OC(C)(C)C)C(C)(C)C)NC(=O)OCc1ccccc1)\C=C\S(=O)(=O)C	412	22k	CHEMBL383673
C[C@H](NC(=O)[C@H](Cc1ccc(OCc2ccccc2)cc1)NC(=O)CCCCCNC(=O)CCCCCNC(=O)CCCCCNC(=O)CCCCC(=O)N[C@@H](Cc3ccc(OCc4ccccc4)cc3)C(=O)N[C@@H](C)C(=O)N[C@@H](C[C@]5(O)C(=O)Nc6ccccc56)C(=O)NCc7ccccc7)C(=O)N[C@@H](C[C@]8(O)C(=O)Nc9ccccc89)C(=O)NCc%10ccccc%10	413	4a	CHEMBL2337843
CC[C@H](C)[C@H](NC(=O)OCc1ccccc1)C(=O)N[C@@H](CCC(=O)N)C(=O)N[C@@H](C)C(=O)N[C@@H](CC(C)C)\C=C\S(=O)(=O)C	414	17m	CHEMBL382180
O=C(N(C(C)C)CC(NC1=CC=NN=C1)=O)COC2=CC=C(OC)C=C2	415	18aa
C(CN1CCCCCC1)Oc2ccc(cc2)C(=Cc3ccccc3)c4ccc(OCCN5CCCCCC5)cc4	416	RID-F-S*1; 13	CHEMBL3099624
Nc1ccc(O)c2ncccc12	417	5-AHQ	CHEMBL449298
C[C@H](NC(=O)N1CCC(CC1)C(=O)Nc2cnccn2)C(=O)N[C@@H](CCc3ccccc3)C(=O)NCc4ccccc4Cl	418	16	CHEMBL3951433
BrC1=CC=C(OCC(N(CC2=NC(C3=CC=C(OC4=CC=CC=C4)C=C3)=NO2)C(C)C)=O)C=C1	419	4g
CC(C)(C)CNC(=O)C[C@H](NC(=O)C(C)(C)C)C(=O)N[C@@H](CCc1ccccc1)C(=O)NCc2ccccc2	420	13	CHEMBL3218821
O=C([C@@H](C)NC(C1=CC2=C(C=CC=C2)C=C1)=O)N[C@H](CCC3=CC=CC=C3)C([C@H]4[C@H](C4)NC([C@H]5[C@@H](C(O5)=O)[C@@H](C)CC)=O)C	421	5c
CCC(=C(c1ccc(OCCN2CCCCCC2)cc1)c3ccc(OCCN4CCCCCC4)cc3)c5ccccc5	422	RID-F	CHEMBL3099618
COc1ccc(CNC(=O)[C@@H](NC(=O)[C@H](CC(=O)N)NC(=O)Cc2cccc(Oc3ccccc3)c2)C(C)C)c(O)c1	423	6k	CHEMBL3423352
O=C(NCC1=CC=CC=C1)[C@H]2NC([C@@H](NC(C3=CC=CC=C3OCCCCCCOC2)=O)CC(NCC(C)(C)C)=O)=O	424	23d
O=C(CC(C1=CC=CC=C1)NC(C2=CN=CC=N2)=O)N[C@@H](B(O)O)CC3=CC=CC=C3	425	4e
C[C@H](NC(=O)N1CCC(CC1)NC(=O)c2cnccn2)C(=O)N[C@@H](CCc3ccccc3)C(=O)NCc4ccccc4Cl	426	17	CHEMBL3932672
C(CN1CCCCCC1)Oc2ccc(Cc3ccc(OCCN4CCCCCC4)cc3)cc2	427	RID-F-S*4; 25	CHEMBL3099636
Cc1onc(c1)C(=O)N[C@@H](CC(=O)NCC(C)(C)C)C(=O)N[C@@H](Cc2cccnc2)C(=O)NCc3ccccc3Cl	428	31	CHEMBL3218839
O=C([C@H](CC1=CC=CC=C1)NC(C2=CN=CC=N2)=O)N[C@H](B(O)O)CC(C)C	429	51
C[C@H](NC(=O)[C@H](Cc1ccc(OCc2ccccc2)cc1)NC(=O)CCCCCNC(=O)CCCCCNC(=O)CCCCCNC(=O)CCCCCNC(=O)OC(C)(C)C)C(=O)N[C@@H](C[C@]3(O)C(=O)Nc4ccccc34)C(=O)NCc5ccccc5	430	3b	CHEMBL2337842
O=C(C1=CC(C=CC=C2)=C2C=C1)N[C@H](CCC3=CC=CC=C3)C([C@H]4[C@H](C4)NC([C@H]5[C@@H](C(O5)=O)[C@@H](C)CC)=O)C	431	4c
CC(C)(c1ccc(OCCN2CCCCCC2)cc1)c3ccc(OCCN4CCCCCC4)cc3	432	RID-F-S*102; 27	CHEMBL3099638
C[C@H](NC(=O)[C@H](Cc1ccc(OCc2ccccc2)cc1)NC(=O)CCCCCNC(=O)CCCCCNC(=O)CCCCCNC(=O)CCCCCNC(=O)CCCCC(=O)N[C@@H](Cc3ccc(OCc4ccccc4)cc3)C(=O)N[C@@H](C)C(=O)N[C@@H](C[C@]5(O)C(=O)Nc6ccccc56)C(=O)NCc7ccccc7)C(=O)N[C@@H](C[C@]8(O)C(=O)Nc9ccccc89)C(=O)NCc%10ccccc%10	433	4b	CHEMBL2337844
O=C(N[C@H](C(NCCNC1=C(Cl)C(C2=CC=CC=C2C1=O)=O)=O)CC3=CC=CC=C3)C4=CC=C([N+]([O-])=O)C=C4	434	10
O=S(/C=C/[C@@H](CC(C)C)NC([C@@H](C)NC([C@@H](CC(OC(C)(C)C)=O)NC([C@H]([C@@H](C)CC)NC(OCC1=CC=CC=C1)=O)=O)=O)=O)(C)=O	435	17h
CC(c1ccc(OCCN2CCCCCC2)cc1)c3ccc(OCCN4CCCCCC4)cc3	436	RID-F-S*101; 26	CHEMBL3099637
CCCC(C=C1)=CC=C1OCC(N(C(C)C)CC(NC2=CC=CC=N2)=O)=O	437	18e
O=C(N[C@H](C)C(N[C@H](CCC(N[C@H](B(O)O)CC(C)C)=O)C(NCC1=CC=C(C=CC=C2)C2=C1)=O)=O)OC(C)(C)C	438	18b
O=C(/C=C/[C@@H](CC(C)C)NC([C@@H](CC(C)C)NC([C@@H](CC(C)C)NC(C1=CCCNC1)=O)=O)=O)OCC	439	3
O=C(/C=C/[C@@H](CC(C)C)NC([C@@H](CCC(N)=O)NC([C@@H](C(C)C)NC(C1=CN=CC=C1)=O)=O)=O)OCC	440	21
CC(C)([C@@]1([H])[C@@]([C@@]2([H])C(C=C3[C@@]4([H])[C@@](CC[C@]3([C@@]2(CC1)C)C)(CC[C@](C4)(C)C(O)=O)C)=O)(CC5)C)[C@H]5OC(CC(C)(C)C(O)=O)=O	441	2
O=C(/C(NC([C@@H](CC(C)C)NC([C@@H](CC(C)C)NC([C@@H](CC(C)C)NC(C1=CC=CC(O)=C1C)=O)=O)=O)=O)=C\C2=CC=CC=C2)OCC	442	8
CC(=C(c1ccc(OCCN2CCCCCC2)cc1)c3ccc(OCCN4CCCCCC4)cc3)c5ccccc5	443	RID-F-S*11; 12	CHEMBL3099623
Cc1ccc(CNC(=O)[C@H](CCc2ccccc2)NC(=O)[C@H](CNC(=O)CC(C)(C)C)NC(=O)C(=O)c3c[nH]c4ccccc34)cc1	444	11	CHEMBL3218819
CC(C)[C@H](NC(=O)[C@H](CC(=O)N)NC(=O)Cc1cccc(Oc2ccccc2)c1)C(=O)N[C@@H]([C@H](C)O)C(=O)OCc3ccccc3	445	6d	CHEMBL3423205
CCCC(C=C1)=CC=C1OCC(N(C(C)C)CC(NC2=CC=C(C(F)(F)F)C=C2)=O)=O	446	180
CC(C)[C@H](NC(=O)[C@@H](NC(=O)C1OC(=O)C1C(C)C)C(C)C)C(=O)O	447	Cystargolide B	CHEMBL3577368
Cc1onc(c1)C(=O)N[C@@H](CC(=O)NCC(C)(C)C)C(=O)N[C@@H](Cc2ccncc2)C(=O)NCc3ccccc3Cl	448	30	CHEMBL3218838
CCCC(C=C1)=CC=C1OCC(N(C(C)C)CC(NC2=CC=C(OC)C=C2)=O)=O	449	18l
O=C(N(C(C)C)CC(NC1=CC=NN=C1)=O)COC2=CC=C(C(F)(F)F)C=C2	450	18ac
O=C(N(C(C)C)CC(NC1=CC=NN=C1)=O)COC2=CC=C(CCO)C=C2	451	19
O=C(/C=C/[C@@H](CC(C)C)NC([C@@H](CCC(N)=O)NC([C@H](C(C)C)NC(C1CCNCC1)=O)=O)=O)OCC	452	22
O=C1/C(CN(C/C1=C\C2=CC=C(B(O)O)C=C2)C)=C/C3=CC=C(B(O)O)C=C3	453	AM114
C=C(c1ccc(OCCN2CCCCCC2)cc1)c3ccc(OCCN4CCCCCC4)cc3	454	RID-F-S*3; 24	CHEMBL3099635
CC(C)([C@@]1([H])[C@@]([C@@]2([H])C(C=C3[C@@]4([H])[C@@](CC[C@]3([C@@]2(CC1)C)C)(CC[C@](C4)(C)C(O)=O)C)=O)(CC5)C)[C@H]5OC(CC6=CC(CC(O)=O)=CC=C6)=O	455	15
O=C([C@H](CO)NC(CCCCC(C)C)=O)N[C@@H](CC(C)=C)C([C@@]1(OC1)CO)=O	456	Eponemycin
O=C([C@H](CO)NC(CCCCC(C)(C)O)=O)NC(CC(C)=C)C(C1(OC1)CO)=O	457	TMC-86B
O=C([C@H](CCC1=CC=CC=C1)NC(CC2CC(CCC2)OC3=CC=CC=C3)=O)N[C@@H](CCC4=CC=CC=C4)C(NCC5=CC=C(C=C5)C)=O	458	2
O=C(NC(CC1=CNC2=C1C=CC=C2)C(NC(CC3=CNC4=C3C=CC=C4)C(NC(CC5=CNC6=C5C=CC=C6)/C=N/N7C(NC(C7)=O)=O)=O)=O)OCC8=CC=CC=C8	459	2
O=C(N(CC1=NC(C2=CC=C(C)C=C2)=NO1)C(C)C)COC3=CC=C(C=C3)OC	460	1p
CCCC(C=C1)=CC=C1OCC(N(C(C)C)CC(NC2=NC(C=CC(OC)=C3)=C3S2)=O)=O	461	18u
C(CN1CCCCCC1)Oc2ccc(cc2)C(=C(c3ccccc3)c4ccccc4)c5ccc(OCCN6CCCCCC6)cc5	462	RID-F-S*14; 10	CHEMBL3099621
O=C(/C(NC([C@@H](CC(C)C)NC([C@@H](CC(C)C)NC(C1=CC=CC(O)=C1C)=O)=O)=O)=C\C2=CC=CC=C2)OCC	463	6
CCCC(C=C1)=CC=C1OCC(N(C(C)C)CC(NC2=CC=C(F)C=C2)=O)=O	464	18n
O=C([C@@H](C(C)C)NC([C@@H](CC1=CC=C(C=C1)O)NC(CN(C)C)=O)=O)NC(CC2=CC=C(O)C=C2)C=O	465	TP111
O=C(/C=C/[C@@H](CC(C)C)NC([C@@H](CCC(N)=O)NC([C@H](C(C)C)NC(C1=CC=C(C=CC=C2)C2=C1)=O)=O)=O)OCC	466	25
FC(C(F)=CC(C([C@@H](CC(C)C)NC([C@H](CC1=CC=CC=C1)NC([C@H](CC(C)C)NC([C@H](CCC2=CC=CC=C2)NC(CN3CCOCC3)=O)=O)=O)=O)=O)=C4)=C4F	467	14.6
CC(C)C[C@H](NC(=O)CNC(=O)[C@H](CC(C)C)NC(=O)[C@H](CCc1ccccc1)NC(=O)C)\C=C\S(=O)(=O)C	468	10a	CHEMBL209243
O=C([C@@H](CC1=CC=CC=C1)NC([C@H]([C@@H](C)CC)NC(NC2=CC=CC([N+]([O-])=O)=C2)=S)=O)NC3=CC(Cl)=C(Cl)C=C3	469	6h
CCCC(=C(c1ccc(OCCN2CCCCCC2)cc1)c3ccc(OCCN4CCCCCC4)cc3)c5ccccc5	470	RID-F-S*12; 11	CHEMBL3099622
CC(C)([C@@]1([H])[C@@]([C@@]2([H])C(C=C3[C@@]4([H])[C@@](CC[C@]3([C@@]2(CC1)C)C)(CC[C@](C4)(C)C(O)=O)C)=O)(CC5)C)[C@H]5OC(CCCC(O)=O)=O	471	6
FCC=1OC(=O)SN=1	472	8
CC[C@H](C)[C@H](NC(=O)OCc1ccccc1)C(=O)N[C@@H](CS(=O)(=O)Cc2ccccc2)C(=O)N[C@@H](C)C(=O)N[C@@H](CC(C)C)\C=C\S(=O)(=O)C	473	17g	CHEMBL377123
C[C@H](NC(=O)[C@H](CC(=O)NCC(C)(C)C)NC(=O)c1cc(C)on1)C(=O)NCc2ccccc2Cl	474	33	CHEMBL3218841
O=C(CC1=CC=CC(CC(O)=O)=C1)O[C@@H]2C(C)([C@@]3([H])[C@@]([C@]4([H])[C@]([C@]5([C@@](CC4)([H])[C@]6([H])[C@@](CC5)(CC[C@H]6C(C)=C)C(O)=O)C)(CC3)C)(CC2)C)C	475	13
CC[C@H](C)[C@H]1[C@@H](OC1=O)C(=O)N[C@H]2C[C@H]2C[C@H](NC(=O)[C@H](C)N)C(=O)O	476	Belactosin A	CHEMBL491636
CCC=C(c1ccc(OCCN2CCCCCC2)cc1)c3ccc(OCCN4CCCCCC4)cc3	477	RID-F-S*2; 22	CHEMBL3099633
O=C(N[C@H](CC1=CC=CC=C1)C(N[C@H](CCC(N[C@H](B(O)O)CC(C)C)=O)C(NCC2=CC=C(C=CC=C3)C3=C2)=O)=O)OC(C)(C)C	478	18d
O=C(N(CC1=NC(C2=CC=C(OC)C=C2)=NO1)C(C)C)COC3=CC=CC=C3	479	1i
O=C(N[C@H](CC(C)C)C(N[C@H](CCC(N[C@H](B(O)O)CC(C)C)=O)C(NCC1=CC=C(C=CC=C2)C2=C1)=O)=O)OC(C)(C)C	480	18c
O[C@@H]1C([C@]2([C@@](CC1)(C)[C@@]3([C@](CC2)(C)[C@@]4(C)[C@@]([H])([C@@]5([C@@](CC[C@H]5C(COCCC6=CC=C(Br)C=C6)=C)(C(NC(CC(C)C)C(O)=O)=O)CC4)[H])CC3)[H])[H])(C)C	481	20
O=C(N(C(C)C)CC(NC1=CC=NN=C1)=O)COC2=CC=C(CC(OC)=O)C=C2	482	18ae
CCC(=C(c1ccc(OCCN2CCCCCC2)cc1)c3ccc(OCCN4CCCCCC4)cc3)CC	483	RID-F-S*10; 20	CHEMBL3099631
O=C(NC(CC1=CNC2=C1C=CC=C2)C(NC(CC3=CNC4=C3C=CC=C4)C(NC(CC5=CC=CC=C5)/C=N/N6C(NC(C6)=O)=O)=O)=O)OCC7=CC=NC=C7	484	7
O=C(NC(CC(C)C)C(NC(CC(C)C)C(N[C@H](CC(C)C)C(C(NC1=CC=C(C=C1)C#N)=O)=O)=O)=O)OCC2=CC=CC=C2	485	6d
COc1ccc(CNC(=O)[C@@H](NC(=O)[C@H](CCC(=O)N)NC(=O)Cc2cccc(Oc3ccccc3)c2)C(C)C)c(O)c1	486	6m	CHEMBL3423354
O=C(c1ccc(OCCN2CCCCCC2)cc1)c3ccc(OCCN4CCCCCC4)cc3	487	RID-F-S*5; 23	CHEMBL3099634
CC(=C(c1ccc(OCCN2CCCCCC2)cc1)c3ccc(OCCN4CCCCCC4)cc3)C	488	RID-F-S*9; 21	CHEMBL3099632
CC(O)(c1ccc(OCCN2CCCCCC2)cc1)c3ccc(OCCN4CCCCCC4)cc3	489	RID-F-S*6; 28	CHEMBL3099639
O=C(COC1=CC=CC=C1)N(CC2=NC(C3=CC=C(OC)C=C3)=NO2)CC=C	490	1h
CCCC(C=C1)=CC=C1OCC(N(C(C)C)CC(NC2=CC=CN=C2)=O)=O	491	18d
Cc1onc(c1)C(=O)N[C@@H](Cc2onc(n2)C(C)(C)C)C(=O)N[C@@H](CCc3ccccc3)C(=O)NCc4ccc(C)cc4	492	37	CHEMBL3218845
CC(C)([C@@]1([H])[C@@]([C@@]2([H])C(C=C3[C@@]4([H])[C@@](CC[C@]3([C@@]2(CC1)C)C)(CC[C@](C4)(C)C(O)=O)C)=O)(CC5)C)[C@H]5OC(CC6=CC=C(CC(O)=O)C=C6)=O	493	16
OC(C=C1)=CC=C1C(OC2=C3C(O)=CC(O)=C2)=CC3=O	494	Apigenin
O[C@@H]1C([C@]2([C@@](CC1)(C)[C@@]3([C@](CC2)(C)[C@@]4(C)[C@@]([H])([C@@]5([C@@](CC[C@H]5C(COCCC6=CC=C(Cl)C=C6)=C)(C(NC(CC(C)C)C(O)=O)=O)CC4)[H])CC3)[H])[H])(C)C	495	21
O=C([C@@H](CC(C)C)NC([C@H](CC1=CC=CC=C1)NC([C@H](CC(C)C)NC([C@H](CCC2=CC=CC=C2)NC(CN3CCOCC3)=O)=O)=O)=O)C4=CC=C(C=C4)OC	496	14.4
BrC1=CC=C(C(N[C@@H](C(C)C)C(N[C@H](CCC(N)=O)C(N[C@H](CC(C)C)/C=C/C(OCC)=O)=O)=O)=O)C=C1C	497	18
IC1C(C)=CC(C(N[C@@H](C(C)C)C(N[C@H](CCC(N)=O)C(N[C@H](CC(C)C)/C=C/C(OCC)=O)=O)=O)=O)=CC1	498	19
O=C1SN=C(O1)CC2=CC=CC=C2	499	9
CC(C)([C@@]1([H])[C@@]([C@@]2([H])C(C=C3[C@@]4([H])[C@@](CC[C@]3([C@@]2(CC1)C)C)(CC[C@](C4)(C)C(O)=O)C)=O)(CC5)C)[C@H]5OC(C(C)C)=O	500	11
CC(C)([C@@]1([H])[C@@]([C@@]2([H])C(C=C3[C@@]4([H])[C@@](CC[C@]3([C@@]2(CC1)C)C)(CC[C@](C4)(C)C(O)=O)C)=O)(CC5)C)[C@H]5OC(COCC(O)=O)=O	501	7
CC1=CC(C(N[C@H](C(C)C)C(N[C@H](CCC(N)=O)C(N[C@H](CC(C)C)/C=C/C(OCC)=O)=O)=O)=O)=CC=C1[N+]([O-])=O	502	20
C(CN1CCCCCC1)Oc2ccc(cc2)C3(CCCCC3)c4ccc(OCCN5CCCCCC5)cc4	503	RID-F-S*103; 29	CHEMBL3099640
O=C([C@@H](CC1=CC=CC=C1)NC([C@H]([C@@H](C)CC)NC(NC2=CC=CC([N+]([O-])=O)=C2)=S)=O)NC3=CC=C(F)C=C3	504	6g
S(SC(=S)N(CC)CC)C(=S)N(CC)CC	505	Disulfiran
CCCC(C=C1)=CC=C1OCC(N(C(C)C)CC(NC2=CC=CC(OC)=C2)=O)=O	506	18k
CCCC(C=C1)=CC=C1OCC(N(C(C)C)CC(NC2=NOC=C2)=O)=O	507	18s
O=C(N1[C@@H](/C=C/C(OCC)=O)CC(C=CC=C2)=C2C1)[C@@H](CC(C)C)NC([C@@H](CC(C)C)NC(C3=C(C)C(O)=CC=C3)=O)=O	508	Hmb-Leu-Leu-D-Tic-VE; 17
CC(C)([C@@]1([H])[C@@]([C@@]2([H])C(C=C3[C@@]4([H])[C@@](CC[C@]3([C@@]2(CC1)C)C)(CC[C@](C4)(C)C(O)=O)C)=O)(CC5)C)[C@H]5OC(C6=CC=CC=C6)=O	509	13
O=C(/C=C/[C@@H](CC(C)C)NC([C@@H](CCC(N)=O)NC([C@@H](C(C)C)NC(C1=CNC2=C1C=CC=C2)=O)=O)=O)OCC	510	23
O[C@]1(C)C(CC2=CC(O)=CC=C2O)[C@]3(C)CCC4[C@]5(C)CCC[C@]4(COC5O)C3CC1	511	7
C(CN1CCCCCC1)Oc2ccc(cc2)C(=C3CCCCC3)c4ccc(OCCN5CCCCCC5)cc4	512	14, RID-F-S*16	CHEMBL3099625
CCOC(=O)\C=C\[C@H](CC(C)C)NC(=O)[C@H](CCC(=O)N)NC(=O)[C@H](Cc1ccccc1)NC(=O)c2cccc(O)c2C	513	Hmb-Phe-Gln-Leu-VE	CHEMBL208162
CC(C)([C@@]1([H])[C@@]([C@@]2([H])C(C=C3[C@@]4([H])[C@@](CC[C@]3([C@@]2(CC1)C)C)(CC[C@](C4)(C)C(O)=O)C)=O)(CC5)C)[C@H]5OC(OC6=CC=C(CC(C)=O)C=C6)=O	514	14
O=C([C@H](CC1=CC=CC=C1)NC(C2C3=CC=CC=C3CCC2)=O)NC(B(O)O)CC(C)C	515	52
O=C([C@@H](CC(NCCC(COCC1=CC=CC=C1)COCC2=CC=CC=C2)=O)NC(C)=O)N[C@H](CC(C)C)C([C@]3(OC3)C)=O	516	3
CN(C)c1ccc2nc(c3ccccc3)c(cc2c1)c4ccccc4	517	TM-124; 35	CHEMBL3805036
CC(C)C[C@H](NC(=O)[C@H](C)NC(=O)[C@H](CCC(=O)NC(C)(C)C(=O)OC(C)(C)C)NC(=O)OCc1ccccc1)\C=C\S(=O)(=O)C	518	22l	CHEMBL381089
O[C@@H]1C([C@]2([C@@](CC1)(C)[C@@]3([C@](CC2)(C)[C@@]4(C)[C@@]([H])([C@@]5([C@@](CC[C@H]5C(COCCC6=CC=C(F)C=C6)=C)(C(NC(CC(C)C)C(O)=O)=O)CC4)[H])CC3)[H])[H])(C)C	519	19
O=C(N[C@H](CC(C)C)C(N[C@H](CC(C)C)C(N[C@H](CC(C)C)/C=C/C(OCC)=O)=O)=O)OCC1=CC=CC=C1	520	1
O[C@@H]1C([C@]2([C@@](CC1)(C)[C@@]3([C@](CC2)(C)[C@@]4(C)[C@@]([H])([C@@]5([C@@](CC[C@H]5C(COCCC6=CC=CC=C6)=C)(C(NC(CC(C)C)C(O)=O)=O)CC4)[H])CC3)[H])[H])(C)C	521	17
CC[C@H](C)[C@H](NC(=O)OCc1ccccc1)C(=O)N[C@@H](CC(=O)OCc2ccccc2)C(=O)N[C@@H](C)C(=O)N[C@@H](CC(C)C)\C=C\S(=O)(=O)C	522	17i	CHEMBL204518
CC(C)([C@@]1([H])[C@@]([C@@]2([H])C(C=C3[C@@]4([H])[C@@](CC[C@]3([C@@]2(CC1)C)C)(CC[C@](C4)(C)C(O)=O)C)=O)(CC5)C)[C@H]5OC(CCC(O)=O)=O	523	4
BrC1=CC=C(OCC(N(CC2=NC(CCl)=NO2)C(C)C)=O)C=C1	524	4e
O=C([C@@H](CC(C)C)NC([C@H](CC1=CC=CC=C1)NC([C@H](CC(C)C)NC([C@H](CCC2=CC=CC=C2)NC(CN3CCOCC3)=O)=O)=O)=O)C4=CC=CC=C4	525	14.3
C(CN1CCCCCC1)Oc2ccc(cc2)C(=C3CCCC3)c4ccc(OCCN5CCCCCC5)cc4	526	RID-F-S*15; 15	CHEMBL3099626
O=C([C@@H](CC1=CC=CC=C1)NC([C@H]([C@@H](C)CC)NC(NC2=CC=CC([N+]([O-])=O)=C2)=S)=O)NC3=CC=C(Br)C=C3	527	6f
O=C(NC([H])C(N[C@H](CCCC(N[C@@H](B(O)O)CC(C)C)=O)C(NCC1=CC=C(C=CC=C2)C2=C1)=O)=O)OC(C)(C)C	528	20a
O=C([C@]1([C@@H](C2=CC=CC=C2)N(C(C3=CC=CC=C3)=N1)CC4=CC=CC=C4)C5=CC=CC=C5)OCC	529	TCH-013
O=C([C@@H](CC(C)C)NC([C@H](CC1=CC=CC=C1)NC([C@H](CC(C)C)NC([C@H](CCC2=CC=CC=C2)NC(CN3CCOCC3)=O)=O)=O)=O)C4=CC=CS4	530	14.7
O=C(C(O1)=NSC1=O)C2=CC=CC=C2	531	19
O=C(C1C(C(O)=O)CC=CC1)O[C@@H]2C(C)([C@@]3([H])[C@@]([C@]4([H])[C@]([C@]5([C@@](CC4)([H])[C@]6([H])[C@@](CC5)(CC[C@H]6C(C)=C)C(O)=O)C)(CC3)C)(CC2)C)C	532	11
BrC1=CC=C(OCC(N(CC2=NC(CC3=CC=CC=C3)=NO2)C(C)C)=O)C=C1	533	4d
CC(C)([C@@]1([H])[C@@]([C@@]2([H])C(C=C3[C@@]4([H])[C@@](CC[C@]3([C@@]2(CC1)C)C)(CC[C@](C4)(C)C(NC(C(O)=O)CC(C)C)=O)C)=O)(CC5)C)[C@H]5OC(CC(C)(C)C(O)=O)=O	534	21
O=C(C(C=C1)=CC=C1OCC=C)N(CC2=NC(C3=CC(OC)=C(C=C3)OC)=NO2)C(C)C	535	3a
O=C([C@@H](CC(C)C)NC([C@H](CC1=CC=CC=C1)NC([C@H](CC(C)C)NC([C@H](CCC2=CC=CC=C2)NC(CN3CCOCC3)=O)=O)=O)=O)C4=CC=C(F)C=C4	536	14.5
O=C(C(C1=CC=CC=C1)OC)N(CC2=NC(C3=CC=CC=C3)=NO2)C(C)C	537	1n
O[C@@H]1C([C@]2([C@@](CC1)(C)[C@@]3([C@](CC2)(C)[C@@]4(C)[C@@]([H])([C@@]5([C@@](CC[C@H]5C(COCCN6CCOCC6)=C)(C(NC(CC(C)C)C(O)=O)=O)CC4)[H])CC3)[H])[H])(C)C	538	22
CC[C@H](C)[C@H](NC(=O)OCc1ccccc1)C(=O)N[C@@H](CS(=O)(=O)C)C(=O)N[C@@H](C)C(=O)N[C@@H](CC(C)C)\C=C\S(=O)(=O)C	539	17f	CHEMBL383730
O[C@@H]1C([C@]2([C@@](CC1)(C)[C@@]3([C@](CC2)(C)[C@@]4(C)[C@@]([H])([C@@]5([C@@](CC[C@H]5C(COCCC6=CC=C(OC)C=C6)=C)(C(NC(CC(C)C)C(O)=O)=O)CC4)[H])CC3)[H])[H])(C)C	540	18
BrC1=CC=C(C=C1)OCC(N(CC2=NC(C)=NO2)C(C)C)=O	541	4a
CCC(=C(c1ccc(OCCN(C)C)cc1)c2ccc(OCCN(C)C)cc2)c3ccccc3	542	RID-A	CHEMBL3099616
CCCC(=C(c1ccc(OCCN2CCCCCC2)cc1)c3ccc(OCCN4CCCCCC4)cc3)CCC	543	RID-F-S*22; 19	CHEMBL3099630
Cl[Sn](C1=CC=CC=C1)(C2=CC=CC=C2)C3=CC=CC=C3	544	TPT
OC(C(O)=C1)=CC=C1C(OC2=C3C(O)=CC(O)=C2)=C(O)C3=O	545	Quercetin
BrC1=C(C(N2[C@]3(CCC2)NC(N[C@H]43)=N)=O)N4C5=C1C=CC=C5	546	4
O=C([C@@H](CC1=CC=CC=C1)NC([C@H]([C@@H](C)CC)NC(NC2=CC=CC([N+]([O-])=O)=C2)=S)=O)NC3=CC=CC(F)=C3	547	6d
O[C@@H]1C([C@]2([C@@](CC1)(C)[C@@]3([C@](CC2)(C)[C@@]4(C)[C@@]([H])([C@@]5([C@@](CC[C@H]5C(COCCC)=C)(C(NC(CC(C)C)C(O)=O)=O)CC4)[H])CC3)[H])[H])(C)C	548	16
O=C(N1[C@H](/C=C/C(OCC)=O)CC(C=CC=C2)=C2C1)[C@@H](CC(C)C)NC([C@@H](CC(C)C)NC(C3=CC=CC(O)=C3C)=O)=O	549	HMB-Leu-Leu-Tic-VE; 13
IC1=CC(=C(O)C(=C1)I)CNCC2=NC=CC=C2	550	1
CCCC(C=C1)=CC=C1OCC(N(C(C)C)CC(NC2=NN=CS2)=O)=O	551	18r
O=C(N[C@@H](CCCC(N[C@H](B(O)O)CC(C)C)=O)C(NCC1=CC=C(C=CC=C2)C2=C1)=O)OC(C)(C)C	552	21c
CCOC(=O)\C=C\[C@H](CC(C)C)NC(=O)[C@H](CCC(=O)N)NC(=O)[C@@H](NC(=O)[C@@H](N)Cc1ccccc1)C(C)C	553	H-Phe-Val-Gln-Leu-VE	CHEMBL207774
O=C1SN=C(O1)C#CC2=CC=CC=C2	554	20
O=C(/C=C/[C@H](CC(C)C)NC([C@H](CC(C)C)NC([C@H](CC(C)C)NC(C1=CC=CC(O)=C1C)=O)=O)=O)OCC	555	4
O=C(N[C@H](C)C(N[C@H](CCCC(N[C@@H](B(O)O)CC(C)C)=O)C(NCC1=CC=C(C=CC=C2)C2=C1)=O)=O)OC(C)(C)C	556	20b
CCOC(=O)\C=C\[C@H](CC(C)C)NC(=O)[C@H](CCC(=O)N)NC(=O)[C@@H](NC(=O)[C@@H](N)Cc1ccc(O)cc1)C(C)C	557	H-Tyr-Val-Gln-Leu-VE	CHEMBL210091
O=C(/C=C/[C@H](CC(C)C)NC([C@H](CC(C)C)NC([C@H](CC(C)C)NC(C1CN(CCC1)C(OC(C)(C)C)=O)=O)=O)=O)OCC	558	2
O=C([C@@H](CC(C)C)NC([C@H](CC1=CC=CC=C1)NC([C@H](CC(C)C)NC([C@H](CCC2=CC=CC=C2)NC(CN3CCOCC3)=O)=O)=O)=O)C4=C(F)C(F)=C(F)C(F)=C4F	559	14.8
O=C1SN=C(O1)C2=CN=CC=N2	560	2
O=C(N(CC1=NC(C2=CC(C)=CC=C2)=NO1)C(C)C)COC3=CC=CC(C)=C3	561	1o
O=C(N[C@@H](CC(N[C@H](B(O)O)CC(C)C)=O)C(NCC1=CC=C(C=CC=C2)C2=C1)=O)OC(C)(C)C	562	21a
CCCC(C=C1)=CC=C1OCC(N(C(C)C)CC(NC2=CC=C(OC)C(OC)=C2)=O)=O	563	18m
O=C([C@H](CO)NC(CCC)=O)NC(CC(C)=C)C(C1(OC1)CO)=O	564	TMC-86A
Cc1nc2ccc(cc2cc1C3=CCCCC3)N4CCCCC4	565	AD121; 25	CHEMBL3805801
O=C(N[C@H](C(N1CC(C=CC=C2)=C2C[C@H]1/C=C/C(OCC)=O)=O)CC(C)C)[C@H](CC(C)C)NC([C@H](CC(C)C)NC(C3=C(C)C(O)=CC=C3)=O)=O	566	19
CN(C)c1ccc2ncc(cc2c1)C3CCCCC3	567	TM-102; 28	CHEMBL3805324
O=C([C@@H](CC(NCCCCOCC1=CC=CC=C1)=O)NC(C)=O)N[C@H](CC(C)C)C([C@]2(OC2)C)=O	568	4
O=C(N(CC1=NC(C2=CC=C(OC)C=C2)=NO1)C(C)C)COC3=CC=CC(C)=C3	569	1m
O=C1OC([C@H](C2=CC=CC=C2)OC)=NS1	570	16
O=C([C@@H](CC1=CC=CC=C1)NC([C@H]([C@@H](C)CC)NC(NC2=CC=CC([N+]([O-])=O)=C2)=S)=O)NC3=CC=CC(Cl)=C3	571	6c
O[C@@H]1C(C)([C@@]2([H])[C@@]([C@]3([H])[C@]([C@]4(C(CC3)[C@]5([H])[C@@](CC4)(CC[C@H]5C(CBr)=C)C(NC(CC(C)C)C(O)=O)=C)C)(CC2)C)(CC1)C)C	572	14
CCCC(C=C1)=CC=C1OCC(N(C(C)C)CC(NC2=CC=C(C=CC=C3)C3=C2)=O)=O	573	18t
O=C1SN=C(O1)C2=CC=CC=C2	574	1
CN(C)c1ccc2ncc(cc2c1)C3=CCCCC3	575	TM-101; 21	CHEMBL3805988
O=C(/C=C/[C@@H](CC(C)C)NC([C@@H](CCC(O)=O)NC([C@H](C(C)C)NC(C1=CC=CC(O)=C1C)=O)=O)=O)OCC	576	16
O=C(O[C@@H]1C(C)(C)[C@H]2[C@@](C)([C@@H]3[C@](C)([C@@]4(C)[C@@H]([C@H]5[C@H](C(=C)C)CC[C@]5(C(=O)[O-])CC4)CC3)CC2)CC1)C(CC(=O)[O-])(C)C	577	LH68
O=C(/C=C/[C@H](CC(C)C)NC([C@H](CO)NC([C@H](C(C)C)NC(C1=CCCNC1)=O)=O)=O)OCC	578	7
CCC(=C(c1ccc(OCCN2CCCC2)cc1)c3ccc(OCCN4CCCC4)cc3)c5ccccc5	579	RID-B	CHEMBL392916
O=C([C@H](CC(C)C)NC(C)=O)N[C@@H](CC(C)C)C(N[C@@H](CCCC)C=O)=O	580	ALLN
C[C@@]1(O2)C(CC3=C2C=CC(O)=C3)[C@]4(C)CCC5[C@]6(C)CCC[C@]5(CO[C@H]6OC)C4CC1	581	1
CCOC(=O)\C=C\[C@H](CC(C)C)NC(=O)[C@H](CCC(=O)N)NC(=O)[C@@H](NC(=O)c1cccc(O)c1C)C(C)C	582	HMB-Val-Gln-Leu-VE	CHEMBL210439
CN(C)c1ccc2nc(C)c(cc2c1)C3CCCCC3	583	TM-116; 29	CHEMBL3805440
O=C(N(CC1=NC(C(C)C)=NO1)C(C)C)COC2=CC=C(Br)C=C2	584	4b
O=C(/C=C/[C@@H](CC(C)C)NC([C@@H](CCC(N)=O)NC([C@@H](C(C)C)NC(C1=CC=CC2=C1C=CC=C2)=O)=O)=O)OCC	585	24
CC(C)([C@@]1([H])[C@@]([C@@]2([H])C(C=C3[C@@]4([H])[C@@](CC[C@]3([C@@]2(CC1)C)C)(CC[C@](C4)(C)C(O)=O)C)=O)(CC5)C)[C@H]5OC(CC(C)(CC(O)=O)C)=O	586	5
O=C(/C=C/C(CC(C)C)NC(C(CC(C)C)NC(C1N(CC2=C(C=CC=C2)C1)C(C3=CC=CC(O)=C3C)=O)=O)=O)OCC	587	25
O=C([C@@H](CC(C)C)NC([C@H](CC1=CC=CC=C1)NC([C@H](CC(C)C)NC([C@H](CCC2=CC=CC=C2)NC(CN3CCOCC3)=O)=O)=O)=O)C4=CC(C(F)(F)F)=CC(C(F)(F)F)=C4	588	14.9
O=C(N(CC1=NC(C2=CC=C(OC)C=C2)=NO1)C(C)C)COC3=CC=C(OCC)C=C3	589	3b
O=C(C1=CC(Br)=CC=C1)O[C@@H]2C(C)([C@@]3([H])[C@@]([C@]4([H])[C@]([C@]5([C@@](CC4)([H])[C@]6([H])[C@@](CC5)(CC[C@H]6C(C)=C)C(O)=O)C)(CC3)C)(CC2)C)C	590	10
CCC(=C(c1ccc(OCCN2CCOCC2)cc1)c3ccc(OCCN4CCOCC4)cc3)c5ccccc5	591	RID-D	CHEMBL235994
O=C(/C=C/C(CC(C)C)NC(C(CO)NC(C1N(CC(C=CC=C2)=C2C1)C(C3=C(C(O)=CC=C3)C)=O)=O)=O)OCC	592	26
CCCCc1ccc2nc(C)c(cc2c1)C3=CCCCC3	593	TM-113; 20	CHEMBL3806320
O=C(/C=C/[C@@H](CC(C)C)NC([C@@H](CC(O)=O)NC([C@H](C(C)C)NC(C1=CC=CC(O)=C1C)=O)=O)=O)OCC	594	17
OC1=CC(O)=C2C([O+]=C(C3=CC([H])=C(O)C([H])=C3)C(O)=C2)=C1	595	Pelargonidin
O=C(N(CC1=NC(C2=CC=C(C)C=C2)=NO1)C(C)C)COC3=CC=C(C(C)C)C=C3	596	1a
O=C([C@H](CC1=CC=CC=C1)NC([C@H](CC2=CC=CC=C2)NCC(OC(C)(C)C)=O)=O)N[C@H](CC(C)C)C(C3=CC=CO3)=O	597	12
C[C@H](NC(=O)[C@H](Cc1ccc(OCc2ccccc2)cc1)NC(=O)OC(C)(C)C)C(=O)N[C@@H](C[C@]3(O)C(=O)Nc4ccccc34)C(=O)NCc5ccccc5	598	2a	CHEMBL2337849
O=C(C1=C(Br)C=CC=C1)O[C@@H]2C(C)([C@@]3([H])[C@@]([C@]4([H])[C@]([C@]5([C@@](CC4)([H])[C@]6([H])[C@@](CC5)(CC[C@H]6C(C)=C)C(O)=O)C)(CC3)C)(CC2)C)C	599	8
OC1=CC(O)=C2C([O+]=C(C3=CC([H])=C(OC)C([H])=C3)C(O)=C2)=C1	600	Kaempferidinidin
Cc1cc(C)c2cc(C3CCCCC3)c(C)nc2c1	601	AD109; 11	CHEMBL3805013
O[C@]1(C)C(CC2=CC(O)=CC=C2O)[C@]3(C)CCC4[C@]5(C)CCC[C@]4(COC5=O)C3CC1	602	6
O=C(/C=C/C(CCC(N)=O)NC(C(CC(C)C)NC(C(CC(C)C)NC(C1=CC=CC(O)=C1C)=O)=O)=O)OCC	603	13
O=C(N[C@@H](CC(C)C)C(N1CC(C=CC=C2)=C2C[C@@H]1/C=C/C(OCC)=O)=O)[C@H](CC(C)C)NC([C@H](CC(C)C)NC(C3=C(C)C(O)=CC=C3)=O)=O	604	HMB-Leu-Leu-Leu-Tic-VE; 15
Cc1ccc2nc(C)c(cc2c1)C3=CCCCC3	605	AD113; 19	CHEMBL3805932
FC(F)(C1=CC=CC=C1CC(O2)=NSC2=O)F	606	13
CC(C)([C@@]1([H])[C@@]([C@@]2([H])C(C=C3[C@@]4([H])[C@@](CC[C@]3([C@@]2(CC1)C)C)(CC[C@](C4)(C)C(O)=O)C)=O)(CC5)C)[C@H]5OC(C(C)C(C)C(O)=O)=O	607	3
O=C([C@@H](CC1=CC=CC=C1)NC([C@H]([C@@H](C)CC)/N=C(SC)/NC2=CC(C(F)(F)F)=CC=C2)=O)NC3=CC(C(F)(F)F)=CC=C3	608	7b
O=C(/C=C/[C@@H](CC(C)C)NC([C@@H](CCC(N)=O)NC([C@@H](C(C)C)NC(C1=CC=CC(O)=C1C)=O)=O)=O)OCC	609	14
OC1=CC(O)=C2C([O+]=C(C3=CC([H])=C(O)C(OC)=C3)C(O)=C2)=C1	610	Peonidin
O=C([C@H](CCC1=CC=CC=C1)NC([C@H]([C@H](C)O)NC(C2=CC=C(OCC3=CC=CC=C3)C=C2)=O)=O)N(C)CC4=CC=C(C)C=C4	611	7
O=C1SN=C(C=C)O1	612	21
Cc1nc2ccc(cc2cc1C3=CCCCC3)N4CCOCC4	613	AD120; 24	CHEMBL3805812
C[C@@]1(O2)C(CC3=C2C=CC(O)=C3)[C@]4(C)CCC5[C@]6(C)CCC[C@]5(CO[C@H]6OCC)C4CC1	614	2
C[C@@]1(O2)C(CC3=C2C=CC(O)=C3)[C@]4(C)CCC5[C@@](C)(C(O)=O)CCC[C@]5(C)C4CC1	615	4
O=C1N(N=C(c2ccc(OCCCC[P+](c3ccccc3)(c4ccccc4)c5ccccc5)cc2)c6ccccc16)c7ccccc7	616	6c	CHEMBL3798365
Cc1nc2ccc(Br)cc2cc1C3=CCCCC3	617	TM-127; 16	CHEMBL3805160
OC(C(O)=C1)=C(O)C=C1C(OC2=C3C(O)=CC(O)=C2)=C(O)C3=O	618	Myricetin
CN(C)c1ccc2nc(C)c(cc2c1)c3ccccc3	619	TM-126; 34	CHEMBL3806316
O=C([C@]1([C@H]([C@H](C(N1)=O)C)O)[C@H](C(C)C)O)SC[C@H](C(O)=O)NC(C)=O	620	Lactacystin	11. CHEMBL374308
CCN(CC)c1ccc(cc1)N2N=C(c3ccc(OCCCC[P+](c4ccccc4)(c5ccccc5)c6ccccc6)cc3)c7ccccc7C2=O	621	6a	CHEMBL3798569
OC(C=C1)=CC=C1C(OC2=C3C(O)=CC(O)=C2)=C(O)C3=O	622	Kaempferol
O=C(C1=CC=CC=C1)O[C@@H]2C(C)([C@@]3([H])[C@@]([C@]4([H])[C@]([C@]5([C@@](CC4)([H])[C@]6([H])[C@@](CC5)(CC[C@H]6C(C)=C)C(O)=O)C)(CC3)C)(CC2)C)C	623	5
FC1=CC=CC(C(O2)=NSC2=O)=C1	624	4
O=C(C1=CC=CC=C1)O[C@@H]2C(C)([C@@]3([H])[C@@]([C@]4([H])[C@]([C@]5([C@@](CC4)(C)C6[C@@](CC5)(CC[C@H]6C(C)=C)C(O)=O)C)(CC3)C)(CC2)C)C	625	6
O=C([C@@H](C[C@@]1(C(NC2=C1C=CC=C2)=O)O)NC([C@@H](C)NC([C@H](CC(C=C3)=CC=C3OCC4=CC=CC=C4)N)=O)=O)NCC5=CC=CC=C5	626	2b
COc1ccc(CNC(=O)[C@@H](NC(=O)[C@H](CCCCNC(=O)OCc2ccccc2)NC(=O)Cc3cccc(Oc4ccccc4)c3)C(C)C)c(O)c1	627	6n	CHEMBL3423355
O=C1N(Cc2ccccc2)N=C(c3ccc(OCCCC[P+](c4ccccc4)(c5ccccc5)c6ccccc6)cc3)c7ccccc17	628	8i	CHEMBL3797781
O=C(/C(C(C1=CC=CC=C1)=O)=C2N(CCC\2)C)OCC	629	20
O=C1C2=C(OC3=C2CCCC3)C(C(O4)=C1C(CO)=CC4=O)=O	630	10
CCCNC(=O)[C@@H](NC(=O)[C@H](CC(=O)N)NC(=O)Cc1cccc(Oc2ccccc2)c1)C(C)C	631	6a	CHEMBL3423347
O[C@@H]1C([C@]2([C@@](CC1)(C)[C@@]3([C@](CC2)(C)[C@@]4(C)[C@@]([H])([C@@]5([C@@](CC[C@H]5C(COCC)=C)(C(NC(CC(C)C)C(O)=O)=O)CC4)[H])CC3)[H])[H])(C)C	632	15
CCN(CC)c1ccc(cc1)N2N=C(c3ccc(OCCCC[P+](C4CCCCC4)(C5CCCCC5)C6CCCCC6)cc3)c7ccccc7C2=O	633	6f	CHEMBL3798873
Cc1cc(C)c2cc(cnc2c1)C3=CCCCC3	634	AD102; 9	CHEMBL3805729
CC(C)[C@H](NC(=O)[C@H](CC(=O)N)NC(=O)Cc1cccc(Oc2ccccc2)c1)C(=O)N[C@@H]([C@H](C)O)C(=O)O	635	6f	CHEMBL3421650
O=C1SN=C(O1)/C(C2=CC=CC=C2)=C/C3=CC=CC=C3	636	23
CNc1ccc(cc1)N2N=C(c3ccc(OCCCC[P+](c4ccccc4)(c5ccccc5)c6ccccc6)cc3)c7ccccc7C2=O	637	6d	CHEMBL3799001
Cc1cc(C)c2cc(C3=CCCCC3)c(C)nc2c1	638	AD043; 7	CHEMBL3805213
COC1=CC=CC(C(O2)=NSC2=O)=C1	639	3
Cc1cc(C)c2cc(c(C)nc2c1)c3ccccc3	640	AD039; 6	CHEMBL3806263
[Sn](Cl)(CCCC)(CCCC)CCCC	641	TBT
COc1cc2nc(C)c(cc2c(OC)c1OC)C3=CCCCC3	642	TM-300; 27	CHEMBL3805167
O=C1N(CC2CCCCC2)N=C(c3ccc(OCCCC[P+](c4ccccc4)(c5ccccc5)c6ccccc6)cc3)c7ccccc17	643	8h	CHEMBL3798107
O=C(N(CC1=NC(C2=CC=C(OC)C=C2)=NO1)C(C)C)CCC3=CC=CC=C3	644	2
CC(C)[C@H](NC(=O)[C@H](CC(=O)N)NC(=O)Cc1cccc(Oc2ccccc2)c1)C(=O)NCCO	645	6b	CHEMBL3423346
CC(C)[C@H](NC(=O)[C@H](CC(=O)N)NC(=O)Cc1cccc(Oc2ccccc2)c1)C(=O)OCc3ccccc3	646	6g	CHEMBL3423348
O=C1N(N=C(c2ccc(OCCCC[P+](c3ccccc3)(c4ccccc4)c5ccccc5)cc2)c6ccccc16)c7cccs7	647	6b	CHEMBL3799308
OC1=CC(O)=C2C([O+]=C(C3=CC([H])=C(O)C(O)=C3)C(O)=C2)=C1	648	Cyanidin
C[C@@]1(O2)C(CC3=C2C=CC(O)=C3)[C@]4(C)CCC5[C@@](C)(C=O)CCC[C@]5(C)C4CC1	649	5
Cc1ccc2nc(C)c(cc2c1)c3ccccc3	650	AD108; 5	CHEMBL3805282
O=C([C@@H](CC1=CC=CC=C1)NC([C@H]([C@@H](C)CC)NC(NC2=CC(C(F)(F)F)=CC=C2)=S)=O)NC3=CC=CC(C(F)(F)F)=C3	651	6n
CCc1nc2cc(C)cc(C)c2cc1C3=CCCCC3	652	TM-043; 8	CHEMBL3806156
O=C1SN=C(O1)C(C2=CC=CC=C2)O	653	14
CC(C)C[C@H](NC(=O)[C@H](C)NC(=O)[C@H](CCC(=O)OCc1ccccc1)NC(=O)C)\C=C\S(=O)(=O)C	654	22j	CHEMBL207394
O=C1N(CC2CCC2)N=C(c3ccc(OCCCC[P+](c4ccccc4)(c5ccccc5)c6ccccc6)cc3)c7ccccc17	655	8g	CHEMBL3800196
CCCCc1ccc2nc(C)c(cc2c1)c3ccccc3	656	TM-114; 36	CHEMBL3805379
O=C([C@@H](CC1=CC=CC=C1)NC([C@H]([C@@H](C)CC)/N=C(SC)/NC2=CC(C(F)(F)F)=CC=C2)=O)NC3=CC(Cl)=C(Cl)C=C3	657	7a
O=C([C@@H](CC1=CC=CC=C1)NC([C@H]([C@@H](C)CC)NC(NC2=CC=CC([N+]([O-])=O)=C2)=S)=O)NC3=CC=CC(OC)=C3	658	6a
O[C@@H]1C(C)([C@@]2([H])[C@@]([C@@]3([H])C(C=C4[C@@]5([H])[C@@](CC[C@]4([C@@]3(CC2)C)C)(CC[C@](C5)(C)C(O)=O)C)=O)(CC1)C)C	659	1
O=C([C@]1(C)C[C@]2([H])[C@@](CC[C@]3([C@]4([C@]([C@@]5([C@](CC4)([H])C(C)([C@H](CC5)O)C)C)([H])C(C=C23)=O)C)C)(CC1)C)O	660	Glycyrrhetinic acid; GLA
OC1=CC(O)=C2C([O+]=C(C3=CC(O)=C(O)C(OC)=C3)C(O)=C2)=C1	661	Petunidin
O=C(N1[C@]2(CCC1)N3)C4=CC5=C(C=CC=C5)N4[C@H]2NC3=N	662	5
CC(=CCC[C@@]1(C=CC2=C(O1)C(=C3C(=C2O)C(=O)C4=C[C@@H]5C[C@@H]6[C@@]4(O3)[C@](C5=O)(OC6(C)C)C/C=C(/C)\C(=O)O)CC=C(C)C)C)C	663	Gambogic acid	CHEMBL555017
CC(C)CN1N=C(c2ccc(OCCCC[P+](c3ccccc3)(c4ccccc4)c5ccccc5)cc2)c6ccccc6C1=O	664	8e	CHEMBL3799436
CC(C)C[C@H](NC(=O)C(C)(C)NC(=O)[C@H](CC(=O)NCC(C)(C)C)NS(=O)(=O)c1ccc(C)cc1)\C=C\S(=O)(=O)C	665	22o	CHEMBL208372
O=C([C@@H](CC1=CC=CC=C1)NC([C@H]([C@@H](C)CC)NC(NC2=CC=CC([N+]([O-])=O)=C2)=S)=O)NC3=CC=C(OC)C=C3	666	6e
O=C(N(CC1=NC(C(C)(C)C)=NO1)C(C)C)COC2=CC=C(Br)C=C2	667	4c
BrC1=CC=C(C=C1)OCC(N(CC2=NC(=NO2)CN(CC)CC)C(C)C)=O	668	4j
O=C1C2=C(OC3=C2CCCC3)C(C(O4)=C1C(C)=CC4=O)=O	669	7
OC1=CC(O)=C2C([O+]=C(C3=CC(OC)=C(O)C(OC)=C3)C(O)=C2)=C1	670	Malvidin
OC1=CC(O)=C2C([O+]=C(C3=CC(O)=C(O)C(O)=C3)C(O)=C2)=C1	671	Delphinidin
C[C@@]1(O2)C(CC3=C2C=CC(O)=C3)[C@]4(C)CCC5[C@]6(C)CCC[C@]5(COC6O)C4CC1	672	9
O=C(N(CC1=NC(CN2CCCCC2)=NO1)C(C)C)COC3=CC=C(Br)C=C3	673	4k
O=C(NC(CC(C)C)C(NC(CC(C)C)C(N[C@H](C[C@H]1CC(NC1)=O)/C=C/C(OCC)=O)=O)=O)OC(C)(C)C	674	Boc-Leu-Leu-Leu-C3; 32
BrC(C(C1=CC=CC=C1)=O)C(OCC)=O	675	37
CC(C)C[C@H](NC(=O)[C@@H](C)NC(=O)[C@H](CC(C)C)NC(=O)[C@H](CCc1ccccc1)NC(=O)C)\C=C\S(=O)(=O)C	676	10c	CHEMBL438442
O=C(N(CC1=NC(CN2CCOCC2)=NO1)C(C)C)COC3=CC=C(Br)C=C3	677	4i
ClC1=C(C(C(C=CC=C2)=C2C1=O)=O)NCCNC([C@H](CC(C)C)NC(C(CO)NC(CC(C)(C)O)=O)=O)=O	678	Hmb-Ser-Leu-NH-(CH2)2-NH-ClNafQ; 3
S(CC(=O)OCC)C1=NC(C(=O)OCC)CC1	679	36
CC[C@H](C)[C@H](NC(=O)OCc1ccccc1)C(=O)N2CCC[C@H]2C(=O)N[C@@H](C)C(=O)N[C@@H](CC(C)C)\C=C\S(=O)(=O)C	680	17t	CHEMBL207670

## Sheet: Outliers (discrete variables)
Outliers - discrete variables
Descriptor	IC50 class	Outliers - Compound ID in the dataset
a_count	A	63	64	201	220	228	115	184	187	190	200	215	216	231	280
a_count	B	362	402	405	406
a_count	C	413	430	433
a_count	D
a_hyd	A	228	115	184	187	190	200	215	216	231
a_hyd	B	346	362	376	402	405	406
a_hyd	C	413	430	433
a_hyd	D
HBA	A	187	190	200	215	216
HBA	B	362	391	402	405	406
HBA	C	413	433
HBA	D
HBD	A	193	217	220	224	229	251	267	278	5	94	115	131	184	187	190	192	200	215	216	231	280
HBD	B	307	362	402	405	406
HBD	C	413	433
HBD	D
b_ar	A	9	14	64	98	105	109	125	127	131	132	135	167	169	186	201	228	271	279	281	115	171	184	187	190	200	215	216	231
b_ar	B	298	349	351	354	355	366	373	375	378	385	388	285	307	308	327	344	345	346	353	376	405	406
b_ar	C	413	433	459	616
b_ar	D	621	628	637	647
b_double	A	187	190	200	215	216
b_double	B	405	406
b_double	C	413	433
b_double	D	663
b_single	A	228	187	190	200	215	216
b_single	B	362	402	405	406
b_single	C	413	430	433
b_single	D
b_triple	A
b_triple	B	390
b_triple	C	485	554
b_triple	D
b_rotN	A	187	190	200	215	216
b_rotN	B	362	402	405	406
b_rotN	C	413	430	433
b_rotN	D
b_1rotN	A	187	190	200	215	216
b_1rotN	B	362	402	405	406
b_1rotN	C	413	430	433
b_1rotN	D
rings	A	187	190	200	215	216
rings	B	309	346	376	405	406
rings	C	413	433	459
rings	D
chiral	A
chiral	B
chiral	C	481	495	519	521	532	538	540	548	572	607
chiral	D	623	625	632	659	660	672
lip_violation	A	115	184	187	190	200	215	216	231	280
lip_violation	B
lip_violation	C
lip_violation	D

## Sheet: Outliers (continuous variables)
Outliers - continuous variables
Descriptor	IC50 class	Outliers - Compound ID in the dataset
logP(o/w)	A	94	48	187	190	200	215	216
logP(o/w)	B	346	405	406
logP(o/w)	C
logP(o/w)	D
logS	A	187	190	200	215	216	228
logS	B	346	376	405	406
logS	C	413	433
logS	D
MR	A	64	193	201	220	228	281	115	184	187	190	200	215	216	231	280
MR	B	346	362	376	402	405	406
MR	C	413	430	433
MR	D
TPSA	A	94	187	190	192	200	215	216
TPSA	B	362	402	405	406
TPSA	C	413	430	433
TPSA	D
MW	A	64	193	201	220	228	281	115	184	187	190	200	215	216	231	280
MW	B	362	376	402	405	406
MW	C	413	430	433
MW	D
