# Supplementary material for: Chemical Patterns of Proteasome Inhibitors: Lessons Learned from Two Decades of Drug Design
Source: Int J Mol Sci. 2019 Oct 25;20(21):5326. doi: 10.3390/ijms20215326 (PMC6862029; doi:10.3390/ijms20215326)
Supplement: Supplementary file 1 [file ijms-20-05326-s001.zip › ijms-625244-SI-to conversion/Table S2_Common_Scaffolds.xlsx]

## Sheet: Common scaffolds
Table S2. Common scaffolds between the several IC50 classes derved from the Venn diagrams in Figure 6.
A+B
C1CO1
O=C(CCCCCNC(=O)CCCCCNC(=O)CCCCC(=O)NCCCCCC(=O)NCCCCCC(=O)NCCCCCC(=O)N[C@@H](Cc1ccc(OCc2ccccc2)cc1)C(=O)NCC(=O)N[C@@H](CC1C(=O)Nc2ccccc21)C(=O)NCc1ccccc1)NCCCCCC(=O)N[C@@H](Cc1ccc(OCc2ccccc2)cc1)C(=O)NCC(=O)N[C@@H](CC1C(=O)Nc2ccccc21)C(=O)NCc1ccccc1
O=C(CCCCCNC(=O)CCCCCNC(=O)CCCCCNC(=O)CCCCC(=O)N[C@@H](Cc1ccc(OCc2ccccc2)cc1)C(=O)NCC(=O)N[C@@H](CC1C(=O)Nc2ccccc21)C(=O)NCc1ccccc1)NCCCCCC(=O)NCCCCCC(=O)N[C@@H](Cc1ccc(OCc2ccccc2)cc1)C(=O)NCC(=O)N[C@@H](CC1C(=O)Nc2ccccc21)C(=O)NCc1ccccc1
O=C(CCc1ccccc1)NCC(=O)NCCc1ccccc1
O=C(CCc1ccccc1)NCC(=O)N[C@@H](CCc1ccccc1)C(=O)NCC1CC1
O=C(CCc1ccccc1)N[C@@H](Cc1ccccc1)B1OC2C[C@H]3C[C@H](C3)C2O1
O=C(CCc1ccccc1)N[C@@H](Cc1ccccc1)C(=O)N[C@@H](Cc1ccccc1)C(=O)NCC(=O)C1CO1
O=C(CNC(=O)CNC(=O)OCc1ccccc1)NCC(=O)C(=O)Nc1ccccc1
O=C(CNC(=O)OCc1ccccc1)NCC/C=C/c1ccccc1
O=C(CNC(=O)OCc1ccccc1)NCCCc1ccccc1
O=C(CNC(=O)OCc1ccccc1)NCCOCc1ccccc1
O=C(CNC(=O)OCc1ccccc1)NCC[C@@H]1C[C@@H]1NC(=O)[C@H]1CC(=O)O1
O=C(CNC(=O)c1ccc(OCc2ccccc2)cc1)N[C@@H](CCc1ccccc1)C(=O)NCc1ccccc1
O=C(CNC(=O)c1ccon1)N[C@@H](CCc1ccccc1)C(=O)NCc1ccccc1
O=C(COc1ccccc1)NCC(=O)Nc1ccnnc1
O=C(COc1ccccc1)NCc1nc(-c2ccccc2)no1
O=C(Cc1ccccc1)NCC(=O)N[C@@H](CCc1ccccc1)C(=O)NCc1ccccc1
O=C(NCc1ccccc1)C1CNC(c2cccnc2)C1
O=C(NCc1ccccc1)c1ccccc1
O=C(N[C@@H](CCc1ccccc1)C(=O)N[C@@H](CCc1ccccc1)C(=O)N[C@@H](CCc1ccccc1)C(=O)NCc1ccccc1)c1cnccn1
O=C1CCO1
O=C1CNC(=O)c2ccccc2OCCCCCCCOC[C@@H](C(=O)N[C@@H](Cc2ccccc2)C(=O)C2CO2)N1
O=C1C[C@H](C(=O)N[C@H]2C[C@H]2C[C@@H](CCc2ccccc2)NC(=O)c2ccc3ccccc3c2)O1
c1ccccc1
A+C
C1CO1
O=C(CCCCCNC(=O)CCCCCNC(=O)CCCCC(=O)N[C@@H](Cc1ccc(OCc2ccccc2)cc1)C(=O)NCC(=O)N[C@@H](CC1C(=O)Nc2ccccc21)C(=O)NCc1ccccc1)NCCCCCC(=O)NCCCCCC(=O)N[C@@H](Cc1ccc(OCc2ccccc2)cc1)C(=O)NCC(=O)N[C@@H](CC1C(=O)Nc2ccccc21)C(=O)NCc1ccccc1
O=C(CCCCCNC(=O)CCCCCNC(=O)CCCCC(=O)N[C@@H](Cc1ccc(OCc2ccccc2)cc1)C(=O)NCC(=O)N[C@@H](CC1C(=O)Nc2ccccc21)C(=O)NCc1ccccc1)NCCCCCC(=O)N[C@@H](Cc1ccc(OCc2ccccc2)cc1)C(=O)NCC(=O)N[C@@H](CC1C(=O)Nc2ccccc21)C(=O)NCc1ccccc1
O=C(CCCc1ccccc1)NCc1ccccc1
O=C(CCc1ccccc1)NCC(=O)NCCc1ccccc1
O=C(CNC(=O)C(=O)c1c[nH]c2ccccc12)N[C@@H](CCc1ccccc1)C(=O)NCc1ccccc1
O=C(CNC(=O)CNC(=O)OCc1ccccc1)NCC(=O)C(=O)Nc1ccccc1
O=C(CNC(=O)CNC(=O)c1ccon1)NCc1ccccc1
O=C(CNC(=O)N1CCC(C(=O)Nc2cnccn2)CC1)N[C@@H](CCc1ccccc1)C(=O)NCc1ccccc1
O=C(CNC(=O)N1CCC(NC(=O)c2cnccn2)CC1)N[C@@H](CCc1ccccc1)C(=O)NCc1ccccc1
O=C(CNC(=O)c1ccc(OCc2ccccc2)cc1)N[C@@H](CCc1ccccc1)C(=O)NCc1ccccc1
O=C(CNC(=O)c1ccc2ccccc2c1)N[C@H](CCc1ccccc1)C[C@@H]1C[C@@H]1NC(=O)[C@H]1CC(=O)O1
O=C(CNC(=O)c1ccon1)N[C@@H](Cc1cccnc1)C(=O)NCc1ccccc1
O=C(CNC(=O)c1ccon1)N[C@@H](Cc1ccncc1)C(=O)NCc1ccccc1
O=C(CNC(=S)Nc1ccccc1)N[C@H](Cc1ccccc1)C(=O)Nc1ccccc1
O=C(COc1ccccc1)NCC(=O)Nc1ccnnc1
O=C(COc1ccccc1)NCc1nc(-c2ccccc2)no1
O=C(NCCc1ccccc1)c1ccccc1
O=C(NCCc1ccccc1)c1cnccn1
O=C1CCO1
O=C1C[C@H](C(=O)N[C@H]2C[C@H]2C[C@@H](CCc2ccccc2)NC(=O)c2ccc3ccccc3c2)O1
c1ccccc1
A+D
O=C(CNC(=S)Nc1ccccc1)N[C@H](Cc1ccccc1)C(=O)Nc1ccccc1
c1ccccc1
A+B+C
C1CO1
O=C(CCc1ccccc1)NCC(=O)NCCc1ccccc1
O=C(CNC(=O)CNC(=O)OCc1ccccc1)NCC(=O)C(=O)Nc1ccccc1
O=C(CNC(=O)c1ccc(OCc2ccccc2)cc1)N[C@@H](CCc1ccccc1)C(=O)NCc1ccccc1
O=C(COc1ccccc1)NCC(=O)Nc1ccnnc1
O=C(COc1ccccc1)NCc1nc(-c2ccccc2)no1
O=C1CCO1
O=C1C[C@H](C(=O)N[C@H]2C[C@H]2C[C@@H](CCc2ccccc2)NC(=O)c2ccc3ccccc3c2)O1
c1ccccc1
A+B+D
c1ccccc1
A+C+D
O=C(CNC(=S)Nc1ccccc1)N[C@H](Cc1ccccc1)C(=O)Nc1ccccc1
c1ccccc1
B+C+D
O=C1C=C2C(CCC3CCCC[C@@H]23)C2CC[C@H]3CCCCC3[C@@H]12
c1ccccc1
A+B+C+D
c1ccccc1
A+B vs. C+D
C1CO1
O=C(CC(NC(=O)c1cnccn1)c1ccccc1)NCCc1ccccc1
O=C(CCCCCNC(=O)CCCCCNC(=O)CCCCC(=O)N[C@@H](Cc1ccc(OCc2ccccc2)cc1)C(=O)NCC(=O)N[C@@H](CC1C(=O)Nc2ccccc21)C(=O)NCc1ccccc1)NCCCCCC(=O)NCCCCCC(=O)N[C@@H](Cc1ccc(OCc2ccccc2)cc1)C(=O)NCC(=O)N[C@@H](CC1C(=O)Nc2ccccc21)C(=O)NCc1ccccc1
O=C(CCCCCNC(=O)CCCCCNC(=O)CCCCC(=O)N[C@@H](Cc1ccc(OCc2ccccc2)cc1)C(=O)NCC(=O)N[C@@H](CC1C(=O)Nc2ccccc21)C(=O)NCc1ccccc1)NCCCCCC(=O)N[C@@H](Cc1ccc(OCc2ccccc2)cc1)C(=O)NCC(=O)N[C@@H](CC1C(=O)Nc2ccccc21)C(=O)NCc1ccccc1
O=C(CCCc1ccccc1)NCc1ccccc1
O=C(CCc1ccc(OCc2ccccc2)cc1)NCC(=O)N[C@@H](CC1C(=O)Nc2ccccc21)C(=O)NCc1ccccc1
O=C(CCc1ccccc1)NCC(=O)NCCc1ccccc1
O=C(CNC(=O)C(=O)c1c[nH]c2ccccc12)N[C@@H](CCc1ccccc1)C(=O)NCc1ccccc1
O=C(CNC(=O)CNC(=O)OCc1ccccc1)NCC(=O)C(=O)Nc1ccccc1
O=C(CNC(=O)CNC(=O)c1ccon1)NCc1ccccc1
O=C(CNC(=O)N1CCC(C(=O)Nc2cnccn2)CC1)N[C@@H](CCc1ccccc1)C(=O)NCc1ccccc1
O=C(CNC(=O)N1CCC(NC(=O)c2cnccn2)CC1)N[C@@H](CCc1ccccc1)C(=O)NCc1ccccc1
O=C(CNC(=O)c1ccc(OCc2ccccc2)cc1)N[C@@H](CCc1ccccc1)C(=O)NCc1ccccc1
O=C(CNC(=O)c1ccc2ccccc2c1)N[C@H](CCc1ccccc1)C[C@@H]1C[C@@H]1NC(=O)[C@H]1CC(=O)O1
O=C(CNC(=O)c1ccon1)N[C@@H](Cc1cccnc1)C(=O)NCc1ccccc1
O=C(CNC(=O)c1ccon1)N[C@@H](Cc1ccncc1)C(=O)NCc1ccccc1
O=C(CNC(=S)Nc1ccccc1)N[C@H](Cc1ccccc1)C(=O)Nc1ccccc1
O=C(COc1ccccc1)NCC(=O)Nc1ccccc1
O=C(COc1ccccc1)NCC(=O)Nc1ccnnc1
O=C(COc1ccccc1)NCc1nc(-c2ccccc2)no1
O=C(NCCc1ccccc1)c1ccccc1
O=C(NCCc1ccccc1)c1cnccn1
O=C(N[C@@H](Cc1ncno1)C(=O)N[C@@H](CCc1ccccc1)C(=O)NCc1ccccc1)c1ccon1
O=C(O[C@H]1CCC2[C@@H](CCC3C4CCC5CCCC[C@H]5C4=CC(=O)[C@@H]32)C1)c1ccccc1
O=C1C=C2C(CCC3CCCC[C@@H]23)C2CC[C@H]3CCCCC3[C@@H]12
O=C1CCO1
O=C1CNC(=O)c2ccccc2OCCCCCCOC[C@@H](C(=O)NCc2ccccc2)N1
O=C1C[C@H](C(=O)NC2CC2)O1
O=C1C[C@H](C(=O)N[C@H]2C[C@H]2C[C@@H](CCc2ccccc2)NC(=O)c2ccc3ccccc3c2)O1
c1ccc(Oc2ccccc2)cc1
c1ccc2ccccc2c1
c1ccccc1
