# Supplementary material for: Chemical Patterns of Proteasome Inhibitors: Lessons Learned from Two Decades of Drug Design
Source: Int J Mol Sci. 2019 Oct 25;20(21):5326. doi: 10.3390/ijms20215326 (PMC6862029; doi:10.3390/ijms20215326)
Supplement: Supplementary file 1 [file ijms-20-05326-s001.zip › ijms-625244-SI-to conversion/Table S3_Descriptive_Statistics.xlsx]

## Sheet: Descriptive statistics
Table S3. Descriptive statistics for all molecular descriptors used, and across classes.
IC50 class		a_count	a_hyd	HBA	HBD	b_ar	b_double	b_single	b_triple	b_rotN	b_1RotN	Rings	Chiral	MW	logP(o/w)	logS	TPSA	MR	lip_viol
A	N	283	283	283	283	283	283	283	283	283	283	283	283	283	283	283	283	283	283			List of abbreviations
	Mean	86.44	29.49	5.72	3.9	14.17	3.88	70.96	0	17.12	13.48	3.58	3.84	606.692	4.35512	-6.87018	137.284	16.9839	1.40517			a_count	Number of atoms
	Median	85	29	5	4	12	4	69	0	17	13	3	3	596.128	4.226	-6.60559	132.53	16.7398	2			a_hyd	Number of hydrophobic atoms
	Mode	83	30	4	4	12	4	70	0	11	9	4	2						2			HBA	Number of hydrogen bond acceptor atoms
	Minimum	30	8	3	0	0	1	29	0	2	2	0	0	213.233	-1.21	-22.1385	68.46	5.22551	0			HBD	Number of hydrogen bond donor atoms
	Maximum	340	110	22	20	48	18	283	0	99	83	10	8	2314.89	11.986	-1.08086	582.72	65.1131	4			b_ar	Number of aromatic bonds
	Std. Deviation	31.366	10.961	2.418	2.165	8.151	1.981	26.085	0	9.769	8.075	1.739	2.021	217.95	2.00425	2.57415	59.6315	6.14758	0.969			b_double	Number of double bonds
	Variance	983.843	120.137	5.846	4.685	66.434	3.926	680.42	0	95.43	65.201	3.025	4.085	47502.4	4.017	6.626	3555.91	37.793	0.938			b_single	Number of single bonds
Percentiles	25	74,15b	24.06	4.19	2.83	10.18	2.65	59.88	0	11.72	9.53	2.34	2.18	525.1	3.13925	-7.93232	110.464	14.791	1			b_triple	Number of triple bonds
	50	84.9	29.22	5.3	3.77	14.49	3.82	69.05	0	16.78	12.87	3.45	3.21	596.289	4.226	-6.5973	132.08	16.7398	2			b_rotN	Number of rotatable bonds
	75	93.66	32.64	6.7	4.62	18.5	4.73	78.32	0	19.56	14.89	4.57	5.59	654.77	5.41819	-5.4161	153.785	18.5704	2			b_1rotN	Number of rotatable single bonds
B	N	126	126	126	126	126	126	126	126	126	126	126	126	126	126	126	126	126	126			Rings	Number of rings
	Mean	81.52	27.81	5.53	3.21	13.91	3.9	66.1	0.007937	15.88	12.95	3.4	3.54	577.62	4.07937	-6.71554	133.871	16.0215	1.2619			Chiral	Number if chiral centers
	Median	82	26	5	3	12	4	65	0	13	11	3	3	565.109	3.81476	-6.26148	124.44	15.5154	1			MW	Molecular weight
	Mode	84	19*	5	3	12	4	73	0	9	8	2	4						0			logP (o/w)	Log of the octanol/water partition coefficient
	Minimum	44	14	2	0	0	0	31	0	5	4	0	0	340.42	-0.009	-20.8189	59.24	9.05112	0			logS	Water solubility
	Maximum	302	100	20	18	64	16	247	1	85	71	12	9	2088.57	14.764	-2.00665	524.52	58.6831	4			TPSA	Topological Polar Surface Area
	Std. Deviation	33.615	12.157	2.507	2.593	9.813	2.176	28.227	0.088733	10.333	8.352	1.948	2.389	237.32	2.27585	2.91022	62.5629	6.64109	1.188			MR	Molecular refractivity
	Variance	1129.95	147.787	6.283	6.725	96.304	4.733	796.749	0.007937	106.762	69.758	3.793	5.706	56320.6	5.179	8.469	3914.12	44.104	1.411			lip_violation	Number of violations of Lipinski’s Rule of Five
Percentiles	25	59	20.13	4.16	1.69	11	2.41	51.25		10.21	8.83	2.05	1.95	432.288	2.573	-7.75294	92.78	11.9919	0
	50	82	26.42	5.27	3.13	12.37	3.87	64.71		13.33	11.25	3.07	3.43	565.109	3.81476	-6.26148	124.237	15.5154	1
	75	90	30.79	6.47	4.13	17.05	4.89	74		18.89	14.8	4.34	5.05	629.775	5.608	-5.2827	150.54	17.397	2
C	N	208	208	208	208	208	208	208	208	208	208	208	208	208	208	208	208	208	208
	Mean	76.06	26.46	4.25	2.35	11.35	3.4	63.56	0.009615	13.07	10.82	3.26	2.97	525.959	4.89949	-6.91294	109.454	14.6723	1.23077
	Median	80.5	26	4	2	12	3.5	66	0	12	11	3	3	545.721	4.484	-6.46819	107.945	15.3781	1
	Mode	86	24	2	0	6	1	67*	0	19	10	3	0						0
	Minimum	10	2	0	0	0	0	8	0	0	0	0	0	129.139	-1.457	-19.4993	0	2.72455	0
	Maximum	264	90	18	16	48	14	211	1	71	59	10	12	1862.25	10.55	-0.91843	466.32	52.25	4
	Std. Deviation	31.243	10.912	2.344	2.454	7.766	2.215	29.126	0.097585	9.07	7.129	1.739	3.289	200.251	2.46408	2.82338	64.8737	5.64733	1.11
	Variance	976.132	119.061	5.493	6.025	60.305	4.908	848.305	0.009569	82.27	50.826	3.024	10.82	40100.6	6.072	7.971	4208.6	31.892	1.232
Percentiles	25	54.5	19.67	2.45	0.32	6.08	1.58	41.29		7.73	6.92	1.92	0.35	398.503	3.18	-8.66975	67.15	11.0826	0
	50	80.3	26.1	4.2	2.03	11.41	3.38	66.1		11.86	10.81	3.03	2.39	545.721	4.484	-6.46819	107.945	15.3781	1
	75	91.38	32.33	5.74	4.08	16.89	5	79.43		18.57	14.41	4.48	3.94	610.298	6.5485	-4.95862	152.5	16.9959	2
D	N	63	63	63	63	63	63	63	63	63	63	63	63	63	63	63	63	63	63
	Mean	60.51	22.78	3.49	1.6	12.11	2.81	48.06	0	8.29	7.1	3.48	2.06	443.451	4.80519	-6.30301	85.3271	12.3418	0.95238
	Median	65	21	3	1	11	3	50	0	8	7	3	1	452.373	3.533	-5.49541	72.9	11.4222	1
	Mode	73	17*	3	0	6	2	18	0	1	1	3	0						0
	Minimum	17	7	0	0	0	0	10	0	0	0	0	0	197.189	-0.718	-12.5877	0	4.7743	0
	Maximum	115	44	7	6	36	8	107	0	24	19	7	11	724.855	11.766	-2.13672	199.98	21.9948	3
	Std. Deviation	25.455	10.395	1.768	1.888	9.583	1.777	23.779	0	6.814	5.532	1.874	2.967	160.228	3.04151	2.90945	52.9164	4.88252	0.991
	Variance	647.964	108.047	3.125	3.566	91.842	3.157	565.448	0	46.433	30.604	3.512	8.802	25673	9.251	8.465	2800.15	23.839	0.982
Percentiles	25	36.38	14.13	2.15	0.04	5.7	1.42	27.1	0	1.56	1.56	2.13	0.01	284.428	2.6375	-8.6299	43.0025	7.85154	0
	50	65	20.67	3.41	0.89	10.5	2.65	50	0	8.25	7.33	3.08	0.86	452.373	3.533	-5.49541	72.9	11.4222	1
	75	85.38	30.5	4.78	3.23	17.32	4.18	62.88	0	14.83	12.32	4.83	3.17	599.782	6.61	-4.14293	135.185	16.2161	2
Total	N	680	680	680	680	680	680	680	680	680	680	680	680	680	680	680	680	680	680
	Mean	79.95	27.63	5.03	3.08	13.07	3.64	65.68	0.004412	14.83	11.98	3.44	3.35	561.486	4.51224	-6.80206	123.325	15.6684	1.28676
	Median	83	27	5	3	12	4	66	0	14	12	3	3	569.634	4.199	-6.47569	123.63	15.7875	1
	Mode	88	30	4	4	12	4	73	0	11	9	3	2						2
	Minimum	10	2	0	0	0	0	8	0	0	0	0	0	129.139	-1.457	-22.1385	0	2.72455	0
	Maximum	340	110	22	20	64	18	283	1	99	83	12	12	2314.89	14.764	-0.91843	582.72	65.1131	4
	Std. Deviation	32.111	11.284	2.49	2.449	8.586	2.099	27.952	0.066274	9.794	7.871	1.793	2.675	217.36	2.32734	2.74672	63.4891	6.14734	1.06349
	Variance	1031.09	127.323	6.198	5.997	73.726	4.405	781.338	0.004399	95.913	61.957	3.216	7.154	47245.5	5.417	7.544	4030.86	37.79	1.13267
Percentiles	25	63.25	21	4	1	6	2	52	0	10	9	2	2	442.89	2.96	-8.11	84.42	12.4	0
	50	83	27	5	3	12	4	66	0	14	12	3	3	569.63	4.2	-6.48	123.63	15.79	1
	75	92	32	6	4	18	5	77	1	19	15	4	5	637.77	5.93	-5.14	152.69	17.93	2
* Multiple modes exist. The smallest value is shown.
